# Supplementary material for: Crystal structure of bis­(1-ethyl­pyridinium) dioxonium hexa­cyanidoferrate(II)
Source: Acta Crystallogr E Crystallogr Commun. 2017 Jan 20;73(Pt 2):219–22. doi: 10.1107/S2056989017000810 (PMC5290569; doi:10.1107/S2056989017000810)
Supplement: Supplementary file 1 [file e-73-00219-sup1.cif]

##############################################################################
#                                                                            #
# This CIF contains the data in a paper accepted for publication in          #
# Acta Crystallographica Section E. It conforms to the requirements of       #
# Notes for Authors for Acta Crystallographica Section E, and has been       #
# peer reviewed under the auspices of the IUCr Commission on Journals.       #
#                                                                            #
# Full details of the Crystallographic Information File format               #
# are given in the paper "The Crystallographic Information File (CIF):       #
# a New Standard Archive File for Crystallography" by S. R. Hall, F. H.      #
# Allen and I. D. Brown [Acta Cryst. (1991), A47, 655-685].                  #
#                                                                            #
# The current version of the core CIF dictionary is obtainable from          #
# ftp://ftp.iucr.org/pub/cif_core.dic.                                       #
#                                                                            #
# Software is freely available for graphical display of the structure(s)     #
# in this CIF. For information consult the CIF software page                 #
# http://www.iucr.org/resources/cif/software.                                #
#                                                                            #
# This file may be used for bona fide research purposes within the           #
# scientific community so long as proper attribution is given to the journal # 
# article from which it was obtained.                                        #
#                                                                            #
##############################################################################
data_I
_journal_date_recd_electronic     2016-12-27
_journal_date_accepted     2017-01-17
_journal_name_full     'Acta Crystallographica, Section E'
_journal_year     2017
_journal_volume     73
_journal_issue      2
_journal_page_first     219
_journal_page_last     222
_journal_paper_category     GM
_journal_paper_doi     10.1107/S2056989017000810
_journal_coeditor_code     WM5355
_publ_contact_author_name     'Nobuyuki MATSUSHITA'
_publ_contact_author_address
;
Department of Chemistry and Research Center for Smart Molecules
Rikkyo University
Nishi-Ikebukuro 3-34-1
Toshima-ku
171-8501 Tokyo
Japan
;
_publ_contact_author_email     cnmatsu@rikkyo.ac.jp
_publ_contact_author_fax     ?
_publ_contact_author_phone     ?
_publ_section_title
;
Crystal structure of bis(1-ethylpyridinium) dioxonium hexacyanidoferrate(II)
;
_publ_section_title_footnote     .
loop_
    _publ_author_name
    _publ_author_footnote
    _publ_author_address
    'Tanaka, Rikako' .
;
Department of Chemistry and Research Center for Smart Molecules
Rikkyo University
Nishi-Ikebukuro 3-34-1
Toshima-ku
171-8501 Tokyo
Japan
;
    'Matsushita, Nobuyuki' .
;
Department of Chemistry and Research Center for Smart Molecules
Rikkyo University
Nishi-Ikebukuro 3-34-1
Toshima-ku
171-8501 Tokyo
Japan
;
_publ_section_synopsis
;
The crystal structure of the title compound comprises a segregated columnar
structure of cations and anions extending parallel to the <i>b</i> axis
;
_chemical_name_systematic
;
Bis(1-ethylpyridinium) dioxonium hexacyanidoferrate(II)
;
_chemical_formula_moiety     '2(C7 H10 N1 +), 2(H3 O +), C6 Fe N6 4-'
_chemical_formula_sum     'C20 H26 Fe N8 O2'
_chemical_formula_iupac     '(C7 H10 N1)2 (H3 O)2 [Fe (C N)6]'
_chemical_formula_weight     466.34
_chemical_melting_point     ?
_shelx_space_group_comment
;
The symmetry employed for this shelxl refinement is uniquely defined
by the following loop, which should always be used as a source of
symmetry information in preference to the above space-group names.
They are only intended as comments.
;
_space_group_crystal_system     orthorhombic
_space_group_name_H-M_alt     'P n n m'
_space_group_name_Hall     '-P 2 2n'
loop_
    _space_group_symop_operation_xyz
    'x, y, z'
    '-x, -y, z'
    '-x+1/2, y+1/2, -z+1/2'
    'x+1/2, -y+1/2, -z+1/2'
    '-x, -y, -z'
    'x, y, -z'
    'x-1/2, -y-1/2, z-1/2'
    '-x-1/2, y-1/2, z-1/2'
_cell_length_a     11.8807(4)
_cell_length_b     12.1279(7)
_cell_length_c     8.3962(2)
_cell_angle_alpha     90
_cell_angle_beta     90
_cell_angle_gamma     90
_cell_volume     1209.79(9)
_cell_formula_units_Z     2
_cell_measurement_reflns_used     8639
_cell_measurement_theta_min     3.36
_cell_measurement_theta_max     32.01
_cell_measurement_temperature     173(2)
_exptl_crystal_description     'block'
_exptl_crystal_colour     'pale-yellow'
_exptl_crystal_size_max     0.275
_exptl_crystal_size_mid     0.125
_exptl_crystal_size_min     0.075
_exptl_crystal_density_diffrn     1.280
_exptl_crystal_density_meas     ?
_exptl_crystal_density_method     'not measured'
_exptl_crystal_F_000     488
_exptl_absorpt_coefficient_mu     0.654
_exptl_absorpt_correction_type     multi-scan
_exptl_absorpt_process_details
;
(<i>ABSCOR</i>; Higashi, 1995)
;
_exptl_absorpt_correction_T_min     0.907
_exptl_absorpt_correction_T_max     0.952
_diffrn_ambient_temperature     173(2)
_diffrn_radiation_type     'Mo K\a'
_diffrn_radiation_wavelength     0.7107
_diffrn_radiation_monochromator     graphite
_diffrn_measurement_device_type     'Rigaku R-AXIS RAPID imaging-plate'
_diffrn_measurement_method     \w
_diffrn_detector_area_resol_mean     10.00
_diffrn_reflns_number     25575
_diffrn_reflns_av_R_equivalents     0.0342
_diffrn_reflns_av_sigmaI/netI     0.0168
_diffrn_reflns_theta_min     3.360
_diffrn_reflns_theta_max     32.021
_diffrn_reflns_theta_full     25.242
_diffrn_measured_fraction_theta_max     0.993
_diffrn_measured_fraction_theta_full     0.997
_diffrn_reflns_limit_h_min     -17
_diffrn_reflns_limit_h_max     17
_diffrn_reflns_limit_k_min     -18
_diffrn_reflns_limit_k_max     18
_diffrn_reflns_limit_l_min     -12
_diffrn_reflns_limit_l_max     10
_reflns_number_total     2216
_reflns_number_gt     1840
_reflns_threshold_expression     'I>2\s(I)'
_refine_ls_structure_factor_coef     Fsqd
_refine_ls_matrix_type     full
_refine_ls_R_factor_all     0.0455
_refine_ls_R_factor_gt     0.0360
_refine_ls_wR_factor_gt     0.0852
_refine_ls_wR_factor_ref     0.0927
_refine_ls_goodness_of_fit_ref     1.108
_refine_ls_restrained_S_all     1.108
_refine_ls_number_reflns     2213
_refine_ls_number_parameters     88
_refine_ls_number_restraints     0
_refine_ls_hydrogen_treatment     mixed
_refine_ls_weighting_scheme     calc
_refine_ls_weighting_details
              'w=1/[\s^2^(Fo^2^)+(0.0356P)^2^+0.6061P] where P=(Fo^2^+2Fc^2^)/3'
_atom_sites_solution_hydrogens     difmap
_atom_sites_solution_primary     direct
_atom_sites_solution_secondary     difmap
_refine_ls_shift/su_max     0.000
_refine_ls_shift/su_mean     0.000
_refine_diff_density_max     0.500
_refine_diff_density_min     -0.697
loop_
    _atom_type_symbol
    _atom_type_description
    _atom_type_scat_dispersion_real
    _atom_type_scat_dispersion_imag
    _atom_type_scat_source
    'C' 'C' 0.0033 0.0016
                         'International Tables Vol C Tables 4.2.6.8 and 6.1.1.4'
    'H' 'H' 0.0000 0.0000
                         'International Tables Vol C Tables 4.2.6.8 and 6.1.1.4'
    'Fe' 'Fe' 0.3463 0.8444
                         'International Tables Vol C Tables 4.2.6.8 and 6.1.1.4'
    'N' 'N' 0.0061 0.0033
                         'International Tables Vol C Tables 4.2.6.8 and 6.1.1.4'
    'O' 'O' 0.0106 0.0060
                         'International Tables Vol C Tables 4.2.6.8 and 6.1.1.4'
_computing_data_collection
;
RAPID-AUTO (Rigaku, 2006)
;
_computing_cell_refinement
;
RAPID-AUTO (Rigaku, 2006)
;
_computing_data_reduction
;
RAPID-AUTO (Rigaku, 2006)
;
_computing_structure_solution
;
SHELXT2014 (Sheldrick, 2015<i>a</i>)
;
_computing_structure_refinement
;
SHELXL2014 (Sheldrick, 2015<i>b</i>)
;
_computing_molecular_graphics
;
DIAMOND (Brandenburg, 2016)
;
_computing_publication_material
;
publCIF (Westrip, 2010)
;
loop_
    _atom_site_type_symbol
    _atom_site_label
    _atom_site_fract_x
    _atom_site_fract_y
    _atom_site_fract_z
    _atom_site_U_iso_or_equiv
    _atom_site_adp_type
    _atom_site_calc_flag
    _atom_site_occupancy
    _atom_site_disorder_assembly
    _atom_site_disorder_group
    Fe Fe1 0.0000 0.0000 0.0000 0.02095(10) Uani d 1 . .
    C C1 -0.05743(16) 0.14661(15) 0.0000 0.0257(3) Uani d 1 . .
    C C2 0.10536(11) 0.04026(10) 0.16115(15) 0.0255(2) Uani d 1 . .
    N N1 -0.09019(17) 0.23642(15) 0.0000 0.0371(4) Uani d 1 . .
    N N2 0.16963(11) 0.06441(11) 0.25910(15) 0.0352(3) Uani d 1 . .
    N N3 0.00181(15) 0.25836(14) 0.5000 0.0333(3) Uani d 1 . .
    C C3 0.1469(2) 0.4327(2) 0.5000 0.0485(6) Uani d 1 . .
    H H3 0.1978 0.4930 0.5000 0.073 Uiso calc 1 . .
    C C4 0.10987(15) 0.38888(16) 0.3591(2) 0.0498(4) Uani d 1 . .
    H H4 0.1344 0.4192 0.2607 0.075 Uiso calc 1 . .
    C C5 0.03717(15) 0.30083(14) 0.3608(2) 0.0431(4) Uani d 1 . .
    H H5 0.0118 0.2698 0.2633 0.065 Uiso calc 1 . .
    C C6 -0.0794(2) 0.16567(19) 0.5000 0.0485(6) Uani d 1 . .
    H H6A -0.0670 0.1193 0.5954 0.073 Uiso d 1 . .
    C C7 -0.1981(2) 0.2077(2) 0.5000 0.0570(7) Uani d 1 . .
    H H7A -0.2503 0.1452 0.5000 0.086 Uiso d 1 . .
    H H7B -0.2108 0.2527 0.5953 0.086 Uiso d 1 . .
    O O1 0.30049(12) 0.08078(12) 0.5000 0.0279(3) Uani d 1 . .
    H H1A 0.342(2) 0.143(2) 0.5000 0.042 Uiso d 1 . .
    H H1B 0.2513(15) 0.0800(15) 0.414(2) 0.042 Uiso d 1 . .
loop_
    _atom_site_aniso_label
    _atom_site_aniso_U_11
    _atom_site_aniso_U_22
    _atom_site_aniso_U_33
    _atom_site_aniso_U_12
    _atom_site_aniso_U_13
    _atom_site_aniso_U_23
    Fe1 0.02418(17) 0.02126(16) 0.01740(15) 0.00227(12) 0.000 0.000
    C1 0.0302(8) 0.0250(8) 0.0218(7) 0.0048(6) 0.000 0.000
    C2 0.0299(6) 0.0246(5) 0.0220(5) 0.0015(4) 0.0015(5) -0.0001(4)
    N1 0.0454(10) 0.0307(8) 0.0353(9) 0.0104(7) 0.000 0.000
    N2 0.0383(6) 0.0393(6) 0.0280(5) -0.0029(5) -0.0044(5) -0.0030(5)
    N3 0.0364(8) 0.0254(7) 0.0380(9) 0.0019(6) 0.000 0.000
    C3 0.0341(11) 0.0473(13) 0.0641(16) -0.0065(10) 0.000 0.000
    C4 0.0518(9) 0.0524(9) 0.0451(9) -0.0064(8) 0.0172(8) 0.0013(8)
    C5 0.0522(9) 0.0434(8) 0.0336(7) -0.0007(7) 0.0058(7) -0.0083(7)
    C6 0.0506(13) 0.0276(10) 0.0674(17) -0.0047(9) 0.000 0.000
    C7 0.0469(14) 0.0416(13) 0.083(2) -0.0110(11) 0.000 0.000
    O1 0.0292(6) 0.0287(6) 0.0257(6) -0.0063(5) 0.000 0.000
_geom_special_details
;
 All esds (except the esd in the dihedral angle between two l.s. planes)
 are estimated using the full covariance matrix.  The cell esds are taken
 into account individually in the estimation of esds in distances, angles
 and torsion angles; correlations between esds in cell parameters are only
 used when they are defined by crystal symmetry.  An approximate (isotropic)
 treatment of cell esds is used for estimating esds involving l.s. planes.
;
loop_
    _geom_bond_atom_site_label_1
    _geom_bond_atom_site_label_2
    _geom_bond_site_symmetry_2
    _geom_bond_distance
    _geom_bond_publ_flag
    Fe1 C1 5 1.9045(18) ?
    Fe1 C1 . 1.9045(18) ?
    Fe1 C2 5 1.9068(13) ?
    Fe1 C2 6 1.9068(13) ?
    Fe1 C2 2 1.9068(13) ?
    Fe1 C2 . 1.9069(13) ?
    C1 N1 . 1.157(2) ?
    C2 N2 . 1.1598(17) ?
    N3 C5 6_556 1.3447(19) ?
    N3 C5 . 1.3447(19) ?
    N3 C6 . 1.482(3) ?
    C3 C4 . 1.369(2) ?
    C3 C4 6_556 1.369(2) ?
    C3 H3 . 0.9500 ?
    C4 C5 . 1.373(2) ?
    C4 H4 . 0.9500 ?
    C5 H5 . 0.9500 ?
    C6 C7 . 1.499(4) ?
    C6 H6A . 0.9900 ?
    C7 H7A . 0.9800 ?
    C7 H7B . 0.9800 ?
    O1 H1A . 0.90(3) ?
    O1 H1B . 0.931(18) ?
    O1 H1B 6_556 0.931(18) ?
loop_
    _geom_angle_atom_site_label_1
    _geom_angle_atom_site_label_2
    _geom_angle_atom_site_label_3
    _geom_angle_site_symmetry_1
    _geom_angle_site_symmetry_3
    _geom_angle
    _geom_angle_publ_flag
    C1 Fe1 C1 5 . 180.0 ?
    C1 Fe1 C2 5 5 89.78(5) ?
    C1 Fe1 C2 . 5 90.22(5) ?
    C1 Fe1 C2 5 6 90.22(5) ?
    C1 Fe1 C2 . 6 89.78(5) ?
    C2 Fe1 C2 5 6 89.60(7) ?
    C1 Fe1 C2 5 2 89.78(5) ?
    C1 Fe1 C2 . 2 90.22(5) ?
    C2 Fe1 C2 5 2 90.40(7) ?
    C2 Fe1 C2 6 2 180.00(11) ?
    C1 Fe1 C2 5 . 90.22(5) ?
    C1 Fe1 C2 . . 89.78(5) ?
    C2 Fe1 C2 5 . 180.0 ?
    C2 Fe1 C2 6 . 90.40(7) ?
    C2 Fe1 C2 2 . 89.60(7) ?
    N1 C1 Fe1 . . 178.67(18) ?
    N2 C2 Fe1 . . 179.77(13) ?
    C5 N3 C5 6_556 . 120.8(2) ?
    C5 N3 C6 6_556 . 119.61(10) ?
    C5 N3 C6 . . 119.61(10) ?
    C4 C3 C4 . 6_556 119.5(2) ?
    C4 C3 H3 . . 120.2 ?
    C4 C3 H3 6_556 . 120.2 ?
    C3 C4 C5 . . 119.65(17) ?
    C3 C4 H4 . . 120.2 ?
    C5 C4 H4 . . 120.2 ?
    N3 C5 C4 . . 120.20(16) ?
    N3 C5 H5 . . 119.9 ?
    C4 C5 H5 . . 119.9 ?
    N3 C6 C7 . . 110.77(19) ?
    N3 C6 H6A . . 109.5 ?
    C7 C6 H6A . . 109.5 ?
    C6 C7 H7A . . 109.4 ?
    C6 C7 H7B . . 109.5 ?
    H7A C7 H7B . . 109.5 ?
    H1A O1 H1B . . 110.5(14) ?
    H1A O1 H1B . 6_556 110.5(14) ?
    H1B O1 H1B . 6_556 102(2) ?
loop_
    _geom_hbond_atom_site_label_D
    _geom_hbond_atom_site_label_H
    _geom_hbond_atom_site_label_A
    _geom_hbond_site_symmetry_A
    _geom_hbond_distance_DH
    _geom_hbond_distance_HA
    _geom_hbond_distance_DA
    _geom_hbond_angle_DHA
    O1 H1A N1 4 0.90(3) 1.67(3) 2.569(2) 176(3)
    O1 H1B N2 . 0.931(18) 1.632(19) 2.5589(15) 173.6(18)
_shelx_hkl_file
;
   0  -2   0  943.20   12.30
   0   2   0  927.04   12.19
   0  -2   0  939.07   14.78
   0   2   0  931.04   14.72
   0   3   0    0.40    3.23
   0  -3   0    1.73    3.17
   0   3   0    1.73    1.87
   0  -3   0    0.08    1.87
   0  -4   0 1656.76   25.42
   0   4   0 1716.47   30.51
   0   4   0 1710.05   30.99
   0  -4   0 1699.86   30.14
   0  -5   0   -0.77    2.99
   0  -5   0    1.81    2.91
   0   5   0   -0.61    2.91
   0   5   0    1.95    2.96
   0   6   0  520.69   13.39
   0   6   0  502.10   13.20
   0  -6   0  517.17   13.55
   0  -6   0  503.17   13.20
   0  -7   0    0.53    2.59
   0   7   0    0.48    2.53
   0   7   0   -1.63    2.69
   0  -7   0    0.29    2.67
   0  -8   0   13.82    4.96
   0  -8   0   11.07    5.07
   0   8   0   11.07    4.88
   0   8   0   16.30    5.17
   0  -9   0    1.12    4.00
   0   9   0    1.44    4.08
   0   9   0   -0.75    3.87
   0  -9   0    2.45    4.00
   0 -10   0   34.33    7.20
   0 -10   0   31.13    7.23
   0  10   0   32.70    7.23
   0  10   0   27.15    7.55
   0 -11   0    7.41    4.37
   0  11   0   -2.91    4.59
   0 -11   0   -1.89    4.40
   0  11   0    0.59    4.27
   0 -12   0  205.03   13.12
   0  12   0  190.94   12.40
   0 -12   0  198.57   12.86
   0  12   0  181.45   13.12
   0  13   0   -5.09    5.55
   0 -13   0   -6.35    5.28
   0 -13   0    3.73    5.33
   0  13   0    1.47    5.09
   0  14   0  132.08   12.48
   0 -14   0  119.94   12.72
   0  14   0  119.52   12.75
   0 -14   0  114.02   12.88
   0  15   0   -1.84    5.57
   0  15   0    0.27    5.07
   0 -15   0    1.52    5.41
   0 -15   0    1.44    5.44
   0 -16   0    0.24    7.97
   0  16   0   71.21   10.91
   0  17   0   -0.19    3.33
   0 -17   0   -3.28    3.52
   0 -17   0   -3.41    4.32
   0  17   0    2.13    4.48
   0  18   0    8.11    5.55
   0 -18   0   -0.35    4.19
   0  18   0    0.05    6.37
   0 -18   0   14.48    8.43
  -1   2   0   23.84    2.37
   1  -2   0   21.71    2.43
   1   2   0   26.57    3.15
   1  -2   0   22.38    4.19
   1   2   0   24.38    3.01
  -1  -2   0   24.24    3.01
  -1  -2   0   22.59    3.12
  -1   2   0   22.64    2.40
  -1  -3   0 3989.22   66.31
   1  -3   0 3965.77   70.65
  -1   3   0 4021.84   64.47
   1   3   0 4082.68   68.15
  -1   3   0 3962.23   63.91
   1  -3   0 3963.45   70.57
  -1  -3   0 3921.13   61.21
   1   3   0 3928.51   65.88
  -1  -4   0 5336.71   94.50
   1  -4   0 5340.02   96.93
   1  -4   0 5440.63   91.91
  -1   4   0 5348.61   90.71
   1   4   0 5307.48   88.36
   1   4   0 5345.09   94.39
  -1  -4   0 5423.18   89.86
  -1   4   0 5378.16   96.79
   1   5   0 1495.71   26.86
  -1  -5   0 1495.98   26.27
   1  -5   0 1492.94   28.33
  -1   5   0 1479.09   27.79
   1   5   0 1497.23   26.78
  -1  -5   0 1505.10   27.26
   1  -5   0 1494.27   23.74
  -1   5   0 1505.53   24.14
   1   6   0  392.32    7.89
  -1  -6   0  394.93   11.36
  -1   6   0  392.34   12.30
   1   6   0  400.08   11.26
   1  -6   0  397.76   12.51
   1  -6   0  395.63    8.72
  -1  -6   0  399.47   10.99
  -1   6   0  407.95   12.56
  -1   7   0 1681.59   32.65
  -1   7   0 1687.64   28.06
  -1  -7   0 1675.72   27.07
   1  -7   0 1675.19   32.65
  -1  -7   0 1672.04   31.15
   1  -7   0 1668.17   27.90
   1   7   0 1636.99   26.78
   1   7   0 1638.59   26.62
  -1   8   0   51.56    4.48
   1  -8   0   48.17    4.53
   1  -8   0   55.56    7.33
  -1  -8   0   58.81    6.40
  -1  -8   0   58.87    6.48
  -1   8   0   49.77    6.99
   1   8   0   66.12    6.51
   1   8   0   50.76    6.27
  -1   9   0    4.96    5.15
   1  -9   0    3.01    5.20
   1  -9   0    4.37    3.17
  -1   9   0    5.95    3.04
  -1  -9   0    3.55    2.77
   1   9   0    6.24    4.53
  -1  -9   0    6.00    2.91
   1   9   0    6.19    2.93
  -1 -10   0  153.52   10.32
  -1  10   0  145.79   11.58
   1  10   0  145.39    6.53
   1 -10   0  137.92   11.42
   1  10   0  141.49   10.43
  -1 -10   0  143.15    6.91
  -1  10   0  150.88   11.10
   1 -10   0  158.16    7.41
  -1  11   0    6.91    4.00
   1  11   0   15.23    6.05
   1 -11   0    9.28    6.40
   1 -11   0   14.19    6.32
  -1 -11   0    9.71    5.65
   1  11   0   14.75    5.44
  -1 -11   0    7.17    5.79
  -1  11   0    8.00    6.11
   1 -12   0   17.84    4.77
  -1 -12   0   20.27    4.32
   1 -12   0   17.95    7.52
  -1 -12   0   20.86    6.85
   1  12   0   16.67    4.53
  -1  12   0   19.12    7.28
  -1  12   0   19.44    4.83
   1  12   0   24.43    6.59
   1 -13   0  263.63   15.63
   1 -13   0  250.58   16.06
  -1 -13   0  250.00   10.00
  -1  13   0  262.13   15.15
   1  13   0  249.41   10.16
  -1 -13   0  261.68    9.90
  -1  13   0  275.76   16.48
   1  13   0  244.72    9.55
   1  14   0   -1.33    2.61
  -1 -14   0   -0.13    2.72
   1 -14   0    2.45    3.01
  -1  14   0   -0.03    2.96
   1  14   0    0.48    2.85
   1 -14   0    1.23    4.83
  -1 -14   0   -0.77    2.80
  -1  14   0    1.17    4.99
  -1 -15   0   13.23    4.85
  -1  15   0    1.47    8.75
   1 -15   0   18.91    8.54
  -1 -15   0   19.26    7.52
   1 -15   0   18.91    5.25
   1  15   0   12.91    6.91
  -1  15   0   -0.05    4.93
   1  15   0   10.80    8.35
   1 -16   0    8.40    4.19
   1  16   0   -1.68    6.48
   1  16   0   -0.19    4.99
  -1 -16   0   -0.40    5.17
  -1  16   0    2.53    4.35
   1 -16   0   -0.80    3.44
  -1 -16   0    2.56    3.92
  -1  16   0    0.00    3.31
  -1  17   0   -0.11    7.36
  -1 -17   0    1.01    7.31
   1  17   0    0.16    4.48
   1 -17   0   27.77    6.48
   1  17   0   30.83   10.14
   1 -17   0   -1.79    4.80
  -1 -17   0   31.39    5.84
  -1  17   0   38.22    6.72
   1  18   0    0.11    5.09
   1 -18   0   -1.36    3.52
  -1 -18   0   -1.60    3.28
  -1 -18   0   -0.93    6.29
  -1  18   0   -0.53    7.52
   1  18   0    0.93    4.40
  -1  18   0   -0.29    5.33
   1 -18   0    3.17    7.09
  -2   0   0 5292.65   81.43
   2   0   0 5163.27   79.88
  -2   0   0 5195.97   80.42
   2   0   0 5306.07   81.56
  -2   1   0   19.42    3.84
  -2   1   0   20.11    2.35
   2   1   0   20.94    2.88
   2   1   0   20.75    1.71
   2  -1   0   19.28    2.37
   2  -1   0   26.33    3.87
  -2  -1   0   23.87    2.83
  -2  -1   0   18.48    1.76
   2  -2   0  941.28   15.66
  -2   2   0  953.66   15.60
   2   2   0  965.47   15.95
  -2  -2   0  927.78   16.16
  -2  -2   0  935.55   13.10
   2  -2   0  941.63   15.28
   2   2   0  943.63   16.16
  -2   2   0  914.40   15.12
  -2   3   0 7403.07  132.77
   2  -3   0 7631.36  144.62
   2   3   0 7587.56  137.20
   2   3   0 7596.36  137.31
   2  -3   0 7478.15  141.41
  -2  -3   0 7589.46  136.08
  -2  -3   0 7466.52  135.81
  -2   3   0 7520.77  141.95
   2   4   0 2881.93   44.17
   2   4   0 2861.42   43.69
   2  -4   0 2831.50   51.48
  -2  -4   0 3002.22   49.10
  -2   4   0 2923.22   47.02
  -2   4   0 2904.34   46.54
   2  -4   0 2916.50   52.36
  -2  -4   0 2901.11   48.76
   2  -5   0 1631.74   31.02
  -2   5   0 1617.92   30.94
  -2  -5   0 1633.95   27.63
   2   5   0 1647.93   24.72
   2  -5   0 1587.22   25.90
   2   5   0 1586.24   24.00
  -2   5   0 1603.07   26.19
  -2  -5   0 1649.77   28.43
  -2  -6   0 2208.41   38.46
  -2  -6   0 2192.84   34.30
  -2   6   0 2226.79   36.43
   2   6   0 2183.58   34.38
   2  -6   0 2216.87   41.74
  -2   6   0 2194.78   36.25
   2   6   0 2184.27   34.41
   2  -6   0 2184.41   40.99
   2   7   0  195.53    8.29
   2  -7   0  187.74   10.06
  -2   7   0  191.53    6.56
   2   7   0  187.85    8.03
  -2   7   0  187.26   10.22
  -2  -7   0  183.74    8.05
   2  -7   0  179.05    6.64
  -2  -7   0  183.21    8.24
  -2  -8   0 1725.97   33.58
  -2   8   0 1753.87   36.78
  -2  -8   0 1722.90   33.47
   2  -8   0 1711.35   30.70
   2   8   0 1715.73   33.29
  -2   8   0 1758.03   31.39
   2   8   0 1724.90   34.11
   2  -8   0 1760.99   37.21
  -2   9   0   12.70    6.29
   2   9   0    8.59    5.33
   2   9   0   14.35    3.15
   2  -9   0   14.70    6.43
   2  -9   0   19.36    6.51
  -2  -9   0   14.56    5.23
  -2   9   0   13.95    4.00
  -2  -9   0   10.08    5.15
   2 -10   0  133.33    7.41
  -2 -10   0  136.19    6.16
  -2  10   0  124.10    7.17
   2  10   0  138.03    9.42
  -2  10   0  145.36   11.71
  -2 -10   0  126.43    6.35
   2  10   0  127.73    6.35
   2 -10   0  138.69    7.28
   2  11   0   78.42    8.13
  -2 -11   0   74.73    8.59
  -2  11   0   52.73    9.60
   2 -11   0   84.42   10.30
  -2  11   0   86.87   10.32
   2  11   0   75.59    8.51
  -2 -11   0   87.86    8.51
   2 -11   0   61.69    9.92
  -2  12   0  129.17    7.81
  -2  12   0  132.83    8.35
   2 -12   0  147.20   12.43
  -2 -12   0  134.05   10.64
   2  12   0  127.15    6.72
   2 -12   0  136.91    7.95
  -2 -12   0  129.41    6.85
   2  12   0  147.60    7.15
  -2  13   0   56.17    6.45
   2  13   0   55.56    8.62
  -2 -13   0   49.42    9.10
   2  13   0   45.64    9.42
   2 -13   0   56.28    6.59
   2 -13   0   51.45    6.67
  -2  13   0   47.08   10.72
  -2 -13   0   58.25    5.52
   2  14   0    4.45    6.08
  -2 -14   0   10.32    6.16
  -2 -14   0    4.53    6.24
   2 -14   0   11.31    7.57
   2 -14   0   -1.04    7.41
  -2  14   0   11.39    7.68
  -2  14   0    0.00    7.04
   2  14   0    5.68    6.61
   2 -15   0   67.40   12.08
  -2  15   0    0.00   11.84
   2  15   0   73.08    7.09
   2 -15   0   58.30   12.64
  -2  15   0   71.77    7.92
  -2 -15   0   55.40   10.62
  -2  16   0   -0.05    4.67
  -2 -16   0   -0.45    2.75
   2 -16   0   -0.61    4.88
  -2  16   0    2.11    4.16
   2  16   0    1.36    4.27
  -2  17   0    0.05    5.81
   2 -17   0    0.37    6.03
   2  17   0    0.03    3.28
  -2 -17   0   11.87    6.45
   2 -17   0    3.04    7.97
   2  17   0    3.89    4.48
  -2 -17   0   -0.24    5.31
  -2  17   0   -2.51    8.03
   3   0   0   -0.67    1.47
  -3   0   0    0.72    1.49
   3   0   0    1.33    1.49
  -3   0   0   -0.69    1.55
   3  -1   0  918.64   15.28
  -3  -1   0  947.60   16.91
   3  -1   0  919.76   19.66
  -3  -1   0  912.10   17.31
   3   1   0  925.60   13.52
  -3   1   0  895.38   14.80
  -3   1   0  932.80   15.04
   3   1   0  924.02   13.31
   3   2   0 4720.83   79.03
  -3   2   0 4642.31   83.35
   3  -2   0 4625.83   83.48
  -3  -2   0 4482.84   71.61
  -3  -2   0 4790.21   79.19
   3   2   0 4663.70   77.78
  -3   2   0 4788.47   85.51
   3  -2   0 4692.11   77.24
  -3   3   0 1212.99   24.99
  -3   3   0 1215.44   20.00
  -3  -3   0 1223.39   17.68
   3  -3   0 1183.33   19.50
   3   3   0 1213.87   20.27
  -3  -3   0 1214.64   17.71
   3   3   0 1199.39   20.46
   3  -3   0 1227.26   20.46
   3  -4   0  392.26   12.88
   3  -4   0  393.09    8.86
   3   4   0  386.21    9.60
  -3   4   0  383.17   12.72
  -3  -4   0  366.90    8.91
   3   4   0  370.02    6.80
  -3   4   0  378.00    8.70
  -3  -4   0  379.09    6.91
   3  -5   0  167.31    9.44
  -3   5   0  172.86    9.36
   3   5   0  165.34    6.93
   3  -5   0  167.90    6.13
   3   5   0  158.46    4.29
  -3  -5   0  164.78    4.29
  -3  -5   0  171.37    6.75
  -3   5   0  169.07    5.95
  -3  -6   0  363.86    7.01
   3   6   0  347.67    9.28
  -3   6   0  374.55    9.28
  -3   6   0  371.73    9.12
   3  -6   0  363.03   13.26
   3   6   0  362.77   10.22
  -3  -6   0  368.18    9.95
   3  -6   0  373.81   13.15
   3   7   0 2409.95   42.73
  -3  -7   0 2392.32   39.31
  -3   7   0 2437.04   41.85
   3  -7   0 2468.86   48.94
   3  -7   0 2422.29   42.20
   3   7   0 2437.34   44.17
  -3   7   0 2482.04   48.60
  -3  -7   0 2457.93   43.77
  -3  -8   0  336.68   11.23
  -3   8   0  319.42   14.22
   3   8   0  332.95   11.63
  -3   8   0  318.89    9.74
  -3  -8   0  322.97    7.71
   3   8   0  324.54   10.83
   3  -8   0  328.39    9.84
   3  -8   0  313.66   14.38
  -3  -9   0  517.86   15.26
  -3   9   0  505.25   18.27
  -3   9   0  513.73   19.15
   3  -9   0  497.75   13.12
   3  -9   0  505.65   19.36
  -3  -9   0  507.70   14.72
   3   9   0  491.08   14.70
   3   9   0  497.54   15.20
   3  10   0   49.45    6.72
   3 -10   0   42.89    5.79
  -3  10   0   55.34    6.00
   3 -10   0   41.10    9.44
  -3  10   0   56.04    5.65
  -3 -10   0   53.29    6.99
   3  10   0   55.16    7.33
  -3 -10   0   53.56    6.99
   3 -11   0  583.02   21.71
   3  11   0  582.01   18.51
  -3 -11   0  589.10   18.11
  -3  11   0  593.90   20.86
   3  11   0  606.04   17.71
   3 -11   0  587.50   21.50
  -3  11   0  620.47   22.54
  -3 -11   0  598.31   13.42
   3  12   0   11.71    4.00
   3  12   0   12.14    3.68
   3 -12   0   13.10    5.04
  -3 -12   0   15.47    5.97
  -3  12   0   14.35    5.01
  -3  12   0   13.28    4.67
  -3 -12   0   14.11    3.81
   3 -12   0   17.44    4.83
  -3  13   0  265.04   17.82
  -3 -13   0  256.37   13.79
  -3  13   0  267.25   16.83
   3  13   0  277.55   13.74
   3 -13   0  262.03   17.42
   3 -13   0  256.96   16.99
   3  13   0  284.32   14.80
  -3 -13   0  263.89   13.79
   3  14   0   30.59    5.55
  -3 -14   0   34.03    8.16
   3  14   0   32.49    8.03
  -3 -14   0   41.26    5.17
  -3  14   0   34.57    6.88
   3 -14   0   38.91   10.48
   3 -14   0    0.51   10.72
  -3  14   0   41.71    6.32
   3  15   0   64.60   11.15
  -3 -15   0   69.40    6.45
  -3  15   0   65.88   13.71
  -3  15   0   52.17    8.13
   3 -15   0   60.79    8.27
   3 -16   0    1.28    3.44
  -3 -16   0   -1.04    2.80
  -3 -16   0    1.57    3.39
  -3  16   0    2.40    7.15
   3 -16   0   -0.21    7.01
   3  16   0    0.05    5.07
   3  16   0    5.87    5.92
  -3  16   0   -0.05    5.28
   3  17   0   11.68    4.77
   3 -17   0   18.00    5.60
  -3 -17   0   -0.93    5.87
  -3 -17   0   19.92    7.17
   3 -17   0   -5.20    7.07
  -3  17   0    2.03    5.79
   3  17   0   -0.80    3.57
  -3  17   0   -7.07    6.88
   4   0   0   13.52    2.48
  -4   0   0   13.52    2.51
  -4   0   0   11.23    2.45
   4   0   0   11.39    2.32
   4  -1   0   16.16    4.75
   4   1   0   15.31    3.92
  -4   1   0   17.79    2.83
   4  -1   0   17.71    2.96
   4   1   0   16.67    4.00
  -4   1   0   15.36    4.91
  -4  -1   0   17.04    2.27
  -4  -1   0   20.19    2.48
   4   2   0  581.16   12.06
   4   2   0  569.66   11.92
   4  -2   0  569.42   14.78
  -4   2   0  548.86   14.91
   4  -2   0  542.40   10.70
  -4   2   0  569.53   10.72
  -4  -2   0  578.81   11.50
  -4  -2   0  583.18   12.35
   4  -3   0  214.31    6.35
   4   3   0  219.35    6.93
  -4   3   0  213.48    6.56
  -4  -3   0  221.59    7.04
   4   3   0  208.09    6.88
  -4   3   0  219.94   10.06
   4  -3   0  220.36    6.75
  -4  -3   0  204.71    7.15
  -4  -4   0 2459.29   40.83
   4   4   0 2479.51   40.09
   4   4   0 2422.85   36.75
   4  -4   0 2499.32   46.25
  -4   4   0 2491.40   46.20
  -4   4   0 2478.33   40.41
  -4  -4   0 2466.52   40.86
   4  -4   0 2414.69   39.85
  -4  -5   0   31.42    4.29
   4  -5   0   34.57    3.89
   4  -5   0   32.67    4.11
  -4   5   0   40.11    3.95
   4   5   0   39.87    3.92
  -4  -5   0   31.10    4.11
   4   5   0   31.29    3.92
  -4   5   0   35.79    4.05
   4  -6   0  953.58   23.47
   4   6   0  938.88   17.60
  -4  -6   0  942.88   17.79
   4   6   0  952.00   18.70
   4  -6   0  956.06   23.42
  -4   6   0  953.76   17.84
  -4   6   0  997.24   23.55
  -4  -6   0  928.29   18.14
   4  -7   0    0.11    2.27
  -4   7   0    2.37    2.35
  -4   7   0   -1.81    3.63
  -4  -7   0   -1.57    1.55
   4   7   0   -1.44    2.29
   4  -7   0    5.36    3.84
   4   7   0    0.48    1.52
  -4  -7   0   -0.51    1.44
  -4   8   0  781.68   17.04
   4  -8   0  780.98   23.74
   4   8   0  805.17   18.06
  -4  -8   0  810.21   18.06
  -4   8   0  773.38   16.99
   4  -8   0  773.49   23.07
  -4  -8   0  791.57   14.48
   4   8   0  796.53   14.64
  -4   9   0  185.00    8.32
   4   9   0  174.38    9.55
   4   9   0  180.28    6.11
  -4   9   0  184.09   13.39
  -4  -9   0  175.15    9.34
  -4  -9   0  171.87    6.11
   4  -9   0  167.42   12.83
   4  -9   0  176.49   13.50
   4  10   0  632.34   17.04
  -4 -10   0  607.51   17.44
   4 -10   0  631.83   22.32
  -4  10   0  644.37   15.98
  -4  10   0  640.82   22.96
  -4 -10   0  627.14   17.20
   4  10   0  634.82   13.60
   4 -10   0  623.56   16.48
  -4  11   0  403.01   18.35
   4 -11   0  401.31   19.23
   4 -11   0  427.02   19.71
  -4 -11   0  425.92   14.64
   4  11   0  423.44   14.38
  -4 -11   0  407.71   14.51
  -4  11   0  428.73   13.82
   4  11   0  415.68   10.99
   4  12   0  363.75   14.48
  -4 -12   0  371.51   14.64
   4 -12   0  362.77   13.10
  -4  12   0  352.02   18.54
  -4 -12   0  354.50   14.67
   4 -12   0  353.56   19.66
   4  12   0  354.84   10.75
  -4  12   0  379.46   20.32
  -4  13   0   -0.96    3.87
   4  13   0    2.37    4.61
   4 -13   0    2.29    6.13
   4 -13   0   -0.19    6.27
   4  13   0   -1.12    4.27
  -4  13   0   -4.72    3.55
  -4 -13   0    4.51    2.64
  -4 -13   0    1.92    2.72
   4  14   0  207.67    8.78
  -4 -14   0  216.36   13.39
  -4  14   0  223.56   17.10
   4 -14   0  223.59   11.44
   4 -14   0  205.61   11.60
  -4  14   0  199.88   18.88
   4  14   0  216.50   14.51
  -4 -14   0  212.23   13.34
  -4  15   0    2.93    4.64
   4  15   0    1.52    3.49
   4 -15   0    5.28    7.25
  -4  15   0   -3.04    6.83
  -4 -15   0    1.01    4.37
   4  15   0    0.96    4.88
  -4 -15   0    0.51    5.12
   4 -15   0    0.08    7.28
  -4  16   0   76.76   11.92
   4  16   0   65.69    9.23
   4 -16   0   -7.25    9.20
   4  16   0   10.43    7.55
  -4  16   0    1.07    5.33
  -4 -17   0    0.13    5.73
  -4 -17   0   -2.37    4.77
  -4  17   0   -2.51    8.03
   4 -17   0    0.08    8.00
   4 -17   0    1.28    3.76
   4  17   0    8.46    6.24
   4  17   0    2.24    2.91
  -4  17   0   -1.39    3.73
   5   0   0    0.75    2.61
  -5   0   0   -0.11    1.63
  -5   0   0   -1.17    1.57
   5   0   0   -0.88    1.63
   5  -1   0  299.85    9.84
   5  -1   0  289.95    6.99
   5   1   0  291.63    6.08
  -5   1   0  285.66    6.80
  -5   1   0  291.47    6.72
  -5  -1   0  289.07    8.91
  -5  -1   0  302.35    8.59
   5   1   0  292.19    8.72
   5  -2   0  859.21   18.62
  -5   2   0  869.00   14.86
  -5  -2   0  862.76   16.40
   5  -2   0  833.58   14.72
  -5   2   0  844.75   18.70
   5   2   0  884.26   16.19
   5   2   0  884.20   16.38
  -5  -2   0  865.48   15.79
   5   3   0  673.15   10.75
  -5  -3   0  667.07   13.52
  -5  -3   0  677.68   10.48
   5  -3   0  662.80   12.51
   5   3   0  686.00   13.36
  -5   3   0  667.20   16.91
   5  -3   0  677.28   17.23
  -5   3   0  660.88   17.15
   5  -4   0  186.89   10.51
   5   4   0  184.28    6.32
  -5   4   0  204.33   10.48
  -5  -4   0  185.16    4.45
   5  -4   0  196.84   10.06
  -5  -4   0  193.48    4.75
  -5   4   0  204.65   10.43
   5   4   0  195.56    6.64
   5   5   0   32.06    2.43
  -5  -5   0   29.13    3.97
   5   5   0   30.17    3.81
   5  -5   0   32.78    6.72
  -5   5   0   34.46    6.75
  -5  -5   0   23.90    4.19
  -5   5   0   33.69    6.56
   5  -5   0   35.98    6.85
   5  -6   0  178.52    7.52
   5   6   0  188.12    4.72
  -5  -6   0  179.74    7.25
  -5   6   0  180.81    7.49
  -5  -6   0  191.90    7.63
  -5   6   0  192.95   11.60
   5   6   0  183.64    7.01
   5  -6   0  183.02   11.50
  -5   7   0  699.63   15.66
   5   7   0  686.11   15.10
  -5  -7   0  684.59   15.74
  -5   7   0  711.74   16.06
   5  -7   0  677.95   15.87
   5  -7   0  674.43   21.63
   5   7   0  651.36   11.66
  -5  -7   0  701.74   15.74
  -5  -8   0   31.61    5.20
   5  -8   0   23.90    5.20
  -5   8   0   31.47    5.47
   5   8   0   34.17    5.01
   5  -8   0   27.79    5.31
  -5   8   0   31.77    8.35
   5  -9   0  558.48   21.92
   5  -9   0  560.80   15.44
  -5   9   0  551.74   14.94
   5   9   0  570.99   16.32
   5   9   0  573.50   15.28
  -5  -9   0  551.74   15.04
  -5  -9   0  564.30   11.90
  -5   9   0  575.23   15.26
   5  10   0    2.32    4.61
   5 -10   0    8.80    6.48
   5  10   0    5.44    4.08
  -5  10   0    0.88    4.19
   5 -10   0    8.88    6.96
  -5 -10   0    4.69    4.21
  -5  10   0    6.19    3.92
  -5 -10   0    8.67    4.29
   5 -11   0  403.41   19.34
   5  11   0  393.46   13.92
   5  11   0  393.70   14.86
   5 -11   0  398.61   20.67
  -5 -11   0  392.29   13.87
  -5 -11   0  399.95   14.27
  -5  11   0  394.45   20.48
  -5  11   0  386.82   13.20
   5 -12   0   39.87    6.32
  -5  12   0   38.73   10.30
  -5  12   0   37.34    6.88
   5 -12   0   37.79    6.72
  -5 -12   0   41.07    4.45
   5  12   0   33.21    7.71
   5  12   0   39.66    6.80
  -5 -12   0   40.65    7.25
  -5 -13   0   31.95    7.55
   5  13   0   36.94    8.11
  -5  13   0   49.00   11.20
   5 -13   0   45.13    6.59
   5  13   0   35.93    7.23
  -5 -13   0   26.46    4.61
  -5  13   0   39.34    6.59
   5 -13   0   38.46   11.15
   5 -14   0    3.76    4.43
  -5  14   0   -2.21    6.51
   5  14   0   -2.00    5.01
  -5 -14   0    2.83    4.59
  -5 -14   0    0.48    4.19
   5 -14   0    6.45    6.72
   5  14   0    4.69    4.80
  -5  14   0   -4.91    4.40
   5 -15   0  273.92   14.64
  -5  15   0  292.14   23.07
  -5  15   0  288.14   14.22
   5 -15   0  322.22   22.75
   5  15   0  273.95   17.20
  -5 -15   0  278.16   15.63
  -5 -16   0    7.95    5.33
   5 -16   0   -1.84    7.04
   5  16   0   -6.99    6.00
  -5  16   0    2.21    5.17
   5 -16   0    0.91    4.99
   5  16   0    5.23    5.07
  -5 -16   0   -1.15    4.69
  -5  16   0    0.32    6.00
   5 -17   0    0.32   10.14
  -5  17   0   -3.28    4.61
   5  17   0    5.28    3.49
  -5  17   0   45.61   10.38
  -5 -17   0    1.28    5.65
   6   0   0 1102.81   17.95
   6   0   0 1088.40   20.96
  -6   0   0 1094.19   17.76
  -6   0   0 1093.76   17.39
  -6   1   0  370.82   11.74
   6   1   0  356.02    9.95
   6  -1   0  358.07    8.24
  -6  -1   0  371.43   10.43
  -6   1   0  354.36   10.94
   6   1   0  347.48    7.25
   6  -1   0  365.22   11.18
  -6  -1   0  366.37    9.79
   6  -2   0 1147.77   24.48
  -6   2   0 1160.84   19.66
  -6  -2   0 1141.35   17.82
   6  -2   0 1164.15   24.11
   6   2   0 1195.36   21.50
   6   2   0 1167.19   21.47
  -6  -2   0 1148.49   17.71
  -6   2   0 1159.46   19.47
  -6   3   0 1830.92   30.83
   6  -3   0 1844.45   31.37
  -6  -3   0 1826.34   28.01
  -6  -3   0 1872.27   32.54
   6   3   0 1886.96   32.70
  -6   3   0 1832.58   35.90
   6   3   0 1846.66   31.74
   6  -3   0 1837.70   35.95
  -6  -4   0 1193.14   21.50
  -6   4   0 1225.18   27.37
   6  -4   0 1201.17   21.52
   6   4   0 1166.42   20.80
  -6  -4   0 1223.95   22.40
   6   4   0 1225.63   21.63
   6  -4   0 1234.01   27.79
  -6   4   0 1205.60   21.55
  -6   5   0   53.40    4.99
  -6   5   0   62.63    8.37
  -6  -5   0   59.40    4.80
   6  -5   0   63.48    8.35
   6   5   0   55.66    4.85
   6   5   0   51.90    2.91
  -6  -5   0   51.45    3.12
   6  -5   0   63.93    8.19
   6   6   0    3.01    2.77
   6  -6   0    1.36    3.07
  -6   6   0   -0.53    3.09
  -6   6   0    3.89    5.15
  -6  -6   0    2.27    3.01
   6   6   0   -0.32    2.72
   6  -6   0    1.97    5.33
  -6  -6   0    3.09    1.79
  -6   7   0   31.37    5.31
   6   7   0   36.70    4.72
  -6  -7   0   32.30    3.20
   6   7   0   36.41    4.67
  -6   7   0   32.67    5.41
  -6  -7   0   34.62    4.93
   6  -7   0   32.81    5.55
   6  -7   0   31.66    5.23
   6  -8   0   21.52    8.54
   6   8   0   21.34    4.72
  -6  -8   0   22.19    3.07
   6  -8   0   19.63    5.33
  -6  -8   0   23.66    5.09
  -6   8   0   20.40    5.33
  -6   8   0   21.44    8.67
   6   8   0   25.39    4.56
  -6  -9   0   14.43    2.93
   6  -9   0   13.87    5.07
  -6  -9   0   14.54    3.07
  -6   9   0   16.35    4.80
   6   9   0   16.99    4.48
   6  -9   0   16.00    8.32
   6   9   0   14.99    4.43
  -6   9   0   11.76    4.88
  -6 -10   0  287.12   11.52
   6 -10   0  286.80   17.20
   6  10   0  285.42   10.94
  -6  10   0  307.07   18.08
   6  10   0  292.38   10.80
   6 -10   0  274.40   18.43
  -6 -10   0  277.20   12.00
  -6  10   0  287.76   11.20
   6  11   0   11.52    2.93
  -6 -11   0    8.62    3.17
  -6 -11   0    9.34    5.33
   6 -11   0    3.81    8.08
   6 -11   0   12.72    5.23
   6  11   0    8.16    4.99
  -6  11   0   16.08    8.46
  -6  11   0    8.99    4.91
  -6  12   0  236.42   12.19
   6  12   0  240.42   11.47
  -6 -12   0  240.34   12.86
  -6  12   0  244.50   11.58
  -6 -12   0  227.41   12.08
   6 -12   0  247.70   19.02
   6  12   0  236.63   11.44
   6 -12   0  252.10   18.08
  -6  13   0   -2.19    6.48
   6  13   0   -0.37    3.89
  -6 -13   0    1.23    4.00
   6 -13   0   -1.39    6.56
   6  13   0    0.03    3.81
  -6 -13   0   -1.87    4.27
   6 -13   0   -1.95    3.87
  -6  13   0    2.21    6.11
   6 -14   0  268.43   22.43
   6  14   0  287.71   14.14
   6 -14   0  287.52   14.80
  -6  14   0  279.66   14.14
  -6 -14   0  269.52   15.15
  -6  14   0  283.87   14.62
  -6  15   0    8.72    9.92
  -6 -15   0   15.82    6.19
   6  15   0    0.93    5.68
   6 -15   0   -0.99    8.96
  -6 -15   0    2.32    3.60
   6 -15   0   -1.71    9.66
  -6  15   0    1.36    8.91
   6  15   0    8.51    5.47
   6 -16   0  151.15   12.22
  -6  16   0  198.12   14.19
  -6 -16   0  181.61    9.87
   6  16   0  183.98   13.82
   6 -16   0  195.03   21.79
  -6 -17   0   -6.16    5.52
   6 -17   0   -0.80    6.32
   6  17   0   11.55    6.40
   6  17   0    3.20    5.49
  -6 -17   0   15.04    6.80
   7   0   0    2.67    2.88
  -7   0   0   -1.44    1.81
  -7   0   0    1.65    1.68
   7   0   0   -1.01    2.75
   7   1   0  421.47   12.08
  -7   1   0  425.71   12.70
   7  -1   0  403.17    8.96
   7  -1   0  431.13   13.26
  -7   1   0  424.75   12.94
   7   1   0  427.63    8.46
  -7  -1   0  429.79   11.44
  -7  -1   0  421.15   11.90
  -7  -2   0  120.24    6.72
  -7   2   0  119.17    5.23
   7   2   0  109.25    4.27
  -7  -2   0  116.53    6.27
  -7   2   0  118.18    5.49
   7  -2   0  121.97    8.72
   7  -2   0  110.02    8.16
   7   2   0  113.62    4.32
   7   3   0 1673.08   26.94
   7  -3   0 1676.63   35.50
  -7   3   0 1682.17   34.62
   7   3   0 1689.40   30.59
  -7  -3   0 1643.29   29.58
   7  -3   0 1675.99   29.02
  -7  -3   0 1683.75   31.05
  -7   3   0 1687.59   29.42
   7   4   0  461.00    8.80
  -7  -4   0  446.30    8.80
   7   4   0  449.48    8.40
   7  -4   0  451.64   16.06
  -7  -4   0  439.82    8.51
  -7   4   0  452.01   11.23
  -7   4   0  462.09   11.47
   7  -4   0  448.65   11.58
   7  -5   0   81.22   10.35
  -7  -5   0   80.52    4.03
   7  -5   0   89.08    9.71
   7   5   0   89.80    3.60
  -7   5   0   94.42    9.79
  -7   5   0   78.92    9.95
  -7  -5   0   90.42    5.81
   7   5   0   85.06    5.95
  -7  -6   0  234.13    6.03
  -7   6   0  247.33    9.60
   7  -6   0  235.99    9.74
   7   6   0  221.80    5.97
  -7  -6   0  240.02    8.96
   7  -6   0  233.38   14.43
   7   6   0  234.31    8.56
  -7   6   0  226.28    9.28
   7  -7   0  158.00    9.04
   7   7   0  167.07    7.79
  -7  -7   0  161.74    5.52
   7  -7   0  163.87    8.80
  -7  -7   0  165.66    8.00
   7   7   0  156.78    7.79
  -7   7   0  166.41    8.70
  -7   7   0  158.27    8.70
   7   8   0  106.47    6.83
   7   8   0  108.45    4.51
  -7   8   0  105.97    8.00
   7  -8   0  112.56    8.19
  -7  -8   0  100.45    7.28
  -7   8   0  107.83   12.70
   7  -8   0   98.87   12.75
  -7  -8   0  113.17    7.55
   7   9   0  170.75    8.24
  -7  -9   0  169.53    8.75
   7  -9   0  183.21   15.23
   7  -9   0  180.04    9.42
  -7   9   0  180.46    9.79
  -7  -9   0  165.85    9.10
   7   9   0  166.38    8.48
  -7   9   0  156.78    9.55
  -7 -10   0   53.42    4.29
   7  10   0   61.11    6.51
   7 -10   0   56.73   12.32
  -7  10   0   61.24    7.12
  -7 -10   0   55.08    7.01
  -7  10   0   59.96   11.76
   7  10   0   52.78    6.35
   7 -10   0   46.25   11.34
  -7 -11   0  397.87   14.46
   7 -11   0  418.40   21.23
  -7  11   0  431.39   22.40
   7  11   0  411.44   13.79
   7  11   0  419.12   14.16
  -7  11   0  401.79   14.43
  -7 -11   0  416.67   10.99
   7 -11   0  403.52   15.23
  -7  12   0   22.16    6.35
  -7 -12   0   18.56    3.68
  -7  12   0   18.86    5.97
   7 -12   0   12.67    9.58
   7  12   0   13.90    3.44
   7  12   0   15.04    5.68
  -7 -12   0   20.19    6.32
   7 -12   0   27.23   10.43
  -7 -13   0   67.35    5.60
  -7 -13   0   43.34    8.62
   7  13   0   65.03    7.55
  -7  13   0   52.70    8.13
   7  13   0   42.97    7.73
   7 -13   0   53.61   14.06
  -7  13   0   48.92   14.03
   7 -13   0   32.99   12.75
   7 -14   0   30.83   11.31
  -7 -14   0   29.15    7.15
   7  14   0   -3.68    6.35
  -7  14   0   25.50   11.07
  -7 -14   0    5.79    6.51
   7 -14   0   28.11    7.23
  -7  14   0   21.50    7.44
   7  14   0   21.31    6.45
   7  15   0  116.93    7.25
  -7  15   0   97.78   17.76
  -7  15   0  115.86   18.96
   7 -15   0   96.69   19.34
   7 -15   0  130.32   11.52
  -7 -15   0  114.37   12.08
   7  16   0    9.28    5.01
  -7 -16   0    2.51    3.25
   7 -16   0    3.31    9.36
   7  16   0    0.91    5.92
   7 -16   0    8.00    6.35
  -7  16   0    2.29    6.43
  -7  16   0   -0.88    4.93
  -7 -16   0    6.69    6.48
  -8   0   0  173.77    6.21
  -8   0   0  172.27    8.94
   8   0   0  168.70    9.55
   8   0   0  170.14    8.83
  -8  -1   0  603.24   12.03
   8  -1   0  620.74   16.62
   8  -1   0  603.00   12.96
   8   1   0  584.17   15.98
  -8   1   0  604.68   17.26
   8   1   0  622.07   15.55
  -8   1   0  607.11   16.67
  -8  -1   0  600.79   15.20
   8   2   0  518.45   10.43
   8  -2   0  529.41   12.35
  -8  -2   0  516.98   13.52
   8  -2   0  534.37   16.19
   8   2   0  507.73   10.19
  -8   2   0  508.58   16.06
  -8   2   0  522.58   16.80
  -8  -2   0  525.92   14.62
   8   3   0   51.37    3.65
  -8  -3   0   54.76    5.55
  -8   3   0   56.44    5.12
   8  -3   0   49.72    4.88
  -8   3   0   44.68    4.83
  -8  -3   0   51.05    5.76
   8  -3   0   45.16    8.48
   8   3   0   53.45    5.79
  -8   4   0  780.77   17.15
   8  -4   0  786.24   17.60
  -8  -4   0  784.13   14.38
  -8   4   0  779.51   23.15
   8  -4   0  802.67   22.96
  -8  -4   0  793.25   14.00
   8   4   0  767.43   13.84
   8   5   0  144.00    7.52
  -8  -5   0  138.08    8.08
  -8  -5   0  149.90    7.47
   8  -5   0  132.75    8.21
   8   5   0  141.49    7.09
  -8   5   0  143.55    7.92
  -8   5   0  141.04   12.03
   8  -5   0  153.10    7.55
  -8   6   0  151.60    8.67
  -8  -6   0  165.47    8.46
   8  -6   0  155.47   13.50
  -8   6   0  162.43    8.62
   8   6   0  151.15    8.00
   8  -6   0  159.87   13.98
  -8  -6   0  169.10    8.11
   8   6   0  172.38    7.79
   8  -7   0   -1.20    5.95
  -8  -7   0    3.28    3.04
  -8   7   0   -1.31    3.44
  -8  -7   0    2.59    3.31
  -8   7   0   -0.40    5.68
   8  -7   0   -0.35    5.49
   8   7   0    3.15    2.88
   8   7   0   -0.77    3.04
   8   8   0  635.09   16.16
   8  -8   0  650.40   25.07
  -8   8   0  659.12   17.90
  -8   8   0  646.26   24.40
   8   8   0  627.40   15.52
  -8  -8   0  645.43   12.94
   8  -8   0  657.44   18.19
  -8  -8   0  625.88   16.27
   8   9   0  164.67    5.76
   8  -9   0  171.23    9.76
   8   9   0  171.29    8.88
  -8  -9   0  172.99    9.42
  -8   9   0  183.02   10.32
  -8   9   0  170.91   10.08
  -8  -9   0  171.05    9.18
   8  -9   0  176.09   10.64
  -8 -10   0  106.71    8.94
   8 -10   0  121.36   15.10
  -8  10   0  116.08   14.40
   8  10   0  124.48    5.33
   8 -10   0  114.42   14.96
  -8 -10   0  125.22    8.67
  -8  10   0  130.11    9.52
   8  10   0  122.16    5.33
  -8 -11   0   70.31    7.36
  -8  11   0   46.09   12.62
  -8  11   0   59.16   13.34
   8 -11   0   64.68   13.63
   8  11   0   67.51    6.99
   8  11   0   64.57    4.64
   8 -11   0   69.08    8.24
  -8 -11   0   48.76    7.92
  -8  12   0   22.16   10.78
   8 -12   0   24.88    6.88
  -8  12   0   32.25    7.07
  -8 -12   0   22.94    6.59
   8  12   0   11.98    6.00
   8 -12   0   32.54    7.12
   8  12   0   19.92    6.16
  -8 -12   0   25.58    6.32
  -8 -13   0   -3.92    2.37
  -8  13   0    8.67    7.39
   8  13   0    4.32    3.73
  -8 -13   0    3.81    4.08
   8 -13   0    2.85    4.40
   8  13   0    0.11    2.13
   8 -13   0    1.28    7.36
  -8  13   0    2.29    6.72
  -8 -14   0   -4.53    4.88
   8 -14   0    1.63    5.44
   8 -14   0    1.68    8.37
  -8  14   0    3.95    8.72
  -8 -14   0   -3.07    4.45
   8  14   0   -3.25    2.80
   8  14   0    3.47    3.73
  -8  14   0   -2.91    4.77
  -8 -15   0   -3.09    6.35
  -8 -15   0   27.21    6.80
  -8  15   0   14.11   11.90
   8 -15   0   10.91   11.34
   8  15   0    0.80    5.39
   8 -15   0    2.85   11.98
   8  15   0   13.55    3.95
  -8  15   0    6.56    6.93
  -8 -16   0   34.22    8.13
  -8 -16   0    0.35    6.56
  -9   0   0    4.99    2.59
   9   0   0   -0.27    4.03
   9   0   0   -3.47    4.32
  -9   0   0    2.03    3.97
   9   1   0   95.54    4.88
   9  -1   0   85.06    5.31
  -9  -1   0   91.16    8.19
   9  -1   0   89.51    5.79
  -9   1   0   93.01    5.33
  -9   1   0   84.15    5.60
   9   1   0   91.62    8.13
  -9  -1   0   93.73    4.80
  -9  -2   0   83.40    7.57
   9   2   0   74.87    4.48
  -9  -2   0   73.72    6.99
   9   2   0   73.29    4.64
  -9   2   0   85.14    9.12
   9  -2   0   82.68    9.44
  -9   2   0   81.94    8.56
   9  -2   0   70.81    8.70
   9   3   0  775.73   18.99
  -9   3   0  743.72   17.04
  -9   3   0  744.44   16.62
   9  -3   0  769.38   23.92
  -9  -3   0  784.85   19.52
   9  -3   0  764.05   22.35
   9   3   0  751.51   18.83
  -9  -3   0  754.31   14.40
   9  -4   0  196.97    9.26
  -9  -4   0  188.17    9.63
  -9   4   0  194.97   13.58
   9  -4   0  205.43   13.28
  -9   4   0  189.85    8.46
   9   4   0  203.51    6.45
   9   4   0  194.28    9.44
  -9  -4   0  196.25    6.16
   9   5   0 1089.04   23.82
   9  -5   0 1108.43   24.54
   9   5   0 1098.86   23.39
  -9  -5   0 1102.70   23.87
  -9   5   0 1135.43   31.26
  -9   5   0 1127.34   30.94
   9  -5   0 1101.74   23.74
  -9  -5   0 1095.34   24.32
  -9  -6   0   38.22    5.60
  -9   6   0   37.15    5.92
  -9   6   0   33.93    6.05
   9  -6   0   40.67    6.21
  -9  -6   0   49.16    3.76
   9   6   0   42.17    5.31
   9  -6   0   35.85    9.66
   9   6   0   50.70    3.57
  -9   7   0  158.56    9.28
   9  -7   0  179.66   14.46
  -9  -7   0  160.67    5.95
  -9  -7   0  164.81    5.57
   9   7   0  155.60    8.11
   9   7   0  157.76    5.55
   9  -7   0  173.87    9.68
  -9   7   0  174.70    9.39
  -9  -8   0   10.38    4.61
   9   8   0    6.72    2.51
   9  -8   0   13.07    8.48
  -9   8   0   13.84    8.05
  -9   8   0   11.92    8.21
   9   8   0    5.65    4.19
   9  -8   0   10.40    8.11
  -9  -8   0    9.34    4.29
  -9  -9   0  128.29    8.29
  -9   9   0  119.06    9.63
   9   9   0  115.92    7.97
   9  -9   0  132.35   15.55
  -9  -9   0  116.42    8.86
   9   9   0  125.20    7.92
   9  -9   0  124.72    9.34
   9 -10   0   28.51   10.38
  -9  10   0   19.66   10.32
  -9 -10   0   15.84    5.57
  -9  10   0   23.39   10.46
   9  10   0   23.66    5.12
   9 -10   0   17.74    6.72
  -9 -10   0   20.16    6.00
   9  10   0   21.68    5.44
   9 -11   0   47.13    8.56
  -9 -11   0   54.38    4.56
  -9 -11   0   40.30    7.36
   9  11   0   45.90    6.93
   9  11   0   51.26    6.99
  -9  11   0   44.70    7.95
   9 -11   0   58.14    8.21
  -9  11   0   52.04    8.21
   9 -12   0   -0.05    4.77
  -9 -12   0   -3.09    2.59
   9  12   0    2.75    3.87
  -9 -12   0   -2.03    3.63
   9 -12   0    2.75    7.73
  -9  12   0   -6.29    7.76
  -9  12   0    2.69    4.56
   9  12   0   -1.44    2.40
   9 -13   0   -1.39    4.67
  -9  13   0   -0.13    4.91
   9  13   0    1.23    3.49
  -9 -13   0   -7.81    4.16
  -9  13   0    3.17    4.40
   9  13   0   -0.24    3.92
  -9 -13   0    1.68    2.48
   9 -13   0    6.83    4.96
  -9  14   0   16.80   11.04
   9 -14   0   16.06   12.16
  -9  14   0   14.91   12.11
   9  14   0   -2.67    5.23
   9  14   0   12.56    6.13
  -9 -14   0    7.95    6.08
   9 -14   0   13.44    7.09
  -9 -14   0   21.74    6.51
  -9  15   0   16.08    7.87
   9 -15   0   17.79    8.11
  -9 -15   0   -0.37    5.76
  -9 -15   0   21.95    7.23
 -10   0   0 1165.08   28.75
 -10   0   0 1133.61   27.07
  10   0   0 1112.51   26.75
  10   0   0 1125.82   28.83
  10   1   0  160.49    6.83
  10  -1   0  164.03   10.88
 -10  -1   0  154.06   10.32
  10   1   0  146.86    6.37
 -10   1   0  151.71   11.47
 -10  -1   0  161.45    9.71
  10  -1   0  158.48   11.60
 -10   1   0  151.95   10.51
  10   2   0  269.12   12.35
 -10   2   0  280.19    9.60
  10  -2   0  264.03    9.26
  10  -2   0  265.25    9.71
 -10   2   0  275.31    9.15
 -10  -2   0  270.43    7.95
 -10  -2   0  261.01   12.16
  10   2   0  272.85   11.55
  10   3   0   30.33    6.08
 -10  -3   0   30.22    6.35
 -10  -3   0   31.39    3.63
  10   3   0   34.86    6.13
  10  -3   0   33.58    7.81
  10  -3   0   29.47    5.31
 -10   3   0   29.29    7.65
 -10   3   0   24.62    8.24
 -10  -4   0  634.50   17.52
 -10   4   0  606.25   15.63
  10   4   0  614.28   13.07
 -10   4   0  633.17   22.32
  10  -4   0  630.37   21.87
 -10  -4   0  634.77   16.80
  10   4   0  637.33   13.36
  10  -4   0  644.55   16.72
  10  -5   0   34.99    8.91
  10   5   0   27.58    5.15
 -10  -5   0   30.06    3.68
 -10  -5   0   34.46    5.44
 -10   5   0   30.11    8.70
 -10   5   0   26.09    9.02
  10  -5   0   29.31    5.79
  10   5   0   31.58    3.60
  10   6   0   12.83    4.29
 -10  -6   0   11.12    5.01
 -10   6   0   11.36    4.85
  10   6   0   15.02    2.96
 -10   6   0   12.30    8.08
  10  -6   0   10.96    5.31
 -10  -6   0   11.60    4.48
  10  -6   0   11.63    8.03
 -10  -7   0    3.55    2.29
 -10   7   0    7.47    7.09
  10  -7   0    4.00    7.39
  10   7   0    2.64    3.57
 -10   7   0    1.65    4.13
  10   7   0    2.93    2.35
 -10  -7   0    3.01    2.48
  10  -7   0    2.05    4.13
 -10  -8   0  264.93   11.10
  10  -8   0  282.00   18.67
  10   8   0  266.08    7.57
  10  -8   0  283.15   19.63
 -10  -8   0  262.61   11.79
 -10   8   0  286.72   18.88
  10   8   0  265.23   11.18
 -10   8   0  268.43   12.40
  10  -9   0   18.64   10.38
 -10  -9   0   18.24    5.52
 -10  -9   0   21.12    3.68
  10   9   0   23.82    3.39
  10   9   0   15.39    5.09
 -10   9   0   27.45   10.67
  10  -9   0   19.04    6.69
 -10   9   0   20.51    6.43
  10  10   0   74.01    7.33
  10 -10   0   86.02    9.60
  10  10   0   73.69    4.93
 -10  10   0   85.35    9.31
 -10 -10   0   73.37    7.87
  10 -10   0   68.52    9.02
 -10  10   0   86.42    9.04
 -10 -10   0   83.62    8.27
 -10  11   0   16.64   10.59
  10  11   0   15.10    5.25
  10 -11   0   11.58   11.07
  10 -11   0   11.74   11.02
 -10 -11   0   10.96    5.79
 -10 -11   0   13.79    5.25
 -10  11   0    6.03    6.53
  10  11   0   10.43    3.25
  10 -12   0   63.77    9.82
  10 -12   0   42.30   15.60
 -10  12   0   54.52    9.42
 -10  12   0   48.22   15.28
  10  12   0   44.76    7.71
 -10 -12   0   54.04    5.36
 -10  13   0   -1.87   10.06
  10 -13   0    8.99   10.38
  10 -13   0   11.44   10.83
  10  13   0    6.16    5.12
 -10  13   0    9.23   10.75
 -10 -13   0    2.11    4.48
  10  13   0    7.15    4.45
 -10 -13   0    2.24    5.81
 -10 -14   0    6.35    4.32
 -10  14   0    0.45    9.36
  10 -14   0   -0.48    6.24
  10 -14   0    1.57    9.44
 -10 -14   0   -1.28    5.41
 -10  14   0   -0.43    6.24
 -11   0   0   -4.19    3.17
 -11   0   0    4.96    3.39
  11   0   0    2.05    3.52
  11   0   0   -1.92    3.33
  11  -1   0  577.29   20.30
 -11  -1   0  602.81   18.24
 -11   1   0  581.40   20.06
 -11  -1   0  590.70   13.92
  11  -1   0  599.16   14.40
 -11   1   0  589.74   19.52
  11   1   0  592.84   18.27
  11   1   0  589.42   18.96
 -11  -2   0    4.24    4.35
  11   2   0    2.85    4.56
  11  -2   0   -0.72    5.31
  11   2   0    3.65    2.72
 -11   2   0    3.31    5.36
 -11   2   0    2.61    5.28
 -11  -2   0    2.35    2.80
  11  -2   0    4.08    5.55
 -11  -3   0  254.93   11.60
 -11  -3   0  249.04   11.98
  11  -3   0  261.15    9.68
  11   3   0  256.37   12.11
 -11   3   0  262.77   14.96
 -11   3   0  270.99   10.30
  11  -3   0  252.10   15.82
  11   3   0  254.80   12.19
  11   4   0   46.01    6.93
  11   4   0   45.98    4.43
  11  -4   0   40.81   10.40
 -11  -4   0   42.70    6.59
 -11  -4   0   52.04    7.07
  11  -4   0   38.62    6.00
 -11   4   0   58.71    6.19
 -11   4   0   41.55    9.63
  11  -5   0  373.30   18.91
  11  -5   0  364.87   13.76
 -11   5   0  366.10   12.78
 -11  -5   0  370.98   14.03
  11   5   0  361.73   13.58
 -11  -5   0  371.06   13.02
 -11   5   0  376.26   13.31
  11   5   0  369.70   12.70
  11   6   0    3.36    3.68
  11  -6   0    1.95    3.57
  11  -6   0    4.35    3.81
 -11   6   0    3.52    6.32
  11   6   0   -0.59    2.08
 -11  -6   0   -0.93    3.81
 -11   6   0    2.13    5.84
 -11  -6   0    1.23    2.13
 -11  -7   0    6.00    4.45
  11   7   0    8.03    4.40
  11  -7   0    6.83    8.51
  11  -7   0    8.96    5.09
 -11   7   0    6.64    7.89
 -11   7   0    4.05    8.24
  11   7   0    8.00    2.85
 -11  -7   0    7.84    4.96
 -11   8   0  113.49   14.27
 -11   8   0   93.41    8.99
  11   8   0  101.33    8.29
  11   8   0   96.18    7.84
 -11  -8   0  107.91    8.59
 -11  -8   0   96.98    8.13
  11  -8   0   87.40    9.02
  11  -8   0  105.89   15.34
  11  -9   0   31.74    7.55
 -11  -9   0   26.09    6.51
  11   9   0   22.99    5.84
 -11   9   0   32.25    7.31
  11  -9   0   29.31   11.71
  11   9   0   30.51    6.11
 -11   9   0   34.78   11.68
 -11  -9   0   30.46    6.11
  11  10   0   -1.07    4.16
  11  10   0    0.29    3.87
 -11 -10   0    4.88    4.03
 -11 -10   0    3.25    4.32
  11 -10   0    3.63    8.62
  11 -10   0    3.44    5.15
 -11  10   0    6.59    7.95
 -11  10   0  -10.78    8.62
  11 -11   0   35.15   13.23
 -11  11   0   36.78    8.35
  11  11   0   22.94    6.51
  11 -11   0   33.98    8.75
 -11 -11   0   34.51    6.83
 -11 -11   0    5.92    6.37
 -11  11   0   30.43   13.58
  11  12   0   -0.88    4.61
 -11  12   0   -0.77    9.68
 -11 -12   0    1.81    4.08
 -11  12   0    4.21    9.79
 -11 -12   0    7.09    3.15
  11  12   0    0.03    2.43
  11 -12   0   -3.71    9.79
  11 -12   0    7.73    6.00
 -11  13   0    2.80   12.22
  11 -13   0   13.20    7.68
 -11 -13   0    9.79    6.43
 -11  13   0   12.86    7.25
  11 -13   0   14.99    7.47
 -11 -13   0    2.35    5.07
 -11 -14   0    6.27    5.15
 -11 -14   0    5.01    6.16
 -12   0   0  185.61   12.32
 -12   0   0  197.37   12.83
  12   0   0  184.30   13.12
  12   0   0  200.81   12.43
 -12  -1   0   19.95    6.37
 -12   1   0   16.24    4.24
  12  -1   0   19.68    4.35
 -12   1   0   21.12    7.52
 -12  -1   0   16.59    6.80
  12  -1   0   15.84    7.73
  12   1   0   15.66    6.53
  12   1   0   17.92    4.29
  12  -2   0  171.34   13.76
 -12  -2   0  150.38   10.94
 -12   2   0  157.12   13.36
 -12  -2   0  176.06   11.52
  12  -2   0  175.58   12.94
 -12   2   0  173.79    8.35
  12   2   0  170.11    7.65
  12   2   0  166.75   11.34
 -12   3   0   35.90    9.28
  12  -3   0   29.90    5.79
  12   3   0   35.26    7.09
 -12  -3   0   29.66    6.67
 -12   3   0   31.31    5.39
  12  -3   0   37.34    8.83
 -12  -3   0   33.23    7.07
  12   3   0   31.87    4.51
  12  -4   0  265.73   12.22
 -12   4   0  300.41   18.08
  12  -4   0  259.12   11.18
 -12  -4   0  272.37    8.75
  12   4   0  282.91    9.12
  12   4   0  286.64   13.34
 -12  -4   0  280.08   13.31
 -12   4   0  282.99   11.28
 -12  -5   0   -0.48    4.45
  12   5   0   -1.55    3.84
 -12  -5   0    6.11    3.97
  12  -5   0    2.96    6.75
 -12   5   0    3.55    6.40
  12   5   0    3.84    4.19
  12  -5   0   -3.60    6.35
 -12   5   0    3.41    3.97
 -12  -6   0   26.43    4.35
 -12   6   0   44.36    6.75
  12  -6   0   40.51    6.80
  12   6   0   29.34    4.11
  12   6   0   28.97    6.05
 -12   6   0   38.73   10.51
 -12  -6   0   30.65    6.24
  12  -6   0   36.89    6.51
 -12   7   0   20.72   10.00
  12   7   0   23.04    5.31
  12  -7   0   21.12    5.97
  12  -7   0   18.54    6.53
 -12  -7   0   19.92    6.03
 -12  -7   0   14.62    3.49
  12   7   0   14.54    5.76
 -12   7   0   21.74   10.35
 -12   8   0  128.32   15.98
  12   8   0  111.12    8.59
 -12  -8   0  115.68    8.75
  12  -8   0  108.61   10.11
  12  -8   0  123.84   16.56
  12   8   0  114.02    9.02
 -12  -8   0  108.95    6.16
 -12   8   0  130.27   15.95
  12   9   0   78.92    7.95
  12  -9   0   73.35    9.71
 -12  -9   0   49.02    8.43
  12   9   0   71.03    4.91
 -12   9   0   75.99    9.58
 -12   9   0   93.35    9.60
  12  -9   0   66.36    9.79
 -12  -9   0   59.80    7.20
  12  10   0    1.92    4.43
  12 -10   0   -5.23    8.80
 -12 -10   0    6.29    4.45
 -12  10   0    0.80    9.07
 -12  10   0    0.21    8.62
  12 -10   0    5.25    9.31
  12  10   0    0.80    3.87
 -12 -10   0    2.69    4.67
 -12 -11   0    8.00    5.33
  12  11   0    3.20    4.83
  12 -11   0    9.34    6.19
 -12 -11   0   -0.48    2.69
  12 -11   0    5.55    6.48
  12  11   0    1.47    4.27
 -12  11   0    3.52    6.35
 -12  11   0   13.95    6.03
 -12 -12   0  119.54    7.63
 -12  12   0  105.57   21.47
 -12  12   0  131.20   13.74
  12 -12   0  162.89   22.43
  12 -12   0  148.27   13.50
 -13   0   0    2.51    4.85
  13   0   0   -2.40    5.25
  13   0   0    2.29    3.01
 -13   0   0   -0.13    5.12
 -13  -1   0  169.61   12.64
 -13   1   0  173.53   13.71
  13  -1   0  167.37   13.90
 -13   1   0  174.43   12.83
  13   1   0  184.86   12.27
  13   1   0  157.66    8.51
 -13  -1   0  158.32   11.87
  13  -1   0  172.35   12.96
 -13   2   0   31.85    9.47
 -13  -2   0   30.01    4.61
  13  -2   0   37.34    5.60
  13   2   0   31.10    7.49
  13   2   0   29.53    8.05
 -13   2   0   34.91    8.91
  13  -2   0   34.11    6.00
 -13  -2   0   32.25    5.01
  13  -3   0   15.23    8.83
 -13   3   0   23.10    8.32
  13   3   0   17.42    4.24
 -13  -3   0   14.51    6.64
  13   3   0   15.95    6.59
 -13  -3   0   15.07    3.87
 -13   3   0   17.55    5.28
  13  -3   0   14.88    4.96
 -13   4   0   38.27   10.70
 -13  -4   0   38.65    7.95
  13  -4   0   40.94   11.07
  13   4   0   29.26    7.87
  13   4   0   33.63    4.80
  13  -4   0   41.55   10.59
 -13   4   0   54.14   10.40
 -13  -4   0   49.96    4.75
 -13  -5   0   32.51    6.69
 -13   5   0   38.62   10.67
 -13   5   0   34.43   10.78
  13   5   0   32.91    6.37
  13   5   0   28.89    7.31
 -13  -5   0   29.23    7.36
  13  -5   0   31.13    6.45
  13  -5   0   37.29    6.91
  13   6   0   36.30    6.32
 -13  -6   0   22.27    6.48
  13  -6   0   27.39   11.71
 -13   6   0   32.67    7.04
 -13   6   0   37.58    6.75
  13  -6   0   38.51   11.12
 -13  -6   0   22.03    7.17
  13   6   0   29.53    7.04
 -13  -7   0   91.99    9.42
  13  -7   0   66.47   14.48
  13  -7   0   75.62    9.68
  13   7   0   80.63    8.35
 -13  -7   0   97.65    8.27
 -13   7   0   80.60    9.23
 -13   7   0   79.48    9.47
  13   7   0   90.52    5.71
 -13   8   0   52.57   14.40
  13  -8   0   51.24   14.16
  13  -8   0   14.48   14.67
  13   8   0   53.32    5.12
 -13  -8   0   52.86    8.21
 -13   8   0   54.25    9.02
 -13  -9   0   79.80    9.50
 -13   9   0   56.38   17.10
  13  -9   0   98.29   11.07
  13   9   0   75.08    9.28
 -13   9   0  105.51   10.67
  13  -9   0   90.47   10.72
  13  10   0   -0.37    2.13
 -13  10   0   -5.23    8.24
  13  10   0   -1.71    2.56
  13 -10   0    1.36    5.15
 -13  10   0    5.25    5.09
  13 -10   0    3.81    8.59
 -13 -10   0    5.44    3.57
 -13 -10   0    1.39    4.45
 -13  11   0  151.23   13.66
 -13  11   0  152.72   21.74
 -13 -11   0  126.40   11.82
  13 -11   0  111.73   21.87
  13 -11   0  149.68   14.11
 -14   0   0   13.20    7.71
 -14   0   0   10.43    4.56
  14   0   0   15.84    4.91
  14   0   0   19.79    4.51
 -14  -1   0   10.94    4.29
  14  -1   0    5.57    7.52
 -14   1   0   20.62    7.36
  14   1   0    8.16    6.69
 -14   1   0   -1.81    7.07
  14   1   0    9.34    7.07
 -14  -1   0   12.70    6.45
  14  -1   0    3.33    7.31
 -14   2   0   19.71    7.55
  14  -2   0    5.97    7.68
  14   2   0    7.63    6.61
  14   2   0    8.54    4.24
 -14   2   0   15.71    4.88
 -14  -2   0    9.12    3.92
  14  -2   0    6.99    5.04
 -14  -2   0    8.13    6.77
  14   3   0   32.22    9.60
  14  -3   0   52.33   11.44
  14   3   0   71.69    5.92
  14  -3   0   80.02   12.27
 -14   3   0   60.81    7.23
 -14  -3   0   42.52    8.72
 -14  -3   0   52.68    5.92
 -14   3   0   57.88   11.84
 -14  -4   0   68.28    5.52
  14  -4   0   55.66    8.37
 -14  -4   0   79.11    9.52
  14   4   0   69.83    6.08
 -14   4   0   65.08   12.78
 -14   4   0   72.36   12.54
  14  -4   0   65.13    7.71
 -14  -5   0   16.22    6.35
 -14   5   0   11.18    5.76
  14  -5   0   18.62    9.82
 -14  -5   0    0.93    5.12
  14  -5   0   12.08    8.96
  14   5   0    5.01    5.09
  14   5   0   11.50    6.27
 -14   5   0   16.03    5.55
 -14  -6   0   44.65    7.89
 -14   6   0   35.77   12.54
  14  -6   0   55.24    8.13
 -14   6   0   48.89   12.32
  14  -6   0   47.08   12.22
 -14  -6   0    3.84    6.85
  14   6   0   19.84    7.79
  14  -7   0    1.20    4.00
  14  -7   0    3.73    6.77
 -14   7   0    0.69    6.53
 -14   7   0   11.26    4.08
  14   7   0    3.01    3.04
  14   7   0    2.00    3.92
 -14  -7   0    0.96    3.60
  14  -8   0  158.80   19.28
  14   8   0  142.43   11.55
 -14   8   0  148.06   12.16
 -14  -8   0  133.20    7.89
 -14   8   0  170.54   19.44
  14  -8   0  147.42   13.10
  14  -9   0   -0.72   10.99
  14   9   0    5.73    5.31
  14   9   0    0.21    4.37
  14  -9   0   16.96   10.11
 -14   9   0    7.39    6.29
 -14  -9   0    4.67    4.37
 -14  -9   0    4.48    3.63
 -14   9   0    5.63    6.59
 -14  10   0   10.80   13.18
 -14 -10   0   20.72    4.53
  14 -10   0   26.75    8.08
 -14 -10   0    4.08    5.79
 -14  10   0   18.88   13.58
  14 -10   0   16.83   14.14
  15   0   0   -1.25    6.77
 -15   0   0   -0.93    4.21
 -15   0   0   -5.01    4.48
  15  -1   0    4.67    3.87
 -15   1   0    1.28    3.84
  15   1   0    6.64    5.79
  15  -1   0   -2.56    6.77
 -15  -1   0    4.99    6.05
 -15   1   0   -5.52    6.56
 -15  -1   0    2.03    5.71
  15   1   0    0.45    6.08
  15  -2   0    0.51    4.61
 -15   2   0    5.15    4.40
 -15  -2   0    5.60    3.60
 -15  -2   0    5.76    3.68
  15   2   0   -4.27    3.68
  15   2   0   16.38    6.05
 -15   2   0   -3.28    4.19
  15  -2   0    2.88    4.32
  15   3   0   -8.88    6.08
  15   3   0    7.25    5.92
 -15  -3   0   -4.13    5.87
 -15  -3   0  -11.28    5.73
  15  -3   0   -5.39    4.53
 -15   3   0   -4.21    7.20
 -15   3   0    1.71    7.71
  15  -3   0    6.51    7.95
 -15   4   0   21.82    6.29
 -15   4   0   19.55   10.14
  15   4   0    0.16    5.79
  15  -4   0   11.34   10.67
  15  -4   0   20.56   10.03
  15   4   0   21.12    4.64
 -15  -4   0   -3.92    6.53
 -15  -4   0   24.99    4.59
  15   5   0   93.62   10.96
 -15   5   0   94.87   15.74
  15  -5   0  107.30   10.03
 -15  -5   0   84.52   11.02
  15  -5   0  106.71   10.30
 -15   5   0   28.65   15.55
  15  -6   0   16.30   11.66
 -15   6   0   23.55    6.85
 -15  -6   0    0.51    6.35
 -15  -6   0   28.25    6.99
  15   6   0    0.67    5.49
  15   6   0   19.31    7.33
  15  -6   0   23.58    6.83
 -15   6   0   18.59    6.80
 -15   7   0  141.44   19.23
  15  -7   0  148.38   12.54
 -15   7   0  165.50   20.16
 -15  -7   0  146.67   12.75
  15  -7   0  170.01   13.58
  15   7   0  138.83   12.56
  15   8   0    5.07    5.23
  15  -8   0   -4.83   10.27
 -15  -8   0    2.08    2.83
  15   8   0    7.76    4.27
 -15   8   0   -3.12    5.81
 -15   8   0   -2.35    9.71
  15  -8   0    1.28    5.71
 -15  -8   0    5.68    5.57
 -15  -9   0   75.51   10.35
 -15   9   0   83.72   18.54
  15  -9   0   56.38   19.84
  16   0   0   32.43   10.11
  16   0   0   33.31   10.94
 -16   0   0   23.12    9.84
 -16   0   0   37.58    6.53
 -16   1   0   26.11   10.91
 -16   1   0   31.79   10.43
 -16  -1   0   35.66    9.68
  16  -1   0   31.13   10.32
  16   1   0   18.80    9.76
  16   1   0   28.83    6.24
 -16  -1   0   27.45    9.42
  16  -1   0   45.10   11.23
 -16  -2   0   14.48    5.33
  16  -2   0   27.66    6.77
  16   2   0   24.22    5.76
  16  -2   0   43.37   10.51
 -16   2   0   24.54    6.53
 -16   2   0   29.39   10.35
 -16  -2   0   20.08    8.80
  16   2   0   13.47    5.81
 -16   3   0   20.70   11.23
  16  -3   0   26.99    7.41
  16   3   0   29.93    9.23
 -16  -3   0   32.54    5.73
  16   3   0   19.10    9.23
 -16  -3   0   34.62    8.83
  16  -3   0   26.54   11.58
 -16   3   0   22.75   11.42
 -16   4   0   17.02   11.34
 -16  -4   0    6.16    7.57
  16   4   0   16.70    8.54
 -16  -4   0   36.06    5.20
  16  -4   0   20.99    7.04
  16  -4   0   26.91   11.79
 -16   4   0    9.23   11.31
  16   5   0   33.31    7.63
  16  -5   0   18.11   10.75
  16   5   0    1.04    3.55
 -16   5   0   14.51   10.51
 -16   5   0   19.34    6.53
  16  -5   0   31.26   10.35
 -16  -5   0    0.99    4.13
 -16  -5   0   27.39    7.17
  16   6   0   43.56    8.51
  16  -6   0   41.71   12.70
  16   6   0    2.21    6.51
 -16  -6   0   46.22    8.62
 -16   6   0   44.04   12.75
 -16   6   0   26.86   12.70
 -16  -6   0   -1.92    6.53
  16  -6   0   33.42    8.24
 -16   7   0    5.52    6.21
  16  -7   0    5.01    9.92
 -16  -7   0    6.64    6.37
 -16   7   0    7.20   10.19
 -16  -7   0    5.39    5.17
  16  -7   0   -5.01   10.62
 -17   0   0   -3.79    8.29
  17   0   0    7.33    7.95
  17   0   0    8.75    8.59
 -17   0   0    8.35    7.55
  17  -1   0   89.56   17.10
 -17  -1   0  133.52   13.98
  17  -1   0  121.06   15.60
 -17  -1   0  113.92    9.20
 -17   1   0  120.42   15.95
  17   1   0  115.22   14.59
 -17   1   0  123.86   15.34
  17   1   0  111.81   14.91
  17   2   0   -3.76    3.92
  17  -2   0    0.05    4.85
 -17  -2   0   11.47    3.71
  17   2   0   -8.13    6.40
 -17  -2   0   -0.48    3.79
  17  -2   0    7.52    4.43
 -17   2   0   -0.64    4.61
 -17   2   0   -7.49    7.20
  17  -3   0   37.87    8.37
  17   3   0   44.81   10.62
  17   3   0   29.98    6.77
  17  -3   0   39.50    8.99
 -17  -3   0   41.74    6.72
 -17  -3   0   67.72   10.16
 -17   3   0   51.69    8.21
 -17   3   0   35.50   13.55
  17  -4   0   12.91    8.86
  17   4   0   -1.92    3.31
 -17   4   0   25.50    8.80
 -17   4   0    7.79    9.15
 -17  -4   0    0.05    3.49
 -17  -4   0    6.77    6.40
  17   4   0   12.06    6.77
  17  -4   0    1.36    9.04
  17   5   0    4.16    5.81
  17  -5   0   -1.68   10.86
  17   5   0   14.62    7.44
 -17  -5   0    4.88    7.36
 -17  -5   0    3.95    5.76
  17  -5   0   16.08   10.14
 -17   5   0    2.11   10.08
 -17   5   0   11.79    6.29
   0  -2  -1    1.23    1.68
   0   2   1    2.48    1.79
   0  -2   1    0.85    1.07
   0   2   1   -0.51    2.91
   0  -2  -1    0.05    1.73
   0   2  -1    0.91    1.73
   0   2  -1    1.52    1.81
   0  -2   1    0.75    1.71
   0   3  -1 1578.74   31.05
   0  -3  -1 1550.36   21.74
   0   3   1 1556.44   25.66
   0   3  -1 1556.68   25.87
   0   3   1 1532.30   29.79
   0  -3   1 1514.22   25.53
   0  -3   1 1557.59   24.59
   0  -3  -1 1571.14   30.22
   0  -4  -1    0.45    1.92
   0   4  -1   -1.20    1.89
   0   4   1    1.04    3.15
   0   4  -1    0.77    1.39
   0   4   1   -0.11    1.44
   0  -4   1   -0.32    2.45
   0  -4   1    3.73    3.20
   0  -4  -1    0.35    1.36
   0  -5  -1 1949.75   36.01
   0   5   1 1950.01   29.45
   0   5   1 2025.44   36.97
   0  -5   1 1961.08   31.13
   0  -5   1 1942.95   33.13
   0  -5  -1 1963.27   32.89
   0   5  -1 1963.06   33.02
   0   5  -1 1999.04   31.93
   0   6  -1   -1.09    2.80
   0  -6   1    0.40    2.75
   0   6  -1    2.29    3.49
   0  -6  -1   -0.43    3.52
   0   6   1   -1.87    2.67
   0  -6   1    2.13    3.39
   0   6   1   -0.56    3.49
   0  -6  -1   -2.77    1.63
   0  -7  -1  566.83   13.74
   0   7   1  585.85   12.11
   0  -7   1  583.50   14.06
   0  -7   1  572.65   11.71
   0   7   1  575.34   10.35
   0   7  -1  591.69   11.87
   0   7  -1  571.39   13.87
   0  -7  -1  582.04   11.90
   0  -8   1    0.59    3.63
   0   8  -1    0.64    3.04
   0   8  -1   -1.12    3.63
   0  -8  -1    1.01    2.24
   0  -8   1    0.16    1.84
   0  -8  -1   -1.55    3.07
   0   8   1    2.83    3.63
   0   8   1    0.35    2.88
   0   9   1  902.07   21.18
   0  -9  -1  874.04   21.02
   0   9  -1  871.05   16.86
   0  -9   1  879.88   17.95
   0   9   1  867.13   18.03
   0  -9  -1  889.38   24.03
   0   9  -1  911.81   18.38
   0  -9   1  921.70   21.82
   0  10  -1    2.45    2.88
   0  10  -1   -2.75    4.13
   0 -10  -1    3.76    2.40
   0 -10   1    0.21    4.75
   0 -10  -1    2.40    4.80
   0 -10   1   -0.93    2.48
   0  10   1    0.03    3.84
   0  10   1    0.56    4.80
   0  11   1    4.43    5.44
   0 -11   1    4.83    2.75
   0 -11  -1   -3.47    5.17
   0  11   1    3.68    2.61
   0 -11   1    3.20    5.33
   0  11  -1   -1.33    4.59
   0  11  -1    0.13    5.09
   0 -11  -1   -1.09    4.53
   0  12   1   -2.05    5.68
   0 -12  -1    1.12    4.67
   0  12  -1   -3.39    5.33
   0 -12   1   -1.41    5.39
   0 -12   1    1.92    4.67
   0  12   1    6.67    2.72
   0  12  -1    0.67    3.07
   0 -12  -1    0.56    3.33
   0  13  -1   84.15    6.45
   0 -13   1   81.27    9.76
   0  13  -1   76.42    7.25
   0 -13  -1   76.23    7.15
   0  13   1   64.36    7.44
   0 -13   1   78.79    7.20
   0  13   1   61.75    9.55
   0 -13  -1   82.60    6.13
   0  14  -1    0.88    3.15
   0 -14   1   -1.65    3.23
   0 -14   1   -3.39    4.48
   0  14   1    0.37    3.33
   0  14  -1   -1.36    4.69
   0 -14  -1    2.91    4.45
   0 -14  -1   -0.19    5.23
   0  14   1   -0.08    4.27
   0  15   1   -0.05    7.28
   0 -15  -1   37.93   10.35
   0  15  -1    1.63    9.63
   0 -15   1   33.69    8.13
   0  15   1   39.10    6.56
   0  15  -1   34.35   10.11
   0 -15   1   40.67    6.40
   0 -15  -1   34.06    8.96
   0  16   1   -0.03    4.56
   0  16  -1    1.68    6.19
   0 -16   1   -2.19    4.77
   0 -16   1    0.64    4.05
   0 -16  -1    2.24    3.57
   0  16  -1   -0.37    5.12
   0 -16  -1    2.93    5.31
   0  16   1    1.89    4.27
   0 -17   1    0.69    5.07
   0 -17  -1    2.53    5.60
   0  17  -1   -0.29    5.57
   0  17   1    1.12    4.96
   0  18  -1    0.03    3.95
   0 -18   1   -4.03    5.09
   0 -18   1    1.68    5.68
   0 -18  -1    0.08    6.85
   0  18   1   -1.84    5.23
   0 -18  -1    2.91    4.00
   0  18  -1   -3.87    7.57
   0  18   1   -6.24    3.49
  -1   1  -1  390.53    5.89
  -1   1  -1  385.30    8.11
   1  -1  -1  389.22    7.79
   1  -1  -1  369.89    8.00
  -1   1   1  387.70    7.97
  -1   1   1  380.82    8.13
  -1  -1  -1  390.40    8.86
   1  -1   1  385.22    8.16
   1   1  -1  384.82    6.24
   1  -1   1  385.70    6.00
  -1  -1  -1  381.57    6.32
  -1   2  -1 5472.77   89.38
   1  -2  -1 5479.65   92.79
  -1   2  -1 5558.49   88.84
   1   2   1 5476.72   89.43
  -1  -2   1 5314.76   81.27
   1   2   1 5149.08   77.67
   1  -2  -1 5433.53   88.15
  -1  -2   1 5478.32   89.16
  -1   2   1 5406.22   93.43
   1   2  -1 5166.28   80.79
  -1  -2  -1 5061.70   76.34
  -1   2   1 5301.83   90.36
   1  -2   1 5302.36   85.43
  -1  -2  -1 5492.29   95.38
   1   2  -1 5358.58   93.22
   1  -2   1 5414.14   94.26
   1   3   1 1694.47   24.91
  -1   3  -1 1703.06   30.46
  -1   3  -1 1720.40   27.34
  -1  -3   1 1737.68   26.03
   1  -3  -1 1685.86   32.14
   1  -3  -1 1733.04   25.82
   1   3   1 1712.18   26.59
  -1  -3   1 1751.71   27.02
   1  -3   1 1696.82   26.70
   1   3  -1 1712.55   25.47
  -1  -3  -1 1672.87   26.01
   1  -3   1 1694.15   29.98
  -1   3   1 1661.42   26.22
   1   3  -1 1684.12   31.58
  -1   3   1 1679.48   25.15
  -1  -3  -1 1717.94   22.35
  -1   4  -1 1384.06   28.01
   1  -4  -1 1393.40   21.18
   1   4   1 1380.97   21.87
  -1  -4   1 1396.25   19.52
  -1  -4   1 1380.70   26.33
   1  -4  -1 1362.24   27.13
   1   4   1 1381.58   26.65
  -1   4  -1 1371.39   21.02
   1  -4   1 1394.52   25.82
   1  -4   1 1322.42   21.66
  -1  -4  -1 1363.36   21.71
   1   4  -1 1379.58   22.22
   1   4  -1 1360.67   21.74
  -1   4   1 1330.93   21.58
  -1  -4  -1 1363.76   21.36
  -1   4   1 1393.53   21.20
   1  -5  -1  158.06    7.60
   1  -5  -1  167.21    8.99
   1   5   1  169.74    4.05
  -1   5  -1  168.03    7.95
   1   5   1  173.66    8.35
  -1  -5   1  170.25    8.29
  -1  -5   1  162.49    6.35
  -1   5  -1  178.38    9.26
  -1  -5  -1  161.37    5.49
   1   5  -1  165.61    8.75
   1  -5   1  165.45    5.15
   1  -5   1  173.07    9.15
   1   5  -1  160.97    4.16
  -1   5   1  172.33    8.94
  -1   5   1  159.93    4.96
  -1  -5  -1  163.13    5.84
   1  -6  -1  965.18   16.99
   1   6   1  966.59   17.47
  -1   6  -1  948.24   15.76
  -1  -6   1  966.94   18.08
  -1   6  -1  950.80   21.76
   1  -6  -1  954.03   19.74
   1   6   1  965.42   16.46
  -1  -6   1  957.74   16.56
   1  -6   1  950.72   15.87
  -1   6   1  977.93   19.71
   1   6  -1  949.68   20.72
  -1  -6  -1  972.41   20.80
  -1   6   1  965.07   21.52
   1   6  -1  945.07   14.62
   1  -6   1  966.01   22.03
  -1  -6  -1  963.18   17.47
   1   7   1  385.78   12.67
   1  -7  -1  375.41   11.76
  -1  -7   1  368.07   10.22
  -1   7  -1  370.21   12.99
   1  -7  -1  378.90    9.36
  -1   7  -1  379.01   11.92
  -1  -7   1  395.97   12.70
   1   7   1  377.76    9.84
   1  -7   1  376.10    9.23
   1  -7   1  380.02    8.32
   1   7  -1  370.34    7.52
  -1   7   1  370.90    8.32
   1   7  -1  371.89    8.78
  -1   7   1  371.99   13.44
  -1  -7  -1  391.97   12.70
  -1  -7  -1  377.27    9.98
  -1   8  -1  695.58   13.63
   1  -8  -1  694.51   14.70
   1   8   1  704.38   14.16
   1  -8  -1  679.66   17.87
  -1  -8   1  706.22   14.16
  -1   8  -1  687.36   19.58
  -1  -8   1  675.12   12.48
   1   8   1  700.51   15.84
   1   8  -1  673.97   18.46
   1  -8   1  703.42   17.74
   1  -8   1  693.63   14.59
  -1   8   1  686.94   13.23
  -1  -8  -1  675.68   15.98
   1   8  -1  713.24   16.59
  -1  -8  -1  716.60   14.43
  -1   8   1  692.80   19.68
  -1   9  -1   68.01    4.96
  -1  -9   1   75.21    4.35
   1  -9  -1   69.91    5.55
   1   9   1   66.63    5.28
  -1  -9   1   72.63    5.28
  -1   9  -1   73.40    8.88
   1   9   1   60.52    6.59
   1  -9  -1   71.59    8.00
  -1  -9  -1   69.99    6.83
  -1  -9  -1   61.64    5.31
  -1   9   1   58.97    4.85
   1   9  -1   65.77    8.35
   1  -9   1   73.69    4.83
   1  -9   1   67.56    5.55
  -1   9   1   66.63    5.68
   1   9  -1   71.45    6.99
  -1 -10   1   69.00    4.85
  -1 -10   1   66.92    9.15
  -1  10  -1   84.12    8.83
   1 -10  -1   74.55    5.55
   1 -10  -1   65.77    6.19
   1  10   1   70.55    7.17
   1  10   1   40.65    9.44
  -1  10  -1   73.05    9.68
   1 -10   1   62.17    8.54
   1  10  -1   70.33    5.65
   1  10  -1   70.17    7.73
  -1 -10  -1   62.65    7.55
  -1  10   1   64.49    6.16
   1 -10   1   66.36    6.03
  -1  10   1   72.92    8.21
  -1 -10  -1   83.51    9.23
   1 -11  -1   59.16    8.27
  -1  11  -1   55.50    9.34
  -1 -11   1   60.01    4.69
  -1 -11   1   72.17    5.76
   1  11   1   54.01    5.73
   1  11   1   62.39    7.15
   1 -11  -1   64.71    6.13
  -1  11  -1   50.44    5.47
  -1 -11  -1   48.09    9.07
  -1 -11  -1   66.09    7.39
   1  11  -1   69.35    7.89
   1  11  -1   54.30    8.75
   1 -11   1   60.92    5.20
   1 -11   1   61.32    5.97
  -1  11   1   68.92    6.19
  -1  11   1   44.70    4.91
   1  12   1  152.30   10.19
  -1 -12   1  140.27    6.88
  -1  12  -1  144.48   11.95
   1 -12  -1  139.20    7.41
   1  12   1  142.53   12.64
  -1 -12   1  140.67   12.35
   1 -12  -1  154.46    8.48
  -1  12  -1  153.60   12.99
  -1  12   1  150.48   10.94
   1 -12   1  163.13   11.63
   1  12  -1  159.07   11.87
   1 -12   1  137.63    8.51
  -1 -12  -1  149.76   10.30
  -1 -12  -1  139.68    8.05
   1  12  -1  146.06   11.04
  -1  12   1  152.86    8.70
  -1 -13   1    2.77    5.41
  -1  13  -1    4.69    5.65
   1 -13  -1    2.03    3.55
  -1  13  -1   -4.21    5.39
   1  13   1   -0.29    4.45
   1 -13  -1    2.59    5.09
   1  13   1   -1.79    5.65
  -1 -13   1    4.48    2.83
   1 -13   1    0.21    3.57
   1  13  -1   -2.61    4.88
   1  13  -1    4.51    3.17
  -1 -13  -1   -1.17    4.56
   1 -13   1    0.83    3.17
  -1 -13  -1    1.76    5.36
  -1  13   1   -1.47    3.73
  -1  13   1   -0.24    4.67
  -1 -14   1  178.04   14.48
   1  14   1  175.71    9.74
  -1 -14   1  174.67    8.43
   1 -14  -1  174.43    9.04
   1  14   1  186.52   12.27
  -1  14  -1  170.91   15.63
  -1  14  -1  174.11    9.23
   1 -14  -1  173.82   10.19
  -1  14   1  170.14    8.64
  -1  14   1  170.94   10.46
   1  14  -1  171.82   14.46
   1 -14   1  173.74    9.04
  -1 -14  -1  188.36    8.29
   1  14  -1  161.07   13.42
  -1 -14  -1  162.35   14.72
   1 -14   1  169.87   10.03
   1 -15  -1    0.43    6.67
   1 -15  -1    6.61    4.75
  -1  15  -1   -1.73    7.49
  -1 -15   1   -0.85    3.23
   1  15   1    4.21    4.75
  -1  15  -1    2.43    7.15
   1  15   1    0.08    5.04
  -1 -15   1    9.92    4.45
  -1 -15  -1    5.95    4.37
  -1  15   1   -0.11    3.41
   1  15  -1    7.95    4.19
   1 -15   1    2.45    4.64
   1 -15   1    8.37    6.37
  -1  15   1    4.16    4.88
   1  15  -1    6.67    6.51
  -1 -15  -1    6.03    3.73
  -1  16  -1    1.84    8.21
   1 -16  -1   19.07    7.60
   1 -16  -1   -3.76    4.45
  -1 -16   1   15.36    5.17
  -1 -16   1    0.00    3.63
   1  16   1   15.92    5.28
  -1  16  -1    0.08    4.13
   1  16   1    0.05    6.21
  -1  16   1   19.28    5.63
   1  16  -1    0.56    6.24
  -1 -16  -1    0.88    6.29
   1 -16   1   -1.17    6.05
   1 -16   1   23.79    5.52
   1  16  -1   14.54    4.64
  -1  16   1   -0.67    3.76
   1  17   1    2.80    5.73
  -1  17  -1   -0.08    4.35
   1  17   1    9.68    9.31
  -1 -17   1   14.24    5.31
   1 -17  -1    4.72    4.40
  -1  17  -1   10.72    5.31
  -1 -17   1   -0.37    3.73
   1 -17  -1    8.05    5.09
   1  17  -1    9.42    4.83
   1 -17   1   14.54    9.36
  -1  17   1   -0.77    6.21
  -1 -17  -1    9.82    7.25
  -1  17   1    7.49    5.89
   1  17  -1   -1.07    6.59
  -1 -17  -1    4.19    6.69
   1 -17   1    0.29    6.27
  -1 -18   1    9.47    5.57
   1 -18  -1   26.51    8.11
  -1  18  -1    0.00    4.48
  -1  18  -1   10.96    9.18
  -1 -18   1    0.69    6.43
   1  18   1    2.75    3.89
   1  18  -1    0.27    4.40
  -1 -18  -1    2.77    4.51
   1 -18   1   17.52    9.92
  -1 -18  -1   10.03    7.52
   1  18  -1   24.30    8.24
   1 -18   1    0.00    6.67
  -1  18   1   -0.67    6.59
   2   0  -1    2.13    1.71
   2   0   1    0.56    1.71
   2   0   1    1.81    1.79
  -2   0  -1    0.51    0.96
  -2   0   1    2.83    1.60
  -2   0  -1    0.56    2.91
  -2   0   1    2.11    1.63
   2   0  -1    0.16    1.55
  -2  -1   1 5483.92   82.79
   2   1   1 5844.15   96.42
  -2   1  -1 5976.89   96.74
   2  -1  -1 5858.15   94.37
  -2   1  -1 5772.21  101.41
   2  -1  -1 5873.19   96.79
   2   1   1 5588.82   85.88
  -2  -1   1 5828.28   95.75
  -2   1   1 5728.07   92.53
   2   1  -1 5352.66   82.52
   2   1  -1 5762.96   94.93
   2  -1   1 5699.27   94.23
  -2  -1  -1 5748.90   99.94
  -2  -1  -1 5612.37   84.66
  -2   1   1 5801.79  101.41
   2  -1   1 5916.19  101.25
   2   2   1 3404.65   48.22
   2  -2  -1 3698.42   63.67
   2   2   1 3569.99   51.08
   2  -2  -1 3733.22   59.03
  -2  -2   1 3681.43   54.12
  -2   2  -1 3675.77   57.98
  -2   2  -1 3757.95   65.77
  -2  -2   1 3562.84   50.68
   2  -2   1 3642.35   64.28
  -2  -2  -1 3607.62   62.95
  -2   2   1 3616.67   56.65
   2   2  -1 3656.70   63.16
   2  -2   1 3592.93   56.94
  -2   2   1 3675.74   64.17
   2   2  -1 3672.57   63.05
  -2  -2  -1 3487.25   55.13
  -2   3  -1   77.64    4.45
   2   3   1   73.53    4.24
  -2  -3   1   80.60    3.65
   2  -3  -1   80.74    7.23
   2   3   1   82.71    3.25
  -2  -3   1   74.52    6.69
  -2   3  -1   80.68    4.64
   2  -3  -1   73.40    7.36
  -2  -3  -1   78.68    2.99
  -2   3   1   81.08    7.04
   2  -3   1   80.44    7.81
   2  -3   1   76.55    4.24
  -2   3   1   77.16    7.31
   2   3  -1   77.24    4.24
  -2  -3  -1   76.90    4.13
   2   3  -1   76.10    3.41
   2   4   1  494.20    8.91
  -2  -4   1  493.11    9.36
  -2   4  -1  466.60    9.42
   2   4   1  476.09    9.23
   2  -4  -1  475.19    9.87
  -2  -4   1  485.83    9.28
   2  -4  -1  468.09    9.44
  -2   4  -1  465.56   10.03
   2  -4   1  479.32   13.28
  -2   4   1  473.51   13.20
  -2  -4  -1  490.34    8.48
   2  -4   1  470.25    9.92
  -2   4   1  479.24    9.79
  -2  -4  -1  471.32    9.28
   2   4  -1  484.34    9.15
   2   4  -1  479.06    9.34
   2   5   1 1484.75   23.10
   2  -5  -1 1448.79   23.95
  -2  -5   1 1495.10   23.58
  -2   5  -1 1433.62   24.08
   2   5   1 1462.32   27.45
  -2   5  -1 1485.23   27.98
   2  -5  -1 1487.98   23.76
  -2  -5   1 1476.27   21.02
  -2  -5  -1 1498.72   28.11
   2   5  -1 1482.05   27.66
   2  -5   1 1470.77   29.29
  -2   5   1 1464.96   28.94
   2   5  -1 1448.63   20.59
   2  -5   1 1472.67   27.95
  -2  -5  -1 1478.69   22.75
  -2   5   1 1490.62   28.09
   2   6   1  137.09    5.52
  -2  -6   1  138.64    7.87
   2   6   1  143.42    7.95
  -2   6  -1  132.69    8.24
  -2   6  -1  137.81    9.26
   2  -6  -1  131.89    5.20
  -2  -6   1  137.20    3.79
   2  -6  -1  136.27    5.81
   2  -6   1  133.36    8.08
   2   6  -1  133.20    5.76
  -2   6   1  132.45    5.68
  -2  -6  -1  136.32    5.44
  -2  -6  -1  146.80    8.05
   2  -6   1  128.80    5.79
  -2   6   1  137.55    7.95
   2   6  -1  139.20    5.04
   2   7   1   12.94    2.11
  -2  -7   1   14.75    3.57
  -2  -7   1   19.66    2.99
   2   7   1   13.44    3.09
   2  -7  -1   17.76    5.17
  -2   7  -1   13.42    3.52
  -2   7  -1   15.55    3.09
   2  -7  -1   18.59    5.76
   2   7  -1   15.74    2.27
   2   7  -1   15.10    4.85
  -2   7   1   13.68    4.88
  -2   7   1   13.90    5.65
  -2  -7  -1   15.79    3.47
   2  -7   1   16.48    3.55
   2  -7   1   16.99    4.91
  -2  -7  -1   15.23    3.01
  -2   8  -1    9.39    5.47
  -2  -8   1    5.81    4.59
   2   8   1    5.76    3.39
   2  -8  -1    7.65    3.39
   2  -8  -1    6.77    4.91
  -2   8  -1    7.92    4.91
   2   8   1    8.03    4.72
  -2  -8   1    6.85    2.24
   2  -8   1    6.69    4.88
   2   8  -1    3.15    4.64
  -2  -8  -1    3.63    3.41
  -2   8   1    4.75    4.59
  -2  -8  -1    4.51    4.69
   2   8  -1    7.63    3.65
   2  -8   1    0.69    5.68
  -2   8   1    5.57    5.39
  -2  -9   1  803.57   18.80
  -2   9  -1  804.75   16.72
  -2   9  -1  778.69   17.44
   2   9   1  763.30   17.66
   2  -9  -1  766.37   23.68
   2   9   1  790.10   21.39
  -2  -9   1  800.69   21.28
   2  -9  -1  786.53   22.06
  -2  -9  -1  777.65   21.12
   2  -9   1  775.62   23.71
   2  -9   1  800.27   21.95
  -2   9   1  776.29   23.52
   2   9  -1  778.39   18.51
  -2   9   1  772.39   21.04
  -2  -9  -1  799.57   14.43
   2   9  -1  770.50   20.96
  -2 -10   1   44.06    8.05
  -2  10  -1   48.94    5.25
   2  10   1   43.90    3.81
   2 -10  -1   40.99    9.42
  -2 -10   1   49.08    6.51
   2 -10  -1   47.32    8.35
   2  10   1   32.86    8.40
  -2  10  -1   45.10    5.71
  -2 -10  -1   43.96    6.35
  -2  10   1   49.69    7.71
   2 -10   1   53.93    8.32
   2  10  -1   50.17    6.75
   2  10  -1   51.69    7.97
  -2 -10  -1   46.89    5.01
  -2  10   1   45.96    5.81
   2 -10   1   39.23    9.23
   2 -11  -1  132.51    8.08
  -2 -11   1  144.96    7.31
   2 -11  -1  138.48   11.55
  -2  11  -1  149.31   11.87
   2  11   1  150.67    7.47
  -2  11  -1  141.87   12.11
  -2 -11   1  144.35    6.11
   2  11   1  141.41    8.75
  -2 -11  -1  138.69    5.87
   2  11  -1  134.35   10.99
   2 -11   1  124.32   12.86
  -2 -11  -1  142.40   10.96
  -2  11   1  138.77    8.21
   2  11  -1  134.21    6.08
  -2  11   1  144.43    6.99
   2 -11   1  148.64    7.31
   2  12   1   36.27    8.72
  -2 -12   1   41.98    8.48
   2 -12  -1   35.50    5.49
   2  12   1   38.97    6.75
  -2 -12   1   37.63    4.43
   2 -12  -1   36.01    6.00
  -2  12  -1   31.98    9.34
  -2  12  -1   44.78    5.52
   2 -12   1   31.69    6.11
  -2  12   1   38.62    8.08
  -2 -12  -1   41.29    4.27
   2 -12   1   33.90    5.31
  -2  12   1   34.91    6.24
  -2 -12  -1   29.61    8.40
   2  12  -1   37.87    5.07
   2  12  -1   37.79    7.33
  -2 -13   1  243.36   10.24
   2  13   1  242.29   12.46
   2  13   1  230.98   10.54
   2 -13  -1  224.58   15.28
   2 -13  -1  252.85   16.70
  -2 -13   1  253.33   13.12
  -2  13  -1  226.04   16.59
  -2  13  -1  245.54   16.00
   2 -13   1  240.37   11.10
  -2  13   1  237.89   11.52
  -2 -13  -1  233.83   12.54
   2  13  -1  240.29   13.50
   2 -13   1  267.04   15.47
  -2 -13  -1  242.61   15.20
  -2  13   1  247.62    9.74
   2  13  -1  251.17   14.72
  -2  14  -1   16.30    8.19
  -2 -14   1    9.76    7.44
   2  14   1   10.19    7.63
   2 -14  -1   14.54    8.16
  -2  14  -1   13.60    4.77
   2 -14  -1    0.75    4.61
  -2 -14   1    9.92    6.13
   2  14   1    9.84    3.65
   2  14  -1    7.28    6.53
  -2 -14  -1   11.28    6.19
  -2  14   1   -0.27    7.12
  -2 -14  -1    8.96    4.53
  -2  14   1   11.39    8.70
   2 -14   1    6.37    7.52
   2 -14   1   13.23    5.17
   2  14  -1   10.59    4.40
  -2 -15   1  108.26   13.02
  -2  15  -1  118.96   13.95
   2 -15  -1   94.55   14.62
  -2  15  -1  120.29   14.72
   2  15   1   94.15    8.80
   2 -15  -1  118.88   13.52
  -2  15   1   78.66   11.28
  -2 -15  -1  133.73   12.59
   2 -15   1  114.80    8.46
   2  15  -1  112.69   11.95
  -2  15   1  102.74   15.60
   2  15  -1   53.72   11.02
  -2 -15  -1  113.33   11.15
   2 -15   1  117.57   15.07
  -2  16  -1    0.05    5.57
  -2  16  -1    3.33    4.11
   2 -16  -1    4.32    6.75
   2  16   1   10.67    4.93
  -2 -16   1    4.67    6.37
   2 -16  -1   -0.91    4.00
   2  16   1    0.16    4.13
  -2 -16   1   -1.95    2.88
   2  16  -1    1.25    3.17
  -2  16   1    2.64    7.41
   2  16  -1   -4.96    5.76
   2 -16   1   -3.81    7.23
  -2 -16  -1   16.32    5.31
  -2  16   1   -1.39    3.17
  -2 -16  -1   -1.23    3.17
   2 -16   1    0.83    5.12
   2 -17  -1    8.80    8.29
  -2  17  -1    0.00    7.04
   2 -17  -1    1.55    7.12
   2  17   1   18.46    8.75
  -2 -17   1    0.72    3.63
  -2  17  -1   -1.68    8.86
  -2 -17   1    9.84    5.04
   2  17   1    4.11    6.24
  -2 -17  -1   -2.93    6.29
   2 -17   1    9.58    9.42
  -2  17   1    0.03    3.92
   2  17  -1    0.51    6.32
  -2 -17  -1    5.17    6.77
  -2  17   1   20.40    9.60
   2 -17   1   -1.15    6.35
   2  17  -1   27.74    7.41
   3   0  -1  500.58   14.40
  -3   0  -1  525.30   10.67
  -3   0  -1  498.37   14.43
  -3   0   1  508.95    9.68
   3   0   1  525.20   14.24
  -3   0   1  529.63    7.95
   3   0   1  531.44   11.07
   3   0  -1  537.31   10.46
  -3   1  -1 1555.88   24.64
   3   1   1 1555.32   22.03
   3  -1  -1 1523.10   29.74
   3   1   1 1567.03   28.62
  -3  -1   1 1578.79   22.35
  -3   1  -1 1547.72   27.15
  -3  -1   1 1568.21   23.58
   3  -1  -1 1523.88   22.19
   3   1  -1 1513.37   21.36
   3  -1   1 1530.20   22.80
   3   1  -1 1501.18   28.06
   3  -1   1 1534.97   23.87
  -3  -1  -1 1538.23   21.47
  -3  -1  -1 1493.92   23.28
  -3   1   1 1527.10   26.62
  -3   1   1 1513.21   23.66
  -3  -2   1 2356.09   37.23
   3   2   1 2722.46   42.06
  -3   2  -1 2753.96   42.73
  -3  -2   1 2733.98   38.78
   3   2   1 2811.04   39.02
   3  -2  -1 2790.66   48.28
   3  -2  -1 2747.67   43.45
  -3   2  -1 2713.13   48.97
  -3  -2  -1 2662.50   41.39
   3   2  -1 2679.73   41.47
  -3   2   1 2718.14   48.06
  -3  -2  -1 2710.89   37.69
   3  -2   1 2755.72   48.97
  -3   2   1 2625.86   40.62
   3  -2   1 2719.66   47.98
  -3  -3   1 1057.92   15.23
  -3   3  -1 1017.64   17.12
  -3   3  -1 1046.31   22.16
   3   3   1 1066.91   14.78
  -3  -3   1 1063.28   15.36
   3   3   1 1038.02   14.24
   3  -3  -1 1031.67   22.30
   3  -3  -1 1044.95   17.12
  -3   3   1 1001.96   16.72
   3  -3   1 1022.63   17.15
  -3   3   1 1052.34   22.19
   3  -3   1 1012.25   17.26
   3   3  -1 1003.51   19.60
   3   3  -1 1026.12   16.46
  -3  -3  -1 1009.37   16.19
  -3  -3  -1 1026.63   16.40
  -3   4  -1  200.12    9.82
  -3   4  -1  207.72    9.52
   3   4   1  197.99    4.91
   3  -4  -1  200.36    9.68
   3   4   1  201.19    8.70
  -3  -4   1  195.59    5.39
   3  -4  -1  196.68    9.74
  -3  -4   1  202.15    5.44
   3   4  -1  200.55    5.28
  -3  -4  -1  206.39    4.80
   3  -4   1  202.49   10.08
   3   4  -1  195.03    8.46
   3  -4   1  200.07    6.08
  -3   4   1  198.52    9.52
  -3   4   1  198.92    9.74
  -3  -4  -1  201.03    8.62
   3  -5  -1   -0.32    3.95
   3   5   1    3.36    2.05
  -3   5  -1    5.33    2.45
  -3   5  -1    3.84    2.37
  -3  -5   1    4.27    3.28
  -3  -5   1    2.40    2.13
   3  -5  -1    1.31    2.45
   3   5   1    2.03    2.00
  -3   5   1    2.93    3.73
   3   5  -1    2.61    3.25
   3  -5   1    2.29    3.84
   3   5  -1    2.37    1.31
  -3   5   1    1.01    3.89
  -3  -5  -1    0.77    1.95
  -3  -5  -1    2.77    3.36
   3  -5   1    1.31    4.24
  -3  -6   1 1520.52   24.88
  -3  -6   1 1567.43   29.21
   3   6   1 1538.84   25.04
   3  -6  -1 1570.39   32.41
  -3   6  -1 1550.87   26.01
   3  -6  -1 1531.34   31.26
   3   6   1 1546.41   24.51
  -3   6  -1 1494.24   26.33
  -3   6   1 1550.25   26.51
  -3   6   1 1531.16   25.82
   3   6  -1 1507.69   22.38
   3  -6   1 1521.50   26.59
  -3  -6  -1 1548.55   25.29
  -3  -6  -1 1537.21   24.48
   3  -6   1 1539.24   30.54
   3   6  -1 1485.44   28.43
  -3  -7   1  297.13    6.16
  -3   7  -1  301.77   12.70
  -3  -7   1  288.00   10.64
   3  -7  -1  300.01    8.51
   3  -7  -1  290.11   13.66
  -3   7  -1  280.19    8.91
   3   7   1  284.48    7.65
   3   7   1  290.51    5.71
  -3   7   1  300.97   13.58
  -3   7   1  291.02    8.21
   3  -7   1  291.26   11.90
  -3  -7  -1  307.90    8.24
   3  -7   1  311.64   13.60
   3   7  -1  295.79   10.62
   3   7  -1  295.21    8.51
  -3  -7  -1  293.34    7.63
   3   8   1  413.39   10.64
  -3   8  -1  401.87   11.23
   3   8   1  420.54   13.90
  -3  -8   1  411.20   13.84
  -3  -8   1  410.00    8.35
  -3   8  -1  412.35   10.78
   3  -8  -1  405.49   15.60
   3  -8  -1  414.22   11.68
  -3  -8  -1  444.52   11.10
   3  -8   1  407.49   11.55
   3   8  -1  410.53   11.34
  -3  -8  -1  414.46   13.92
  -3   8   1  417.34   15.10
  -3   8   1  409.49   11.36
   3   8  -1  412.70    9.82
   3  -8   1  409.31   10.59
   3  -9  -1    9.34    4.16
  -3  -9   1   14.46    4.27
  -3   9  -1    7.41    3.89
   3   9   1   10.51    3.44
  -3  -9   1    8.32    3.31
   3   9   1    9.68    2.45
  -3   9  -1    8.51    6.75
   3  -9  -1    9.95    6.48
   3   9  -1    9.23    5.25
  -3  -9  -1   12.86    4.03
   3  -9   1    9.87    6.13
  -3   9   1   10.40    5.87
  -3   9   1   12.91    6.93
  -3  -9  -1    7.52    3.36
   3   9  -1   12.24    2.64
   3  -9   1    9.90    4.13
   3 -10  -1  360.04   16.72
  -3  10  -1  356.52   11.76
  -3 -10   1  371.67   10.30
   3 -10  -1  370.79   17.50
   3  10   1  357.03   15.10
  -3 -10   1  360.79   12.48
   3  10   1  368.58   11.68
  -3  10  -1  359.16   11.26
   3  10  -1  363.83   12.48
  -3  10   1  352.87   15.39
   3  10  -1  370.15   14.54
  -3 -10  -1  361.65   10.30
   3 -10   1  365.78   15.90
  -3  10   1  363.01   17.84
  -3 -10  -1  363.09   11.84
   3 -11  -1   16.72    4.61
  -3 -11   1   18.38    3.95
   3  11   1   18.00    4.13
  -3  11  -1   12.72    7.79
   3 -11  -1   15.20    4.91
  -3  11  -1   16.59    7.41
  -3 -11   1   15.04    3.31
   3  11   1   18.11    4.85
  -3 -11  -1   19.10    3.12
   3  11  -1   17.52    6.32
   3  11  -1   13.23    5.36
   3 -11   1   15.82    8.05
  -3 -11  -1    8.99    6.40
  -3  11   1   15.68    4.99
   3 -11   1    5.92    6.93
  -3  11   1   10.78    6.77
  -3 -12   1   76.98    7.79
  -3  12  -1   61.93   10.88
   3  12   1   74.41    6.24
   3  12   1   79.46    7.49
   3 -12  -1   76.10    7.15
   3 -12  -1   69.67    6.80
  -3  12  -1   75.08   11.44
  -3 -12   1   68.52    9.47
   3 -12   1   69.69    7.41
  -3 -12  -1   67.96    7.68
   3  12  -1   65.67    5.23
  -3  12   1   70.49    6.27
   3  12  -1   70.95    9.44
  -3 -12  -1   78.47    9.47
   3 -12   1   68.84    6.48
  -3  12   1   79.30    7.41
   3  13   1   19.52    8.16
  -3 -13   1   26.51    7.92
  -3  13  -1   19.04    5.57
   3 -13  -1   -0.45    8.80
   3 -13  -1   24.38    9.52
  -3 -13   1   21.15    6.51
   3  13   1   17.71    6.16
  -3  13  -1   21.36    5.81
   3 -13   1   23.34    8.64
   3  13  -1   23.12    4.75
  -3  13   1   25.47    9.82
  -3 -13  -1   18.40    4.00
   3 -13   1   25.79    9.60
   3  13  -1   18.80    6.77
  -3 -13  -1   30.41    4.93
  -3  13   1   26.62    8.19
   3 -14  -1  194.76   10.88
  -3 -14   1  181.42    8.13
   3  14   1  180.14   11.68
   3 -14  -1  177.26    9.87
  -3  14  -1  178.30   16.24
  -3 -14   1  175.29   14.14
   3  14   1  190.57    9.66
  -3  14  -1  196.12   10.75
  -3  14   1  172.94    9.84
   3  14  -1  180.14   13.60
   3 -14   1  183.69   17.44
   3 -14   1  182.38    9.98
   3  14  -1  192.89   12.80
  -3 -14  -1  190.25   14.38
  -3 -14  -1  176.86   11.79
  -3  14   1  198.01   17.79
   3 -15  -1    0.29    6.35
  -3 -15   1   -2.59    5.55
  -3 -15   1   -1.81    3.89
   3 -15  -1    2.11    4.37
   3  15   1    5.44    2.67
   3  15   1    2.51    6.03
  -3  15  -1   -0.53    6.64
  -3  15  -1   -2.45    3.92
   3  15  -1   -2.45    4.45
   3  15  -1   -1.44    3.07
   3 -15   1    3.04    6.03
  -3 -15  -1   -6.35    4.61
  -3  15   1    6.35    5.28
  -3  15   1    3.15    4.37
  -3 -15  -1    3.68    4.53
   3 -15   1   -4.93    6.88
  -3 -16   1   31.37    7.25
   3  16   1    6.08    5.63
   3 -16  -1    0.08    5.23
  -3  16  -1    0.99    8.43
  -3 -16   1    0.88    5.71
  -3  16  -1    0.80    6.69
  -3  16   1    1.12    5.95
   3 -16   1    1.71    3.81
   3  16  -1   -1.63    5.73
  -3 -16  -1    3.57    5.68
  -3 -17   1    4.11    7.57
  -3  17  -1   -1.44    9.12
   3  17   1    0.80    3.84
  -3 -17   1    3.65    3.47
  -3  17  -1    5.15    7.15
   3  17   1    5.39    8.64
   3 -17  -1    1.92    8.72
   3 -17  -1   -1.31    7.65
  -3  17   1    2.32    4.05
   3 -17   1    1.92    4.16
   3  17  -1    2.21    6.05
   3 -17   1    8.72    5.73
  -3 -17  -1   -4.37    6.19
  -3  17   1    5.09    6.03
   3  17  -1   14.22    6.91
  -3 -17  -1   21.76    6.19
   4   0  -1    1.09    1.89
  -4   0  -1    0.64    1.28
  -4   0  -1    2.48    3.25
  -4   0   1    0.61    1.33
   4   0   1    0.16    2.29
   4   0  -1   -1.44    2.13
  -4   0   1   -0.59    3.07
   4   0   1    1.39    1.84
   4  -1  -1    4.32    1.92
   4   1   1    6.48    2.35
   4   1   1    5.25    3.76
   4  -1  -1    4.99    4.24
  -4   1  -1    6.29    3.41
  -4  -1   1    3.81    2.19
  -4   1  -1   -0.37    4.29
  -4  -1   1    4.93    2.37
   4  -1   1    6.21    2.45
   4   1  -1    6.48    2.24
   4  -1   1    7.17    3.55
  -4   1   1    6.40    3.41
   4   1  -1    4.11    1.31
  -4   1   1    4.85    2.48
  -4  -1  -1    4.21    3.95
  -4  -1  -1    3.28    2.21
  -4   2  -1  143.90    7.65
  -4   2  -1  141.92    5.60
   4   2   1  134.53    4.77
   4   2   1  146.30    4.32
   4  -2  -1  139.76    7.55
  -4  -2   1  132.72    7.20
   4  -2  -1  139.49    5.52
  -4  -2   1  135.36    4.48
   4   2  -1  136.05    4.69
  -4  -2  -1  130.29    4.85
  -4  -2  -1  144.38    4.11
   4   2  -1  137.20    4.32
   4  -2   1  132.27    8.43
  -4   2   1  139.57    8.40
  -4   2   1  139.92    7.65
   4  -2   1  132.37    7.92
  -4  -3   1  360.15    6.85
  -4   3  -1  347.24   12.11
   4   3   1  358.87    6.51
   4  -3  -1  351.75   12.38
  -4   3  -1  350.84    8.00
  -4  -3   1  366.55    6.83
   4   3   1  354.47    6.48
   4  -3  -1  342.68   11.42
  -4   3   1  343.43    7.73
   4  -3   1  358.20   11.84
   4   3  -1  351.99    7.25
   4   3  -1  346.47   10.38
  -4  -3  -1  340.89   10.67
   4  -3   1  347.35   12.08
  -4   3   1  359.67   12.14
  -4  -3  -1  358.50   10.59
  -4   4  -1  123.22    8.64
  -4  -4   1  117.62    4.32
   4  -4  -1  111.54    5.23
  -4  -4   1  121.44    4.29
   4   4   1  121.76    3.92
   4  -4  -1  122.98    5.47
   4   4   1  121.49    4.00
  -4   4  -1  125.76    8.70
  -4  -4  -1  131.95    7.04
   4  -4   1  125.22    8.48
   4   4  -1  122.00    6.75
  -4   4   1  122.40    8.46
  -4   4   1  118.53    5.31
   4   4  -1  120.34    6.77
   4  -4   1  125.78    8.54
  -4  -4  -1  120.29    4.45
   4   5   1 2220.97   33.53
  -4   5  -1 2204.54   42.78
   4  -5  -1 2268.37   43.45
  -4  -5   1 2231.86   34.83
   4   5   1 2230.12   33.77
  -4   5  -1 2194.04   36.73
   4  -5  -1 2175.45   42.20
  -4  -5   1 2185.39   31.66
   4   5  -1 2137.41   34.46
   4   5  -1 2196.49   38.97
  -4  -5  -1 2207.11   39.87
  -4   5   1 2207.40   42.09
   4  -5   1 2178.73   36.94
  -4  -5  -1 2230.71   39.63
   4  -5   1 2169.52   41.58
  -4   5   1 2198.46   36.62
   4  -6  -1   -0.37    2.24
  -4   6  -1    2.69    2.29
  -4   6  -1    0.48    2.19
  -4  -6   1    0.85    1.68
   4   6   1   -1.09    2.93
  -4  -6   1    0.48    1.87
   4   6   1    1.55    1.73
   4  -6  -1    1.60    3.76
   4  -6   1   -2.27    2.03
   4   6  -1    0.72    1.63
  -4   6   1    2.35    3.68
  -4  -6  -1    1.36    1.73
   4   6  -1   -0.03    1.92
  -4   6   1   -0.53    3.39
   4  -6   1    0.83    3.89
  -4  -6  -1   -1.92    1.65
  -4  -7   1  903.35   16.83
   4   7   1  886.39   16.48
  -4   7  -1  901.54   23.50
   4  -7  -1  901.49   18.16
  -4   7  -1  878.97   18.40
   4   7   1  916.02   16.54
   4  -7  -1  910.23   24.88
  -4  -7   1  902.55   20.35
   4   7  -1  884.92   16.91
  -4   7   1  879.37   23.95
  -4  -7  -1  882.82   20.32
   4  -7   1  882.31   17.63
   4   7  -1  897.30   19.90
  -4  -7  -1  903.46   16.14
  -4   7   1  908.85   22.91
   4  -7   1  916.16   25.07
  -4  -8   1  131.41    4.40
   4   8   1  128.16    4.13
   4  -8  -1  125.22   11.15
   4  -8  -1  122.74   11.84
  -4   8  -1  121.89    7.09
  -4   8  -1  131.89    7.65
   4   8   1  127.09    5.84
  -4  -8   1  130.21    8.75
   4  -8   1  131.47    6.85
  -4   8   1  130.05    7.47
  -4   8   1  126.16    6.72
   4   8  -1  127.39    6.75
  -4  -8  -1  139.09    6.19
   4  -8   1  126.24    7.60
   4   8  -1  121.92    8.54
  -4  -8  -1  132.93    5.71
  -4   9  -1  311.53   10.75
  -4  -9   1  315.08   10.56
   4  -9  -1  296.83   16.14
   4   9   1  318.17   10.03
   4  -9  -1  329.48   17.68
  -4  -9   1  310.73    8.86
   4   9   1  319.66   13.58
  -4   9  -1  306.75   11.20
   4  -9   1  315.26   15.42
  -4   9   1  314.76   16.75
   4   9  -1  325.10    9.04
   4  -9   1  305.42   17.20
  -4  -9  -1  316.52   13.12
  -4  -9  -1  313.61    9.76
   4   9  -1  305.98   10.62
  -4   9   1  315.56   15.07
  -4 -10   1    1.33    4.77
   4  10   1    7.97    3.41
   4 -10  -1    2.13    3.89
  -4  10  -1    1.49    6.16
  -4 -10   1    2.43    3.68
   4  10   1    4.11    3.07
  -4  10  -1    2.53    3.60
   4 -10  -1    5.60    5.92
  -4 -10  -1    5.15    3.41
   4 -10   1    3.31    5.65
  -4  10   1    0.00    5.57
  -4 -10  -1    0.80    2.91
   4 -10   1    5.73    6.43
   4  10  -1    4.08    4.59
   4  10  -1    2.53    3.76
  -4  10   1    6.61    3.95
  -4  11  -1  295.05   17.20
   4 -11  -1  292.70   16.40
   4 -11  -1  284.86   17.66
  -4  11  -1  297.45   11.50
   4  11   1  299.21   10.80
   4  11   1  306.65   14.86
  -4 -11   1  316.06   14.00
  -4 -11   1  299.10    8.24
  -4  11   1  311.96   18.24
  -4 -11  -1  308.78    7.84
  -4 -11  -1  300.81    9.60
  -4  11   1  311.34   15.79
   4  11  -1  300.27   13.71
   4 -11   1  304.27   12.19
   4  11  -1  303.29   11.84
   4 -11   1  295.10   16.00
  -4 -12   1   83.00    7.79
   4 -12  -1   63.72   11.63
   4 -12  -1   72.92   12.43
  -4  12  -1   67.83   11.84
  -4  12  -1   77.11    7.49
  -4 -12   1   67.75    9.52
   4  12   1   84.58    6.35
   4  12   1   73.53    4.61
   4 -12   1   74.63   11.04
   4  12  -1   65.75    9.18
  -4  12   1   72.97   10.51
  -4 -12  -1   69.53    5.97
   4 -12   1   71.88   12.51
  -4  12   1   82.82   12.54
  -4 -12  -1   79.38    7.39
   4  12  -1   81.62    8.00
  -4  13  -1  179.93   15.76
  -4 -13   1  183.77   10.86
  -4 -13   1  190.20   13.07
   4 -13  -1  178.70   16.70
   4 -13  -1  185.37   10.00
  -4  13  -1  174.46   10.32
   4  13   1  178.30   10.35
   4  13   1  174.81    9.02
   4 -13   1  187.29    9.79
  -4  13   1  177.34    9.82
  -4 -13  -1  178.68   13.04
  -4  13   1  196.44   11.18
   4 -13   1  185.18   16.80
   4  13  -1  189.77   13.02
   4  13  -1  179.98   11.34
  -4 -13  -1  171.77   10.51
  -4  14  -1    9.20    8.94
   4  14   1    7.55    5.52
   4  14   1   11.82    7.55
  -4 -14   1   10.94    4.27
  -4  14  -1   10.40    5.39
  -4 -14   1    9.95    5.92
   4 -14  -1    0.75    8.64
   4 -14  -1   11.10    5.63
   4  14  -1   12.72    6.88
  -4  14   1    9.20    8.13
  -4 -14  -1    8.48    7.04
   4 -14   1    4.29    8.27
   4 -14   1   11.34    5.65
  -4 -14  -1    8.56    3.47
   4  14  -1    9.82    6.13
  -4  14   1   12.75    5.89
  -4  15  -1  109.46   15.07
   4 -15  -1   90.18   16.14
   4  15   1   98.71   13.12
  -4  15  -1   96.53    9.87
  -4 -15   1   96.05   12.32
   4 -15  -1   92.55    9.10
  -4  15   1   69.96    7.87
   4  15  -1   97.97   10.91
   4 -15   1   93.22    8.96
  -4 -15  -1   96.82    9.87
  -4  15   1  101.97   16.78
   4 -15   1  124.56   16.14
   4 -16  -1   -0.64    9.90
   4 -16  -1   27.45   10.70
  -4 -16   1    1.47    6.59
   4  16   1   17.12    8.94
   4  16   1    2.03    6.37
  -4  16  -1   32.19    6.35
  -4 -16   1   22.86    5.07
  -4  16  -1   -4.85    5.39
  -4  16   1   26.01   11.34
  -4  16   1    4.88    7.33
   4  16  -1   22.54    7.41
   4 -16   1    4.35   10.94
  -4 -16  -1   24.51    6.59
   4 -16   1    4.93    7.57
   4  16  -1   -0.29    6.43
  -4 -16  -1   -2.88    6.53
   4 -17  -1   -0.40    9.34
  -4 -17   1    0.32    3.39
  -4  17  -1    2.21    9.50
  -4  17  -1    2.75    4.67
   4  17   1    7.60    3.28
  -4 -17   1   37.47    7.63
   4 -17  -1    2.91    4.91
   4 -17   1   -1.28    4.40
  -4 -17  -1    3.25    6.08
  -4  17   1    1.60    4.21
   4  17  -1    1.47    6.03
   5   0   1  136.91    4.08
   5   0  -1  135.57    5.73
   5   0  -1  137.73    4.91
  -5   0  -1  129.12    7.84
   5   0   1  138.13    4.88
  -5   0  -1  136.43    3.79
  -5   0   1  137.57    3.89
  -5   0   1  138.37    7.68
   5   1   1   80.31    6.27
  -5  -1   1   73.75    3.81
   5   1   1   80.50    4.37
  -5   1  -1   76.79    5.65
  -5   1  -1   71.99    4.27
   5  -1  -1   74.89    7.04
  -5  -1   1   78.60    4.43
   5  -1  -1   78.02    3.44
   5  -1   1   76.26    3.65
   5  -1   1   81.83    4.24
  -5  -1  -1   75.40    6.51
  -5  -1  -1   71.83    2.72
  -5   1   1   72.81    5.71
   5   1  -1   80.60    3.89
   5   1  -1   75.24    4.27
  -5   1   1   76.74    4.29
   5  -2  -1 4096.97   69.56
   5   2   1 4115.83   68.55
  -5  -2   1 4193.55   68.28
  -5  -2   1 4149.84   73.13
   5  -2  -1 4184.78   73.77
  -5   2  -1 4217.45   74.84
   5   2   1 4239.27   68.57
  -5   2  -1 4146.05   75.91
  -5   2   1 4151.95   73.75
   5   2  -1 4090.31   66.73
  -5   2   1 4109.64   69.59
   5   2  -1 4133.38   73.56
   5  -2   1 4203.18   75.46
  -5  -2  -1 4175.18   67.32
  -5  -2  -1 4130.95   73.48
   5  -2   1 4064.86   68.76
  -5  -3   1  332.92    5.33
   5  -3  -1  349.43   11.63
  -5  -3   1  336.97    7.20
  -5   3  -1  328.52    7.92
   5  -3  -1  343.35    8.56
  -5   3  -1  332.15    8.51
   5   3   1  341.00    6.99
   5   3   1  333.72    7.47
  -5  -3  -1  340.57   10.64
  -5   3   1  335.11    7.92
  -5   3   1  352.50   12.38
   5   3  -1  330.87   10.32
  -5  -3  -1  336.33    5.23
   5  -3   1  343.72   12.35
   5  -3   1  328.87   12.00
  -5   4  -1  415.34    9.66
  -5  -4   1  421.18    8.24
  -5  -4   1  415.18    7.92
  -5   4  -1  411.68   14.30
   5   4   1  408.05    7.65
   5  -4  -1  410.61   13.28
   5  -4  -1  412.75    9.95
   5   4   1  411.10    7.60
  -5  -4  -1  403.89   11.34
   5  -4   1  404.96    9.60
   5   4  -1  397.87   10.72
   5   4  -1  409.15    8.19
  -5   4   1  410.56    9.79
  -5   4   1  411.98   13.31
  -5  -4  -1  401.55    8.29
   5  -4   1  415.87   13.84
   5   5   1   10.83    2.40
  -5   5  -1   16.99    5.73
   5  -5  -1   15.18    5.81
   5  -5  -1   12.43    3.31
   5   5   1   11.20    2.37
  -5  -5   1    9.26    2.53
  -5  -5   1   13.79    2.64
  -5   5  -1   13.68    3.44
   5  -5   1   10.19    3.33
   5   5  -1    8.96    3.92
  -5   5   1   10.32    3.28
  -5   5   1   15.07    5.49
  -5  -5  -1   13.98    4.08
   5   5  -1   11.15    2.43
  -5  -5  -1   10.43    2.61
   5  -5   1   10.67    3.39
   5   6   1  690.38   12.48
   5  -6  -1  682.54   15.12
   5   6   1  690.54   12.27
  -5   6  -1  714.04   15.26
  -5   6  -1  721.40   20.67
   5  -6  -1  682.83   14.88
  -5  -6   1  705.71   13.23
  -5  -6   1  702.86   13.15
   5  -6   1  670.77   14.64
  -5   6   1  699.42   14.88
   5   6  -1  692.22   16.19
   5   6  -1  686.88   15.71
  -5  -6  -1  692.08   16.43
   5  -6   1  679.63   15.02
  -5   6   1  684.30   19.47
  -5  -6  -1  689.15   16.80
  -5   7  -1    3.84    3.23
  -5  -7   1    1.57    1.63
   5   7   1   -0.56    2.45
   5  -7  -1    7.41    5.36
  -5  -7   1    1.07    1.60
   5   7   1    5.87    2.29
   5  -7  -1    4.08    5.39
  -5   7  -1    2.85    5.52
  -5   7   1    0.29    4.93
   5   7  -1    6.48    2.16
   5   7  -1    3.73    2.21
  -5  -7  -1    1.33    2.29
  -5  -7  -1    1.07    2.37
  -5   7   1    1.36    5.36
   5  -7   1    1.89    5.68
   5  -7   1    2.99    2.96
  -5  -8   1  129.41    6.69
   5  -8  -1  138.19    7.95
  -5   8  -1  129.97   12.43
   5   8   1  127.55    3.97
   5  -8  -1  148.75    7.79
   5   8   1  129.33    4.08
  -5   8  -1  147.60   12.00
   5  -8   1  132.91    7.09
   5   8  -1  127.81    5.57
   5  -8   1  121.12    8.11
  -5   8   1  128.21    7.33
  -5  -8  -1  130.24    5.79
  -5   8   1  123.25   11.95
  -5  -8  -1  121.28    5.79
  -5  -9   1    3.63    3.47
   5  -9  -1    4.51    3.95
  -5   9  -1    3.49    6.51
   5  -9  -1   -1.49    4.11
   5   9   1    5.81    3.28
  -5  -9   1    4.93    4.61
   5   9   1    5.04    4.99
  -5   9  -1    4.11    4.08
  -5  -9  -1    4.24    3.23
  -5   9   1    6.43    4.13
   5  -9   1    2.61    6.05
   5   9  -1   10.06    2.80
  -5  -9  -1    8.24    4.75
  -5   9   1    5.07    6.03
   5   9  -1    2.56    3.57
   5  -9   1    2.19    6.99
   5 -10  -1  580.01   16.43
  -5 -10   1  582.92   11.63
   5  10   1  575.66   13.74
  -5  10  -1  585.88   23.02
  -5  10  -1  599.11   22.75
   5 -10  -1  576.57   15.98
  -5 -10   1  588.28   13.63
   5  10   1  598.31   14.46
   5  10  -1  610.55   18.19
  -5 -10  -1  585.77   13.58
  -5 -10  -1  607.69   14.46
   5 -10   1  585.82   16.75
  -5  10   1  591.24   15.26
   5 -10   1  602.23   21.63
   5  10  -1  590.76   15.44
  -5  10   1  606.49   23.87
  -5  11  -1   10.54    7.60
   5 -11  -1    8.75    7.68
  -5 -11   1    6.67    5.57
   5  11   1   11.55    3.79
   5  11   1    3.84    4.05
  -5 -11   1    9.66    2.72
   5 -11  -1    7.12    4.64
  -5  11  -1   11.84    7.41
  -5  11   1    5.63    4.27
   5 -11   1    8.16    8.08
  -5 -11  -1    4.96    4.08
   5  11  -1    7.60    5.44
   5  11  -1   10.11    2.80
  -5 -11  -1    7.84    3.39
   5 -11   1   11.92    7.04
  -5  11   1    5.07    4.99
   5 -12  -1  382.61   20.72
   5  12   1  394.61   17.47
   5 -12  -1  377.11   13.82
  -5 -12   1  380.58   16.27
   5  12   1  386.18   12.99
  -5  12  -1  377.92   13.82
  -5 -12   1  379.76    9.92
  -5  12  -1  378.02   14.35
  -5 -12  -1  371.91   16.14
  -5  12   1  383.46   14.32
   5 -12   1  373.43   14.78
   5  12  -1  375.83   10.06
  -5  12   1  384.98   13.28
   5 -12   1  373.17   19.74
   5  12  -1  377.17   11.31
  -5 -12  -1  393.41   12.99
  -5 -13   1    1.20    4.29
   5  13   1   -1.25    4.00
  -5 -13   1    2.29    5.36
   5 -13  -1    4.83    4.35
  -5  13  -1   -2.11    7.12
  -5  13  -1    2.37    4.27
   5 -13  -1    1.12    6.88
   5  13   1    7.76    5.84
  -5 -13  -1    4.13    5.31
   5 -13   1    5.79    6.51
   5 -13   1    3.95    7.71
  -5 -13  -1    6.61    4.05
  -5  13   1    3.04    7.47
   5  13  -1    2.51    3.15
  -5  13   1    4.08    6.32
   5  13  -1   -0.99    2.85
  -5  14  -1  169.18   16.67
   5 -14  -1  145.52   16.48
  -5 -14   1  151.95   13.07
   5  14   1  149.76   10.22
  -5  14  -1  152.54   10.99
   5 -14  -1  153.23   17.31
   5  14   1  148.16    9.12
  -5 -14   1  145.28    9.98
   5 -14   1  133.65   17.63
   5  14  -1  147.84   11.44
  -5  14   1  172.91   15.66
   5  14  -1  132.43    7.44
  -5 -14  -1  140.40    7.60
   5 -14   1  153.04   10.32
  -5  14   1  148.48   11.52
  -5 -14  -1  145.90   10.27
   5 -15  -1    4.48    4.53
  -5 -15   1   -6.19    2.56
  -5 -15   1    2.99    3.28
   5 -15  -1   -0.19    4.29
  -5  15  -1    3.25    6.99
  -5  15  -1    7.09    4.32
   5  15   1   -2.83    2.24
   5  15   1    5.49    5.79
   5 -15   1    1.71    6.56
  -5 -15  -1   -0.45    2.72
  -5  15   1   -2.88    4.80
   5 -15   1   -1.39    4.72
  -5 -15  -1   -0.40    2.61
   5  15  -1    6.29    4.24
  -5  15   1   -1.95    3.44
   5  15  -1   -4.69    4.67
   5 -16  -1   28.83    7.28
  -5 -16   1   33.95    8.62
   5  16   1   34.86    9.71
   5  16   1    1.23    5.81
  -5 -16   1    1.23    6.99
   5 -16  -1   -0.40   11.20
  -5  16  -1   17.76   10.19
  -5  16  -1   38.11   11.71
  -5  16   1    2.16    8.27
   5 -16   1   30.81   12.35
  -5  16   1   25.15   12.51
  -5 -16  -1   -1.17    6.91
   5  16  -1   49.61    7.79
   5 -16   1   -0.56    8.40
   5  16  -1    1.47    7.97
  -5 -16  -1   24.99    6.96
  -5  17  -1    2.29    5.09
  -5 -17   1    6.96    3.73
   5  17   1    2.11    3.07
  -5 -17   1   -0.27    4.56
   5  17   1   -2.85    4.37
   5 -17  -1    0.77    4.93
   5  17  -1   -2.61    5.07
   5  17  -1    3.68    3.52
  -5 -17  -1   -1.84    5.07
  -5  17   1    0.29    9.15
  -5 -17  -1   -2.16    4.16
   5 -17   1    2.40    8.78
   5 -17   1   -2.69    6.13
  -5  17   1    0.08    6.11
   6   0   1   -1.15    3.23
  -6   0   1    0.99    1.92
   6   0  -1    2.21    3.36
   6   0   1    0.88    2.64
  -6   0   1    2.88    1.55
  -6   0  -1    0.37    1.47
   6   0  -1    0.40    2.45
  -6   0  -1    0.29    2.11
  -6  -1   1  436.78   12.19
   6   1   1  429.13   10.06
   6  -1  -1  430.94   13.66
  -6   1  -1  434.97   11.36
   6   1   1  429.34    8.88
  -6  -1   1  434.09    9.95
  -6   1  -1  445.45    9.60
   6  -1  -1  437.87   11.36
   6   1  -1  427.47   12.48
  -6   1   1  434.38    8.46
  -6  -1  -1  433.53    9.15
  -6  -1  -1  443.50    7.41
  -6   1   1  439.07    9.44
   6   1  -1  432.97    7.31
   6  -1   1  434.01    9.36
   6  -1   1  429.10    8.54
   6  -2  -1    1.23    2.96
  -6   2  -1    0.00    3.07
   6   2   1    1.84    1.81
   6  -2  -1    3.28    2.19
  -6  -2   1    0.96    1.71
  -6   2  -1    2.37    2.16
   6   2   1   -0.29    2.03
  -6  -2   1    0.29    2.11
   6  -2   1   -3.65    3.49
  -6   2   1    1.07    3.09
  -6  -2  -1   -0.05    3.09
   6   2  -1    1.33    2.99
   6  -2   1   -0.13    3.23
  -6  -2  -1   -0.88    1.17
  -6   2   1    3.87    2.05
   6   2  -1    0.64    1.89
  -6  -3   1  481.70    9.42
  -6  -3   1  491.06    9.82
   6   3   1  495.59   13.23
   6   3   1  496.50    9.55
   6  -3  -1  505.62   16.03
  -6   3  -1  492.44   15.47
   6  -3  -1  488.84   10.08
  -6   3  -1  481.59   10.27
  -6   3   1  470.31   14.30
   6  -3   1  502.71   15.42
   6  -3   1  477.37   10.51
   6   3  -1  491.11    9.50
   6   3  -1  498.23    9.84
  -6  -3  -1  484.31    9.63
  -6  -3  -1  475.67    9.18
  -6   3   1  489.64   14.78
   6  -4  -1  135.09    6.48
   6  -4  -1  143.82    9.07
  -6   4  -1  140.29    5.81
   6   4   1  134.75    4.88
  -6   4  -1  130.88    6.45
  -6  -4   1  137.44    4.88
  -6  -4   1  133.97    5.15
   6   4   1  135.47    4.56
   6   4  -1  141.89    7.57
  -6   4   1  129.41    6.05
  -6  -4  -1  135.57    7.92
   6  -4   1  145.63    9.58
  -6   4   1  135.15    5.84
   6   4  -1  131.25    6.96
   6  -4   1  128.96    6.32
  -6  -4  -1  134.35    7.36
   6  -5  -1  626.66   13.66
   6  -5  -1  618.10   19.82
  -6   5  -1  617.11   14.24
   6   5   1  610.07   11.26
  -6  -5   1  618.58   11.68
   6   5   1  623.75   11.42
  -6   5  -1  641.38   19.15
  -6  -5   1  631.22   12.11
   6  -5   1  618.60   19.55
  -6   5   1  607.29   13.82
  -6   5   1  597.88   13.31
   6  -5   1  609.69   13.63
  -6  -5  -1  608.60   11.90
  -6  -5  -1  606.41   14.91
   6   5  -1  613.24   11.50
   6   5  -1  614.10   11.71
  -6  -6   1  163.79    4.08
  -6   6  -1  171.58   12.51
   6  -6  -1  179.29   12.80
   6   6   1  169.42    5.81
   6  -6  -1  157.12    7.49
  -6  -6   1  166.03    6.13
  -6   6  -1  161.85   12.32
   6   6   1  171.77    5.71
  -6   6   1  168.35   12.03
   6   6  -1  157.39    8.37
  -6   6   1  181.77   12.08
   6  -6   1  148.30   12.06
   6   6  -1  168.89    5.71
  -6  -6  -1  163.61    8.70
  -6  -6  -1  174.43    9.02
   6  -6   1  168.03   12.48
   6  -7  -1  454.62   19.28
  -6   7  -1  444.73   13.15
  -6   7  -1  441.98   12.86
   6  -7  -1  456.25   12.88
   6   7   1  434.43    9.95
   6   7   1  438.17    9.95
  -6  -7   1  443.55    8.13
  -6  -7   1  438.43   10.88
  -6  -7  -1  449.56   13.98
   6   7  -1  457.18   13.60
   6   7  -1  459.90   13.82
  -6   7   1  452.54   18.11
   6  -7   1  451.08   13.10
  -6   7   1  450.70   12.67
  -6  -7  -1  433.42   14.24
   6  -7   1  451.08   13.02
  -6   8  -1  240.26   16.27
   6  -8  -1  229.09   10.30
  -6   8  -1  241.06   15.28
   6  -8  -1  233.57   15.42
   6   8   1  233.70    7.52
  -6  -8   1  240.63    8.16
   6   8   1  238.69    7.84
  -6  -8   1  230.10    5.76
   6  -8   1  223.51   15.26
   6   8  -1  221.35    7.28
  -6   8   1  225.14   10.03
  -6   8   1  227.43   14.22
   6  -8   1  237.57   10.48
  -6  -8  -1  243.41   11.34
   6   8  -1  228.74   10.46
  -6  -8  -1  221.38    7.39
   6  -9  -1  156.78    8.67
   6  -9  -1  156.30   14.27
   6   9   1  163.02    6.91
  -6   9  -1  156.48   14.24
  -6  -9   1  154.78    7.23
   6   9   1  148.83    6.53
  -6  -9   1  144.51    7.49
  -6   9  -1  143.18   13.87
   6  -9   1  166.41   14.62
  -6   9   1  163.26   14.06
  -6   9   1  161.15    8.32
   6   9  -1  147.68    6.13
  -6  -9  -1  143.66    9.68
   6   9  -1  142.62    6.24
  -6  -9  -1  149.07    6.61
   6  -9   1  160.14   13.04
  -6 -10   1    8.59    2.53
   6 -10  -1   11.28    4.93
  -6  10  -1   12.67    8.13
   6 -10  -1   12.59    8.35
  -6  10  -1   10.00    8.21
  -6 -10   1    7.55    4.29
   6  10   1    8.91    3.76
   6  10   1   12.88    3.68
   6 -10   1   13.34    7.36
  -6  10   1   10.54    5.01
  -6  10   1   13.42    4.51
   6 -10   1   15.76    5.23
  -6 -10  -1   15.26    5.73
   6  10  -1   11.84    5.31
   6  10  -1   16.43    5.23
  -6 -10  -1   14.51    5.44
  -6 -11   1  301.42   11.31
  -6  11  -1  300.91   18.59
   6 -11  -1  308.19   19.28
  -6 -11   1  302.99    8.16
   6  11   1  299.69   10.16
   6  11   1  298.38   10.59
   6 -11  -1  300.30   12.70
  -6  11  -1  295.50   18.59
  -6  11   1  293.39   19.76
   6 -11   1  293.23   11.90
   6  11  -1  306.62    9.52
  -6 -11  -1  301.85   13.87
  -6 -11  -1  297.37    9.74
   6  11  -1  284.96    9.36
  -6  11   1  305.29   17.82
   6 -11   1  316.54   19.36
  -6 -12   1    2.72    3.97
   6 -12  -1    7.41    7.25
  -6  12  -1   -1.52    4.59
  -6 -12   1    2.77    4.19
  -6  12  -1    9.18    4.37
   6  12   1    1.17    2.32
   6  12   1    3.17    3.73
   6 -12  -1    2.85    7.47
   6  12  -1    2.29    5.04
   6  12  -1    7.71    5.01
   6 -12   1    1.95    4.72
  -6 -12  -1    2.83    5.55
  -6 -12  -1    5.71    3.23
  -6  12   1    5.01    4.75
  -6  12   1    8.48    6.88
   6 -12   1    0.88    4.21
  -6 -13   1  156.94   10.19
   6 -13  -1  164.99   16.48
   6 -13  -1  156.14   10.78
  -6  13  -1  139.87   10.70
   6  13   1  147.92    6.16
   6  13   1  148.75    6.19
  -6  13  -1  147.28   16.75
  -6 -13   1  153.12   10.08
  -6  13   1  143.79   17.74
  -6 -13  -1  159.31   12.67
   6 -13   1  140.88    9.92
   6  13  -1  158.08   11.68
   6  13  -1  151.34   11.71
  -6 -13  -1  146.16    7.84
  -6  13   1  154.88    9.90
   6 -13   1  161.69   11.02
  -6  14  -1    6.37    8.37
  -6 -14   1    1.07    4.99
   6  14   1    4.05    2.80
   6 -14  -1    9.58    8.40
  -6  14  -1    5.04    8.46
  -6 -14   1    2.35    4.08
   6 -14  -1    6.85    5.23
   6  14   1    5.60    2.85
   6 -14   1   -1.23    8.88
  -6  14   1    6.59    4.72
   6  14  -1   19.07    5.68
  -6 -14  -1   -4.11    2.99
   6 -14   1    8.99    8.05
  -6 -14  -1    0.00    6.32
   6  14  -1   -2.45    4.77
  -6  14   1   -1.07    8.78
   6  15   1   33.63    7.36
   6 -15  -1   48.62   13.47
   6 -15  -1   49.08   13.87
  -6  15  -1   49.48   13.23
  -6  15  -1   41.42    8.40
  -6 -15   1   53.66    8.00
   6 -15   1   41.02   12.56
  -6 -15  -1   40.41   10.08
  -6  15   1    4.80   10.24
  -6 -15  -1   -0.75    7.60
   6  15  -1   -1.36    8.35
  -6  15   1   46.44    8.83
   6 -15   1   43.69    8.72
   6  15  -1   49.08    9.04
   6 -16  -1    0.19   11.07
   6 -16  -1    8.51   11.55
  -6  16  -1   13.87   11.20
  -6  16  -1   29.10    6.56
  -6 -16   1    7.33    5.55
  -6 -16   1   17.20    7.01
   6  16  -1   19.04    4.64
   6 -16   1   -1.84    5.41
   6 -16   1   13.95   11.71
  -6  16   1    9.82   11.76
  -6  16   1    1.89    5.04
   6  16  -1    1.57    6.16
  -6 -16  -1   10.06    5.31
  -6 -16  -1    1.63    6.40
   7   0   1    2.13    2.21
  -7   0   1    4.99    3.63
  -7   0  -1    1.95    1.73
   7   0  -1    1.87    2.32
   7   0   1    3.31    3.09
  -7   0   1   -0.61    2.99
  -7   0  -1    5.57    3.95
   7   0  -1    0.27    2.77
   7  -1  -1   16.96    2.72
   7   1   1   18.06    4.00
  -7  -1   1   17.34    3.89
  -7   1  -1   24.14    4.51
   7  -1  -1   26.17    5.71
  -7   1  -1   20.67    3.49
  -7  -1   1   20.24    4.88
   7   1   1   22.06    2.99
   7  -1   1   17.12    2.96
   7   1  -1   19.04    3.73
  -7  -1  -1   23.39    3.23
  -7  -1  -1   20.06    2.29
   7  -1   1   22.80    5.49
   7   1  -1   19.10    5.15
  -7   1   1   15.66    4.75
  -7   1   1   25.63    5.47
   7  -2  -1  474.39   13.47
  -7   2  -1  458.92   13.47
  -7   2  -1  459.72   15.68
   7   2   1  464.63   10.67
   7   2   1  483.11   13.60
  -7  -2   1  462.97   13.10
  -7  -2   1  466.81   10.99
   7  -2  -1  471.03   15.71
  -7   2   1  476.17   13.87
   7  -2   1  467.19   10.46
  -7  -2  -1  477.00   13.90
   7   2  -1  468.07   13.63
   7   2  -1  462.89   10.40
  -7  -2  -1  464.73   10.22
  -7   2   1  477.96   15.36
   7  -2   1  492.71   14.48
  -7  -3   1   97.09    5.20
   7   3   1  101.67    5.04
  -7   3  -1   92.58    8.35
   7  -3  -1   89.96    7.92
   7   3   1   98.42    7.36
   7  -3  -1   94.21    9.71
  -7  -3   1   92.34    4.51
  -7   3  -1   88.39    9.23
  -7  -3  -1   92.23    3.07
   7   3  -1   94.58    4.61
   7   3  -1   96.21    3.33
  -7  -3  -1   94.13    4.67
   7  -3   1  101.94    5.39
   7  -3   1   95.89    5.49
  -7   3   1   89.54    8.40
  -7   3   1   95.17    5.52
   7   4   1  382.50    8.54
  -7  -4   1  371.30    6.67
  -7   4  -1  369.91   16.06
   7  -4  -1  392.16   16.06
   7   4   1  378.93    9.02
   7  -4  -1  387.04   14.35
  -7  -4   1  371.49    9.28
  -7   4  -1  366.87   14.43
  -7  -4  -1  379.06    8.83
  -7   4   1  380.02   10.03
   7   4  -1  382.18   12.24
  -7  -4  -1  376.15    8.40
   7   4  -1  364.26    8.27
   7  -4   1  393.04   15.23
  -7   4   1  381.44   15.20
   7  -4   1  390.90   10.51
   7  -5  -1    2.35    5.09
  -7  -5   1    1.79    2.59
   7   5   1    4.53    2.35
   7   5   1    4.99    2.45
  -7  -5   1    2.00    2.48
  -7   5  -1   -0.96    3.12
  -7   5  -1   -0.27    5.44
   7  -5  -1    5.01    3.49
  -7   5   1    1.89    3.17
  -7  -5  -1    2.56    2.27
  -7   5   1    7.57    3.28
  -7  -5  -1    2.21    3.97
   7   5  -1    4.21    3.81
   7  -5   1    3.52    5.44
   7   5  -1    3.04    3.55
   7  -5   1    2.69    3.33
  -7  -6   1 1528.76   26.86
  -7   6  -1 1547.32   30.59
   7   6   1 1537.13   26.38
  -7   6  -1 1517.82   30.25
  -7  -6   1 1507.61   26.78
   7  -6  -1 1563.43   37.21
   7   6   1 1506.97   25.79
   7  -6  -1 1574.26   39.50
  -7   6   1 1510.78   29.05
   7   6  -1 1521.10   31.23
  -7   6   1 1536.92   37.55
   7   6  -1 1490.67   30.59
   7  -6   1 1551.91   37.61
  -7  -6  -1 1557.54   31.93
   7  -6   1 1565.16   38.67
  -7  -6  -1 1478.48   26.38
   7   7   1  178.62    6.61
  -7  -7   1  168.73    7.07
  -7  -7   1  175.02    6.88
   7   7   1  175.93    6.40
  -7   7  -1  171.55   14.14
  -7   7  -1  174.54    9.07
   7  -7  -1  169.39    9.20
   7  -7  -1  167.26   13.82
  -7   7   1  183.50   13.71
   7  -7   1  178.41    9.12
  -7  -7  -1  168.19    6.27
  -7  -7  -1  175.79    6.43
   7   7  -1  165.34    6.05
   7   7  -1  166.11    9.36
  -7   7   1  164.19    8.72
   7  -7   1  176.30    8.78
   7  -8  -1  128.59    8.51
   7   8   1  126.67    6.11
  -7  -8   1  149.76    6.80
   7  -8  -1  127.17    8.91
  -7  -8   1  135.17    6.64
   7   8   1  136.72    4.21
  -7   8  -1  145.02    8.56
  -7   8  -1  138.99   13.52
  -7   8   1  144.40   12.67
   7  -8   1  125.20    8.70
   7   8  -1  127.09    5.71
  -7   8   1  138.29    8.32
  -7  -8  -1  140.19    9.47
   7   8  -1  134.51    8.67
  -7  -8  -1  137.60    8.99
   7  -8   1  136.56    8.16
  -7  -9   1    2.83    3.09
   7   9   1    1.89    2.83
   7   9   1    3.01    2.96
  -7  -9   1    4.56    3.25
  -7   9  -1    3.12    6.45
   7  -9  -1    0.59    6.69
  -7   9  -1    4.13    6.91
   7  -9  -1    4.67    4.13
   7  -9   1    4.96    6.91
  -7   9   1    8.24    6.61
  -7   9   1    2.21    3.63
  -7  -9  -1    3.65    4.43
   7  -9   1    0.83    6.16
  -7  -9  -1    3.47    2.67
   7   9  -1    3.09    4.03
   7   9  -1   -1.55    4.05
  -7 -10   1  416.48   12.54
  -7  10  -1  450.78   22.16
  -7  10  -1  438.35   22.11
   7 -10  -1  422.11   14.96
   7 -10  -1  419.87   22.00
  -7 -10   1  426.30   12.35
   7  10   1  428.01   11.84
   7  10   1  421.95   11.63
   7  10  -1  422.19   14.91
  -7 -10  -1  431.45   15.39
   7 -10   1  409.60   13.82
  -7  10   1  438.43   15.26
   7  10  -1  416.35   10.80
   7 -10   1  410.11   15.20
  -7  10   1  428.81   20.08
  -7 -10  -1  400.96   15.87
   7 -11  -1   19.84    5.97
  -7  11  -1   17.76    9.63
   7  11   1   18.54    4.43
   7  11   1   20.40    2.80
  -7 -11   1   11.52    5.12
   7 -11  -1   14.08   10.11
  -7  11  -1   19.95    9.63
  -7 -11   1   12.22    4.80
  -7 -11  -1   13.31    4.16
   7  11  -1   18.72    3.81
   7  11  -1   11.66    6.16
  -7 -11  -1   18.62    6.29
  -7  11   1   15.44    9.84
  -7  11   1   17.47    8.70
   7 -11   1   18.19    5.47
   7 -11   1   20.40    9.95
   7 -12  -1   25.77    6.72
  -7  12  -1   31.23    6.56
  -7 -12   1   24.54    3.49
   7  12   1   26.38    5.25
  -7 -12   1   31.31    5.81
  -7  12  -1   28.65   10.75
   7  12   1   23.47    5.12
   7 -12  -1   32.62   10.99
   7  12  -1   25.04    6.93
  -7 -12  -1   22.38    7.63
  -7  12   1   26.54    9.87
  -7 -12  -1   -1.44    6.91
   7 -12   1   26.86    6.83
   7  12  -1   17.98    6.77
  -7  12   1   24.56    6.80
   7 -12   1   22.00   10.06
   7  13   1    0.43    4.00
  -7 -13   1    4.72    4.61
   7  13   1    1.87    4.24
   7 -13  -1    5.23    8.43
   7 -13  -1    6.08    8.83
  -7 -13   1    6.48    4.32
  -7  13  -1    9.10    5.04
  -7  13  -1    1.01    5.23
  -7 -13  -1    0.29    5.12
   7 -13   1   -0.45    8.21
   7  13  -1   13.52    5.04
   7 -13   1    1.52    8.88
  -7  13   1    1.15    7.65
  -7 -13  -1   -0.11    5.81
   7  13  -1    2.03    5.31
  -7  13   1   -2.32    8.70
   7  14   1   42.97    7.23
  -7  14  -1   42.04   14.40
   7 -14  -1   58.25    9.34
   7  14   1   39.05    4.29
  -7 -14   1   43.00    8.00
   7 -14  -1   55.50    8.96
  -7  14  -1   52.28   14.43
  -7 -14  -1   54.84   10.06
  -7  14   1   57.48   12.80
   7  14  -1   68.81    9.02
   7 -14   1   47.88   15.39
   7 -14   1   59.24    8.51
  -7  14   1   55.13    9.39
  -7 -15   1   -1.31    3.65
   7 -15  -1    8.94    4.91
  -7  15  -1    1.55    8.16
  -7  15  -1    5.49    4.93
   7 -15  -1   -7.52    8.29
  -7 -15   1    6.59    4.67
  -7 -15  -1    4.93    5.60
  -7  15   1   -4.45    3.92
  -7  15   1   -1.17    5.23
   7 -15   1   -0.64    4.69
  -7 -15  -1   -2.43    4.37
   7  15  -1   -1.09    5.09
   7  15  -1   -1.28    4.88
   7 -15   1    3.17    5.09
  -7 -16   1    0.40    3.23
  -7 -16   1   22.70    6.29
   7 -16  -1   19.92   10.83
  -7  16  -1   13.39   10.72
  -7  16   1    0.16    7.73
   7  16  -1   23.44    6.88
  -7 -16  -1    0.48    5.92
  -7 -16  -1    2.75    7.52
   7 -16   1   13.28   11.20
   7  16  -1   -1.25    5.84
   7 -16   1    2.85    8.13
  -7  16   1    3.52   11.74
  -8   0   1   -1.31    1.97
   8   0  -1    0.37    1.57
  -8   0  -1   -1.07    2.61
   8   0   1    0.99    3.23
  -8   0  -1    2.93    2.11
  -8   0   1    0.53    2.83
   8   0   1   -0.16    2.83
   8   0  -1   -2.45    3.47
  -8  -1   1 1307.97   27.90
   8   1   1 1303.11   25.66
  -8  -1   1 1313.70   25.66
   8  -1  -1 1336.43   30.57
  -8   1  -1 1336.05   24.59
  -8   1  -1 1335.60   27.15
   8   1   1 1300.23   27.93
   8  -1  -1 1300.02   22.30
   8   1  -1 1317.52   28.86
   8  -1   1 1334.29   23.44
   8   1  -1 1330.96   25.07
  -8   1   1 1338.69   29.71
  -8  -1  -1 1309.41   21.23
   8  -1   1 1334.93   29.53
  -8  -1  -1 1338.77   29.47
  -8   1   1 1295.62   27.07
   8   2   1   65.29    4.35
  -8  -2   1   57.77    6.88
  -8   2  -1   66.47    7.15
   8  -2  -1   63.11    8.70
  -8  -2   1   57.72    3.49
  -8   2  -1   68.04    5.28
   8   2   1   60.71    3.47
   8  -2  -1   61.48    4.56
   8   2  -1   61.88    7.25
   8  -2   1   59.99    8.24
  -8  -2  -1   66.01    7.49
  -8  -2  -1   63.88    3.20
  -8   2   1   65.13    5.07
   8  -2   1   71.45    7.81
  -8   2   1   66.17    7.52
   8   2  -1   64.97    5.15
  -8  -3   1  449.34   13.60
  -8  -3   1  424.38   11.23
  -8   3  -1  418.88   10.59
  -8   3  -1  426.88   11.63
   8   3   1  432.94   11.02
   8  -3  -1  441.77   10.80
   8   3   1  449.96   10.46
   8  -3  -1  432.46   12.08
  -8  -3  -1  454.09   14.72
   8  -3   1  447.61   16.32
   8   3  -1  453.88   11.10
   8   3  -1  433.85   10.22
  -8   3   1  432.38   15.92
   8  -3   1  437.77   16.67
  -8   3   1  447.50   11.07
  -8  -3  -1  451.90   10.54
   8  -4  -1   53.93    9.60
  -8  -4   1   56.73    4.99
   8   4   1   53.48    2.75
  -8  -4   1   55.48    4.59
   8  -4  -1   56.25    5.23
  -8   4  -1   60.68    5.07
  -8   4  -1   58.79    9.60
   8   4   1   55.96    4.75
  -8   4   1   60.28    8.48
  -8  -4  -1   53.37    4.11
   8   4  -1   59.93    4.24
   8   4  -1   51.56    6.32
   8  -4   1   48.70    8.96
  -8  -4  -1   60.28    4.37
   8  -4   1   42.38    8.94
  -8   4   1   58.65    8.94
   8   5   1  227.11    7.60
   8   5   1  215.11    7.07
   8  -5  -1  210.26    9.74
  -8   5  -1  236.90   13.66
  -8   5  -1  216.55    9.84
  -8  -5   1  222.74    7.49
   8  -5  -1  217.27    8.70
  -8  -5   1  230.98    8.03
  -8  -5  -1  231.41   10.96
  -8   5   1  240.63   14.35
   8   5  -1  223.43   10.51
   8   5  -1  218.42    6.67
   8  -5   1  233.14   14.54
   8  -5   1  217.56   14.62
  -8   5   1  232.82   13.60
  -8  -5  -1  238.39   10.24
  -8   6  -1   34.19    8.96
  -8   6  -1   28.33    8.54
   8   6   1   22.67    3.97
   8  -6  -1   28.14    5.12
  -8  -6   1   26.51    4.05
   8  -6  -1   27.26    9.36
  -8  -6   1   19.58    4.32
   8   6   1   26.54    3.79
  -8  -6  -1   32.46    5.84
   8  -6   1   31.02    8.88
   8   6  -1   35.13    3.55
  -8   6   1   23.39    5.41
   8  -6   1   27.10    5.44
  -8  -6  -1   29.71    6.29
  -8   6   1   28.30    8.32
   8   6  -1   27.58    5.76
   8  -7  -1   15.26    8.70
  -8   7  -1   19.28    8.54
   8  -7  -1   21.15    4.91
  -8  -7   1   13.47    3.92
  -8   7  -1   15.79    8.29
   8   7   1   13.95    3.44
  -8  -7   1   18.00    3.71
   8   7   1   14.91    3.57
   8  -7   1   14.80    8.21
  -8   7   1   12.86    4.96
   8  -7   1   15.28    5.07
  -8   7   1   13.82    5.01
   8   7  -1   22.88    5.07
   8   7  -1   14.35    5.28
  -8  -7  -1   23.47    5.20
  -8  -7  -1   17.76    5.65
   8   8   1   25.66    3.97
  -8  -8   1   26.59    4.59
   8   8   1   23.58    4.11
   8  -8  -1   37.29   10.24
  -8   8  -1   28.17    5.92
  -8   8  -1   25.29    6.05
  -8  -8   1   25.71    4.32
   8  -8  -1   29.55    5.65
  -8   8   1   23.74    5.71
   8  -8   1   25.71    6.00
  -8  -8  -1   29.98    3.81
  -8   8   1   23.82    5.76
   8  -8   1   27.55    5.73
  -8  -8  -1   32.41    3.87
   8   8  -1   30.78    5.73
   8   8  -1   29.71    6.00
  -8  -9   1  210.92    5.95
  -8   9  -1  217.22   17.18
   8   9   1  210.07    8.13
  -8  -9   1  204.60    8.35
   8   9   1  208.33    7.95
  -8   9  -1  218.28   10.94
   8  -9  -1  231.97   17.68
   8  -9  -1  217.80   16.56
  -8  -9  -1  220.20   11.55
   8  -9   1  208.04   17.55
  -8   9   1  212.98   15.84
   8   9  -1  207.45    7.33
   8  -9   1  216.79   16.22
  -8   9   1  219.08   16.86
  -8  -9  -1  210.50   10.83
   8   9  -1  207.35    7.23
  -8  10  -1    0.00    8.24
   8  10   1    5.71    3.41
   8 -10  -1    7.95    7.89
  -8 -10   1   -0.45    3.79
  -8  10  -1    9.60    8.03
  -8 -10   1    4.24    3.63
   8 -10  -1    5.20    8.05
   8  10   1    3.41    2.11
   8 -10   1    8.46    4.61
  -8 -10  -1    3.68    4.93
  -8  10   1    5.44    4.75
  -8  10   1    5.28    4.59
   8  10  -1    4.32    2.99
   8 -10   1    7.39    5.04
  -8 -10  -1    9.26    5.23
   8  10  -1   12.27    4.75
  -8  11  -1  139.31   16.35
   8 -11  -1  127.04   10.24
   8 -11  -1  125.28   16.62
  -8 -11   1  137.52    8.19
   8  11   1  126.83    5.07
   8  11   1  132.56    7.55
  -8  11  -1  116.56   16.30
  -8 -11   1  133.25    8.13
   8  11  -1  144.06   10.03
  -8  11   1  120.98   16.27
   8 -11   1  128.53   16.67
  -8  11   1  134.93    9.71
  -8 -11  -1  130.24    7.15
   8 -11   1  130.35   15.10
   8  11  -1  132.83   10.27
  -8 -11  -1  145.04    6.59
   8 -12  -1    5.47    5.33
  -8  12  -1    3.36    8.21
  -8  12  -1    0.56    8.46
   8 -12  -1    2.88    5.44
  -8 -12   1    6.77    4.19
   8  12   1    3.79    4.00
  -8 -12   1    0.61    4.08
   8  12   1    1.25    3.89
   8 -12   1    5.23    5.25
  -8  12   1   -0.13    7.71
  -8  12   1    5.17    5.39
   8  12  -1    0.91    3.15
   8 -12   1    7.92    7.97
   8  12  -1    6.77    5.12
  -8 -12  -1    7.89    5.17
  -8 -12  -1    6.80    5.57
  -8  13  -1   80.10   10.08
   8  13   1   87.88    7.49
   8 -13  -1   71.99   15.90
   8  13   1   83.94    7.84
   8 -13  -1   72.55   15.79
  -8  13  -1   86.76   16.19
  -8 -13   1   55.13    7.41
  -8 -13   1   88.55    8.51
  -8  13   1   86.12   16.59
  -8  13   1   84.92    9.71
   8  13  -1   73.53    9.82
   8 -13   1   75.99   15.23
   8 -13   1   75.78   16.62
  -8 -13  -1   86.60    6.80
  -8 -14   1    1.65    4.45
   8 -14  -1    1.49    8.78
   8 -14  -1   -2.29    8.67
  -8  14  -1   -0.53    5.23
  -8 -14   1    6.05    3.71
  -8  14  -1   -1.01    8.62
  -8  14   1   -0.35    5.57
  -8  14   1    0.48    4.91
   8 -14   1    0.03    8.08
   8  14  -1   14.91    4.96
   8 -14   1    0.13    5.57
  -8 -14  -1   -3.17    3.52
  -8 -14  -1   -0.40    2.77
   8  14  -1    3.31    5.09
  -8  15  -1    9.12   11.87
  -8  15  -1   15.02   11.55
  -8 -15   1    4.83    5.01
   8 -15  -1   16.86    7.12
   8 -15  -1   20.22    7.12
  -8 -15   1   16.64    3.81
   8 -15   1    5.33   10.72
  -8  15   1   19.55   12.03
   8  15  -1    0.93    4.27
   8 -15   1   12.78    7.49
  -8 -15  -1   12.94    4.77
  -8  15   1   -5.76    5.71
   8  15  -1   31.53    6.93
  -8 -15  -1   -0.83    3.71
   8 -16  -1    0.37   11.58
  -8 -16  -1    6.88    3.81
   8  16  -1   13.74    7.04
   8  16  -1    2.77    3.76
  -8 -16  -1    8.32    4.67
   9   0  -1  286.48   11.12
  -9   0  -1  304.38    7.73
   9   0   1  303.66   11.95
   9   0   1  296.25   13.10
  -9   0   1  315.26   11.84
  -9   0   1  305.98   13.28
  -9   0  -1  308.14    9.44
   9   0  -1  301.79    9.58
   9   1   1   33.93    6.59
   9   1   1   35.26    5.76
  -9   1  -1   35.87    6.19
   9  -1  -1   42.12    3.76
  -9  -1   1   40.41    5.65
   9  -1  -1   33.07    7.79
  -9  -1   1   30.70    4.08
  -9   1  -1   29.50    4.83
  -9  -1  -1   36.09    7.28
   9   1  -1   32.54    7.12
   9   1  -1   37.23    5.31
  -9   1   1   28.78    7.36
  -9   1   1   31.66    3.95
   9  -1   1   28.49    7.31
   9  -1   1   29.71    4.05
  -9  -1  -1   32.33    3.25
  -9   2  -1  842.59   21.60
   9   2   1  819.58   19.04
   9   2   1  842.51   21.55
  -9   2  -1  817.04   24.54
  -9  -2   1  828.27   18.70
   9  -2  -1  824.16   18.30
  -9  -2   1  840.65   21.23
   9  -2  -1  811.68   16.43
  -9   2   1  860.44   22.64
  -9  -2  -1  850.28   22.67
  -9  -2  -1  853.48   18.24
   9   2  -1  813.68   21.71
   9  -2   1  833.77   23.50
  -9   2   1  824.32   17.50
   9  -2   1  833.66   23.04
   9   2  -1  820.24   18.03
  -9  -3   1   16.91    4.19
  -9   3  -1    6.40    6.00
  -9  -3   1   11.50    3.17
   9   3   1   12.67    4.19
   9  -3  -1    8.03    6.03
   9  -3  -1    8.70    7.12
  -9   3  -1   12.72    4.43
   9   3   1   17.60    3.39
  -9  -3  -1   12.67    3.49
  -9   3   1   10.83    6.27
   9  -3   1   13.07    6.51
  -9   3   1    8.37    4.19
   9  -3   1   10.54    4.08
  -9  -3  -1   10.80    3.76
   9   3  -1   12.56    2.51
   9   3  -1   12.48    5.47
   9   4   1  455.77    9.15
  -9   4  -1  463.11   19.95
   9  -4  -1  458.41   13.71
  -9   4  -1  458.38   17.74
   9   4   1  422.94   10.91
   9  -4  -1  461.72   12.56
  -9  -4   1  467.03   12.48
  -9  -4  -1  470.39    8.91
   9  -4   1  468.49   13.15
  -9   4   1  448.17   12.91
   9  -4   1  466.84   18.88
  -9   4   1  461.91   12.64
   9   4  -1  453.13   10.99
  -9  -4  -1  461.08   15.52
   9   5   1   13.76    3.60
   9  -5  -1   15.47    7.25
   9   5   1   19.02    3.97
  -9  -5   1   20.67    3.79
   9  -5  -1   17.07    5.25
  -9   5  -1   21.52    5.12
  -9   5  -1   17.47    4.59
  -9  -5   1   12.51    4.19
   9  -5   1   20.11    7.73
  -9   5   1   18.46    4.85
  -9  -5  -1   16.83    3.41
   9   5  -1   24.30    5.68
  -9  -5  -1   22.70    5.95
   9  -5   1   20.94    7.97
   9   5  -1   17.39    5.20
  -9   5   1   17.04    4.61
   9  -6  -1  248.16   10.00
  -9  -6   1  244.93    5.81
  -9  -6   1  254.02    8.80
   9  -6  -1  270.64   17.10
  -9   6  -1  236.47   15.47
  -9   6  -1  255.65   10.72
   9   6   1  240.87    8.27
   9   6   1  243.68    5.68
   9  -6   1  253.09   10.48
   9   6  -1  254.16   11.36
  -9   6   1  245.41   10.40
   9   6  -1  247.38    7.47
  -9  -6  -1  258.48   11.79
   9  -6   1  245.94   10.48
  -9  -6  -1  248.58   10.88
  -9   6   1  248.66    9.84
   9  -7  -1  103.62    7.68
  -9  -7   1  101.33    4.03
  -9   7  -1  120.77   12.40
  -9  -7   1  105.22    6.51
   9   7   1  102.15    6.05
   9  -7  -1  107.70   13.63
   9   7   1  108.10    5.68
  -9   7  -1   91.86   13.47
   9   7  -1   91.51    5.39
  -9   7   1  107.70   13.12
   9  -7   1  102.37    8.13
  -9  -7  -1  109.01    8.80
  -9  -7  -1   99.62    8.21
   9  -7   1   88.71   13.26
  -9   7   1  107.70   12.75
   9   7  -1   94.23    8.11
  -9   8  -1    7.57    4.61
   9  -8  -1    4.08    8.24
  -9   8  -1   11.60    7.95
  -9  -8   1    7.23    3.65
  -9  -8   1    3.39    3.39
   9   8   1    6.29    3.31
   9  -8  -1    7.92    7.39
   9   8   1    6.35    3.17
   9   8  -1    6.00    4.77
   9   8  -1    4.96    4.61
  -9  -8  -1    6.61    3.09
  -9   8   1    2.24    4.64
  -9   8   1    3.68    7.65
   9  -8   1    6.21    7.89
  -9  -8  -1    6.27    4.67
   9  -8   1    2.93    4.64
  -9  -9   1    3.71    3.52
  -9   9  -1    7.87    7.89
   9  -9  -1    5.01    5.12
   9   9   1    2.40    3.44
   9   9   1    6.48    3.23
  -9  -9   1    3.55    3.79
   9  -9  -1    7.63    7.87
  -9   9  -1    4.11    8.11
  -9  -9  -1    7.15    5.25
   9  -9   1    6.05    4.80
   9   9  -1    2.67    2.96
  -9  -9  -1    4.13    4.77
   9  -9   1    5.87    4.72
  -9   9   1   10.48    4.64
  -9   9   1    7.95    4.77
   9   9  -1    5.33    4.56
   9  10   1  164.99    7.92
  -9 -10   1  169.93    8.70
  -9 -10   1  179.64    8.96
   9  10   1  181.82    8.21
  -9  10  -1  180.86   17.68
  -9  10  -1  186.36   11.36
   9 -10  -1  178.01   11.58
   9 -10  -1  173.34   17.44
  -9  10   1  199.93   17.12
   9  10  -1  171.82    7.44
  -9 -10  -1  185.69   11.74
   9 -10   1  169.47   18.03
   9  10  -1  184.86   10.80
   9 -10   1  196.81   16.43
  -9  10   1  176.33   16.38
  -9 -10  -1  172.54   11.28
   9  11   1   10.00    4.13
  -9 -11   1    8.21    4.40
   9 -11  -1   14.35    5.97
   9  11   1    8.37    4.16
  -9 -11   1    8.03    4.53
   9 -11  -1    7.15    6.03
  -9  11  -1    7.12    6.08
  -9  11  -1   10.22    5.92
  -9  11   1    8.96    5.89
   9 -11   1    9.42    5.57
   9 -11   1   13.76    6.00
  -9 -11  -1    6.93    3.57
   9  11  -1   11.20    5.57
  -9 -11  -1    6.21    3.71
  -9  11   1   13.66    8.86
   9  11  -1    5.57    5.39
   9 -12  -1   38.11    8.16
  -9 -12   1   26.59    6.11
  -9  12  -1   49.98   12.75
   9  12   1   30.25    5.71
  -9 -12   1   33.71    6.27
   9 -12  -1   22.32   12.96
  -9  12  -1   40.70    8.27
   9  12   1   24.67    5.47
   9  12  -1   10.94    4.59
   9 -12   1   42.57   13.12
  -9  12   1   26.49   12.64
   9  12  -1   43.05    7.39
  -9  12   1   37.98   12.27
  -9 -12  -1   36.73    8.05
   9 -12   1   41.45    7.52
   9 -13  -1    5.92    6.59
  -9  13  -1    3.73   10.80
  -9 -13   1   -1.20    4.40
   9 -13  -1   17.92    6.93
  -9  13  -1    9.87   10.62
  -9 -13   1    4.77    5.07
   9  13  -1   17.12    6.05
   9  13  -1   -2.88    5.73
  -9  13   1   12.99    6.51
   9 -13   1   12.14   10.19
   9 -13   1    6.43    6.88
  -9 -13  -1    0.35    3.65
  -9  13   1   20.30    6.16
  -9 -13  -1   11.84    4.03
   9 -14  -1   46.44   16.30
  -9  14  -1   44.57    9.82
   9 -14  -1   43.93   10.06
  -9 -14   1   46.73    7.71
  -9  14  -1   34.17   15.90
  -9  14   1   38.89   14.62
  -9 -14  -1   65.16   10.14
  -9  14   1   44.60   16.11
   9 -14   1   39.31   10.14
   9 -14   1   45.02    9.31
   9  14  -1   56.41    9.20
   9 -15  -1   10.43   10.16
  -9  15  -1    0.72    9.90
   9  15  -1    3.33    5.01
  -9 -15  -1    1.76    5.04
  -9 -15  -1    0.83    6.29
   9 -15   1   -0.56   10.80
  -9  15   1    5.09   10.35
   9  15  -1    1.39    5.76
  10   0  -1   -0.48    2.21
  10   0   1    2.24    4.56
 -10   0  -1    1.57    4.80
  10   0  -1   -4.96    4.88
  10   0   1    3.39    4.03
 -10   0  -1    4.59    3.73
 -10   0   1    3.57    2.37
 -10   0   1   -3.52    4.51
 -10  -1   1  139.15    9.95
 -10   1  -1  128.53    7.49
  10   1   1  126.19   10.16
  10  -1  -1  133.47   11.79
  10  -1  -1  138.59    9.44
 -10  -1   1  135.49    8.83
  10   1   1  136.72    9.02
 -10   1  -1  137.92    9.52
  10  -1   1  121.14   10.24
 -10  -1  -1  136.32    7.09
  10   1  -1  132.85    7.01
 -10   1   1  135.52   10.72
 -10  -1  -1  127.33    5.39
  10   1  -1  141.97    8.46
 -10   1   1  135.60   10.14
  10  -1   1  142.24   11.15
  10   2   1   23.28    6.75
  10   2   1   27.55    3.44
 -10  -2   1   27.26    3.39
 -10  -2   1   22.22    6.40
 -10   2  -1   29.21    8.08
 -10   2  -1   27.87    6.61
  10  -2  -1   27.10    5.09
  10  -2  -1   28.89    4.03
  10   2  -1   26.03    7.04
  10   2  -1   24.35    5.07
  10  -2   1   20.00    7.28
 -10   2   1   25.50    7.68
  10  -2   1   22.80    4.67
 -10  -2  -1   21.36    7.15
 -10  -2  -1   21.52    3.09
 -10   2   1   26.06    7.23
 -10   3  -1  510.98   20.80
 -10  -3   1  533.81   12.40
  10  -3  -1  541.39   18.35
  10   3   1  549.34   17.55
 -10   3  -1  522.40   18.46
  10   3   1  525.25   14.32
 -10  -3   1  543.20   14.70
  10  -3  -1  536.45   15.12
  10  -3   1  533.65   20.22
 -10   3   1  517.70   14.19
 -10   3   1  516.56   18.32
 -10  -3  -1  527.14   12.83
  10   3  -1  519.84   17.58
  10  -3   1  525.73   19.44
  10   3  -1  536.21   10.99
 -10  -3  -1  545.42   13.84
 -10   4  -1    3.07    5.81
  10   4   1    2.61    3.63
 -10  -4   1    6.03    3.73
 -10   4  -1    1.09    3.97
  10  -4  -1    2.27    5.76
 -10  -4   1    5.41    2.88
  10   4   1    7.09    3.04
  10  -4  -1    5.25    4.08
  10   4  -1    4.48    2.21
 -10  -4  -1    6.96    3.12
  10   4  -1    2.51    4.88
 -10  -4  -1    4.45    3.39
  10  -4   1    7.17    6.29
 -10   4   1    7.41    6.29
  10  -4   1    3.33    6.11
 -10   4   1    6.91    5.79
  10   5   1  268.00    6.67
  10   5   1  273.57    8.64
 -10  -5   1  263.49    9.18
 -10   5  -1  275.73   11.44
 -10  -5   1  279.34   10.00
  10  -5  -1  272.77   17.55
  10  -5  -1  286.46   15.47
 -10   5  -1  270.75   10.27
  10   5  -1  281.44   11.63
  10  -5   1  269.15   10.67
 -10   5   1  264.05   16.46
 -10  -5  -1  263.71   12.64
 -10   5   1  293.82   15.68
 -10  -5  -1  297.13   11.95
  10  -5   1  272.99   10.80
  10   5  -1  270.05   12.67
  10  -6  -1    6.08    6.37
  10  -6  -1   -2.72    7.49
  10   6   1    3.36    3.39
 -10  -6   1    2.77    3.55
 -10  -6   1    3.97    3.17
 -10   6  -1    5.87    4.43
  10   6   1    2.67    1.89
 -10   6  -1    6.21    6.59
  10   6  -1    6.56    4.72
 -10  -6  -1    7.65    3.04
  10  -6   1    2.27    4.37
  10   6  -1    8.08    2.67
  10  -6   1    3.81    6.93
 -10   6   1    6.53    6.64
 -10   6   1   10.27    6.91
 -10  -6  -1    2.05    4.45
  10   7   1  279.12    9.66
 -10   7  -1  276.96   12.54
 -10  -7   1  260.00   10.06
  10  -7  -1  292.03   19.82
 -10  -7   1  262.16    6.72
 -10   7  -1  289.82   17.60
  10   7   1  272.91    8.96
  10  -7  -1  284.30   11.44
  10  -7   1  283.71   18.48
  10   7  -1  280.03   11.98
  10   7  -1  278.27   12.70
 -10  -7  -1  281.63   13.12
 -10  -7  -1  267.33    8.62
 -10   7   1  254.53   18.30
 -10   7   1  280.64   18.11
  10  -7   1  293.31   18.80
 -10  -8   1    4.75    3.63
 -10   8  -1    1.87    4.83
  10  -8  -1   -0.29    4.93
  10   8   1    2.37    3.09
 -10   8  -1    1.55    4.61
  10   8   1    3.36    3.28
 -10  -8   1    2.59    3.25
  10  -8  -1    9.90    7.09
 -10   8   1    4.16    4.29
 -10  -8  -1    5.60    2.77
  10  -8   1    7.28    4.67
 -10   8   1    7.17    7.65
  10   8  -1    6.53    4.37
  10   8  -1   -0.03    4.72
 -10  -8  -1    2.61    4.96
  10  -8   1    3.84    7.71
 -10  -9   1  230.90    9.82
  10   9   1  225.43    8.70
 -10  -9   1  225.24    6.53
  10   9   1  223.35    8.96
 -10   9  -1  220.07   12.27
  10  -9  -1  239.30   18.48
 -10   9  -1  240.90   18.75
  10  -9  -1  220.87   12.54
  10  -9   1  250.64   19.36
 -10   9   1  240.21   18.83
 -10   9   1  233.81   12.08
 -10  -9  -1  228.69   12.91
  10   9  -1  218.63   12.08
  10   9  -1  233.46   11.68
  10  -9   1  231.99   19.10
 -10  -9  -1  220.66    8.13
  10  10   1   21.74    4.69
  10 -10  -1   20.99   11.63
 -10 -10   1   28.03    5.17
 -10  10  -1   15.84    6.88
 -10 -10   1   24.19    5.09
 -10  10  -1   25.50    7.07
  10 -10  -1   22.99   10.94
  10  10   1   15.31    4.88
  10 -10   1   21.04    7.04
  10  10  -1   21.07    6.72
 -10  10   1   27.02    6.77
  10 -10   1   27.10    7.04
  10  10  -1   15.55    6.40
 -10 -10  -1   20.51    6.67
 -10  10   1   23.74   10.78
 -10 -10  -1   27.39    7.25
 -10 -11   1   10.75    4.77
 -10 -11   1    9.87    4.93
  10  11   1   10.99    4.40
  10  11   1    9.66    4.37
 -10  11  -1   12.08   10.43
  10 -11  -1   11.90    6.43
 -10  11  -1   14.35    6.51
  10 -11  -1   16.96   10.46
  10 -11   1   16.11   10.24
 -10  11   1   10.91   10.24
 -10 -11  -1    8.83    6.51
 -10  11   1   14.70    6.11
  10  11  -1    3.97    5.84
  10  11  -1   13.02    6.08
 -10 -11  -1    1.73    5.17
  10 -11   1   10.32   10.83
 -10 -12   1    0.77    4.19
 -10  12  -1    2.08    5.76
  10 -12  -1    3.55    5.81
  10 -12  -1    4.69    5.79
 -10  12  -1    4.96    9.26
 -10 -12   1    0.43    3.73
  10 -12   1    1.39    5.84
  10 -12   1    7.79    8.56
 -10 -12  -1    0.85    3.44
  10  12  -1   13.87    4.85
  10  12  -1   -1.39    5.09
 -10 -12  -1    2.75    4.96
 -10  12   1   -4.11    8.56
 -10  12   1    0.11    5.57
 -10  13  -1   13.55    7.57
  10 -13  -1   15.90   12.32
 -10  13  -1   19.42    7.47
  10 -13  -1   21.79    7.87
 -10  13   1   13.28   11.55
 -10  13   1   23.71   12.11
  10  13  -1   29.18    6.80
  10  13  -1    3.28    6.53
  10 -13   1    5.84   11.34
 -10 -13  -1    4.77    7.52
 -10 -13  -1    4.29    4.16
  10 -13   1   15.66   12.83
  10 -14  -1   -4.48    8.56
  10 -14  -1    1.87    5.23
 -10  14  -1    2.45    8.54
 -10  14  -1   -0.93    5.09
  10  14  -1    7.89    4.77
 -10  14   1   -2.93    5.33
 -10  14   1    8.54    7.76
  10 -14   1    1.39    7.84
  10 -14   1   12.38    8.70
 -10 -14  -1   -3.92    5.04
  10  14  -1   -3.89    4.05
 -10 -14  -1   -0.53    4.00
 -11   0   1  303.74    9.15
  11   0  -1  310.06   12.51
 -11   0  -1  312.76   15.26
 -11   0   1  315.50   14.78
 -11   0  -1  319.61   12.64
  11   0   1  324.52   10.62
  11   0   1  304.73   13.63
  11   0  -1  307.85   15.55
 -11  -1   1    0.72    4.05
  11  -1  -1    4.35    4.27
 -11   1  -1    0.75    2.67
 -11  -1   1    1.52    2.91
  11   1   1    2.40    4.08
  11   1   1    0.29    2.88
 -11   1  -1    0.61    3.25
  11  -1  -1    1.63    5.39
 -11   1   1    4.61    5.07
  11  -1   1    3.07    2.83
 -11  -1  -1    2.48    4.91
  11   1  -1    1.04    3.73
 -11  -1  -1    0.43    2.27
 -11   1   1    5.31    2.80
  11   1  -1   -0.21    4.99
  11  -1   1    5.97    5.15
  11  -2  -1  371.94   15.44
 -11   2  -1  371.97   15.55
  11   2   1  373.99   10.88
  11  -2  -1  366.53   18.38
 -11   2  -1  366.95   12.40
 -11  -2   1  367.94   13.26
 -11  -2   1  383.28   10.64
  11   2   1  369.49   13.47
  11  -2   1  372.26   11.20
  11  -2   1  375.73   11.76
  11   2  -1  370.23   12.75
 -11  -2  -1  381.73   16.00
  11   2  -1  348.42   15.71
 -11  -2  -1  351.56   12.46
 -11   2   1  370.23   11.02
 -11   2   1  368.50   17.07
 -11  -3   1    2.48    2.91
 -11  -3   1    3.01    2.40
  11   3   1    3.63    3.09
  11  -3  -1    2.24    6.43
 -11   3  -1    1.04    3.92
 -11   3  -1    7.97    5.36
  11  -3  -1    5.76    5.25
  11   3   1   -0.21    4.03
  11  -3   1    6.24    5.76
  11   3  -1    4.32    4.91
  11   3  -1    7.04    3.84
 -11  -3  -1    3.15    3.65
  11  -3   1    5.97    3.71
 -11   3   1    2.85    3.36
 -11  -3  -1    2.08    3.15
 -11   3   1    6.11    6.00
  11  -4  -1  294.97   15.58
  11   4   1  269.57   10.80
 -11   4  -1  295.53   15.50
 -11   4  -1  278.86   17.92
  11   4   1  283.36    9.52
 -11  -4   1  277.12    9.28
  11  -4  -1  276.00   18.03
 -11  -4   1  293.44   11.07
 -11  -4  -1  281.92   10.40
  11   4  -1  288.78   13.52
 -11  -4  -1  286.32    9.36
 -11   4   1  271.73   17.10
  11   4  -1  283.68    7.55
  11  -4   1  286.75   11.36
  11  -4   1  274.80   16.40
 -11   4   1  293.71   10.62
 -11  -5   1    9.79    4.48
 -11   5  -1    9.04    8.64
  11   5   1   11.12    2.45
  11   5   1   10.86    4.45
 -11   5  -1    7.36    4.61
 -11  -5   1   12.83    4.05
  11  -5  -1    7.15    7.52
  11  -5  -1   10.72    8.72
  11  -5   1   13.12    4.93
  11   5  -1   13.36    5.87
 -11   5   1   16.16    4.93
  11  -5   1   16.86    7.84
  11   5  -1   14.56    5.33
 -11  -5  -1    9.87    5.47
 -11  -5  -1   10.06    3.71
 -11   5   1   12.91    7.71
  11  -6  -1   22.19   12.27
  11   6   1   54.04    5.36
  11   6   1   61.03    6.03
 -11   6  -1   53.93   11.02
 -11   6  -1   57.69   11.76
  11  -6  -1   61.03   11.04
 -11  -6   1   57.80    5.60
 -11  -6   1   62.63    6.43
  11   6  -1   50.25    7.36
 -11   6   1   58.09    7.17
 -11  -6  -1   56.12    8.43
  11  -6   1   62.68    7.28
  11  -6   1   55.98   11.98
 -11   6   1   51.74   11.10
  11   6  -1   53.40    5.01
 -11  -6  -1   59.35    7.73
 -11   7  -1   32.94   10.43
 -11  -7   1   30.35    4.64
  11   7   1   17.04    4.85
  11  -7  -1   25.34    5.92
  11  -7  -1   30.33   10.72
 -11  -7   1   25.55    5.31
  11   7   1   22.27    4.51
 -11   7  -1   31.29    9.55
  11  -7   1   21.42   10.27
 -11  -7  -1   25.39    4.37
  11  -7   1   21.79    6.16
  11   7  -1   18.56    3.95
 -11  -7  -1   27.42    6.48
 -11   7   1   30.25    6.27
  11   7  -1   12.78    6.64
 -11   7   1   28.06    5.95
 -11  -8   1   39.47    5.79
 -11  -8   1   37.13    5.33
  11  -8  -1   35.39    7.73
 -11   8  -1   44.68    7.55
 -11   8  -1   41.15    7.12
  11   8   1   42.46    3.41
  11   8   1   16.88    5.01
  11  -8  -1   39.55   10.94
  11  -8   1   44.46    7.57
  11   8  -1   34.41    4.40
 -11  -8  -1   45.93    7.87
 -11  -8  -1   34.65    7.20
 -11   8   1   39.29    7.44
  11  -8   1   37.42    7.41
 -11   8   1   52.30   11.47
  11   8  -1   30.25    7.41
  11   9   1   14.80    5.39
 -11   9  -1   30.62    7.33
  11  -9  -1   30.78    7.65
 -11  -9   1   29.90    5.31
 -11  -9   1   29.79    5.52
 -11   9  -1   25.37   11.47
  11   9   1   25.58    4.88
  11  -9  -1   24.64   11.34
 -11  -9  -1   30.09    6.91
  11   9  -1   25.93    4.48
 -11   9   1   39.02   12.11
 -11  -9  -1   31.07    7.49
 -11   9   1   34.59    6.96
  11  -9   1   34.06   11.90
  11  -9   1   33.15   11.76
  11   9  -1   23.52    4.27
 -11 -10   1   99.38    7.81
  11 -10  -1  110.00   10.56
  11 -10  -1   65.51   16.94
 -11  10  -1  126.67   10.80
  11  10   1   94.69    7.15
  11  10   1   96.79    7.31
 -11  10  -1  100.93   17.07
 -11 -10   1  100.53    5.36
  11 -10   1  116.77   17.10
  11 -10   1   91.51   17.26
 -11 -10  -1  107.25   10.35
  11  10  -1   86.98    6.32
 -11  10   1   99.38   10.99
 -11  10   1   93.03   16.16
  11  10  -1   74.01    6.11
  11 -11  -1   -2.59    5.23
 -11 -11   1   -1.12    3.44
 -11 -11   1    1.55    2.40
  11 -11  -1   -2.99    8.86
 -11  11  -1   -4.00    8.62
 -11  11  -1    2.43    8.70
  11 -11   1    6.03    5.28
 -11  11   1   -0.93    5.12
  11 -11   1    5.55    8.67
  11  11  -1    7.44    4.37
  11  11  -1    1.49    4.67
 -11 -11  -1    2.05    5.04
 -11  11   1   -2.51    8.37
 -11 -11  -1    0.88    4.59
  11 -12  -1   22.86   12.11
 -11  12  -1    7.47   12.75
  11 -12  -1   24.48    7.87
 -11  12  -1   20.46    7.76
  11 -12   1   27.45   12.43
 -11  12   1   19.34   12.08
 -11 -12  -1   20.59    7.20
 -11 -12  -1   -1.23    4.11
  11  12  -1   19.28    6.69
  11  12  -1    6.77    6.45
  11 -12   1   12.91    7.31
 -11  12   1   15.71    7.12
 -11  13  -1   16.03   11.15
  11 -13  -1    4.29   11.26
  11 -13  -1    4.72   10.91
 -11  13  -1   11.84   10.88
 -11  13   1    6.32    6.67
  11  13  -1    1.07    5.92
  11  13  -1    1.60    4.91
  11 -13   1    9.02    6.99
 -11 -13  -1   -1.09    5.89
 -11 -13  -1    4.64    6.35
  11 -13   1    7.73    6.53
 -11  13   1    1.17    6.29
  11  14  -1   -3.31    7.47
 -11 -14  -1   42.81    6.24
  11  14  -1   43.88    5.63
 -12   0   1    0.67    2.77
 -12   0   1    2.21    3.92
 -12   0  -1   -2.16    2.29
  12   0   1   -2.08    2.48
 -12   0  -1    2.16    2.88
  12   0  -1    1.07    2.91
  12   0  -1    0.24    3.79
  12   0   1    3.60    2.75
 -12   1  -1  152.30   11.12
  12  -1  -1  142.00   10.88
 -12  -1   1  146.40   11.55
  12  -1  -1  157.18   13.31
 -12  -1   1  146.22   10.38
 -12   1  -1  147.98    8.43
  12   1   1  144.59   10.59
  12   1   1  143.71   12.03
  12   1  -1  157.07    8.08
 -12  -1  -1  143.23    8.08
 -12  -1  -1  150.80    9.79
 -12   1   1  155.04   10.94
 -12   1   1  142.32    8.16
  12  -1   1  147.07    7.57
  12  -1   1  143.63   13.10
  12   1  -1  140.72    9.79
 -12   2  -1   58.60    5.47
  12  -2  -1   52.25   10.67
  12  -2  -1   46.09    8.46
 -12  -2   1   51.72    8.51
 -12  -2   1   41.39    7.15
 -12   2  -1   46.30    6.56
  12   2   1   48.73    8.54
  12   2   1   48.06    7.33
 -12   2   1   41.71    9.74
  12   2  -1   47.74    6.85
 -12  -2  -1   55.74    5.55
 -12   2   1    9.39    8.96
  12  -2   1   42.73    9.71
  12  -2   1   40.83    9.18
 -12  -2  -1   33.53    6.69
  12   2  -1   57.50    5.68
 -12   3  -1  240.47    9.66
 -12  -3   1  239.99   13.42
 -12   3  -1  235.27   11.15
 -12  -3   1  253.46   11.34
  12  -3  -1  231.35   17.20
  12  -3  -1  238.21    9.66
  12   3   1  241.38   14.08
  12   3   1  239.86    7.87
  12  -3   1  246.66   10.54
 -12   3   1  264.59   14.96
  12  -3   1  230.18   16.27
  12   3  -1  251.44   11.28
 -12  -3  -1  245.36    7.44
  12   3  -1  239.62   14.00
 -12  -3  -1  245.46    9.44
 -12   3   1  236.21   10.62
  12  -4  -1    4.32    5.92
  12   4   1    1.92    2.77
 -12   4  -1   -1.57    5.09
 -12   4  -1   -1.60    3.52
  12   4   1   -0.61    3.49
 -12  -4   1   -4.91    3.47
  12  -4  -1    5.81    3.04
 -12  -4   1    0.03    2.69
  12   4  -1    0.32    2.13
 -12  -4  -1    3.57    2.80
 -12   4   1    3.44    3.23
 -12  -4  -1   -1.87    1.97
  12  -4   1    2.69    5.55
 -12   4   1    0.51    3.39
  12   4  -1    2.72    4.43
  12  -4   1    1.23    5.55
  12  -5  -1   87.24    8.64
  12   5   1   88.74    7.57
 -12   5  -1   90.68   13.44
  12  -5  -1   93.67   12.00
 -12   5  -1   93.65   12.11
 -12  -5   1   90.66    6.99
  12   5   1   85.46    6.59
 -12  -5   1   80.66    7.71
 -12  -5  -1   84.60    5.89
  12   5  -1   88.18    8.88
  12  -5   1   97.57    8.29
  12  -5   1   84.20   12.96
 -12   5   1  110.24   12.43
  12   5  -1   78.42    6.24
 -12  -5  -1   72.12   10.00
 -12   5   1   95.54   13.20
 -12   6  -1    5.07    6.91
  12  -6  -1    2.43    6.32
 -12  -6   1    1.12    2.19
 -12  -6   1    2.13    3.23
  12   6   1   -0.35    3.07
  12   6   1    3.23    3.55
 -12   6  -1    3.07    6.32
  12  -6  -1   -2.48    4.37
 -12   6   1    3.07    6.35
 -12   6   1   -5.25    6.45
  12  -6   1   -0.16    4.05
 -12  -6  -1    4.11    2.69
  12  -6   1   -7.97    6.77
 -12  -6  -1    1.76    4.83
  12   6  -1    3.49    4.24
  12   6  -1    1.97    4.61
 -12  -7   1   13.20    4.64
  12   7   1   18.11    4.45
 -12   7  -1    6.56    9.34
  12  -7  -1    8.03   10.51
  12   7   1   18.06    4.91
 -12  -7   1   16.03    5.09
 -12   7  -1   15.74   10.32
  12  -7  -1   13.10    5.92
  12  -7   1   13.18    9.92
  12   7  -1   15.52    4.11
 -12  -7  -1   11.23    6.75
 -12   7   1   18.70    9.84
 -12  -7  -1   13.36    3.89
  12   7  -1   19.52    6.11
  12  -7   1   18.22    9.92
 -12   7   1   21.36    5.81
 -12  -8   1    1.60    3.97
  12  -8  -1    5.87    8.94
 -12   8  -1    7.44    8.70
  12  -8  -1    3.95    5.07
 -12   8  -1    4.19    8.21
 -12  -8   1    4.80    4.29
  12   8   1    4.05    3.73
  12   8   1    4.61    4.08
 -12  -8  -1    4.16    3.12
 -12  -8  -1    7.52    3.52
 -12   8   1   -1.63    8.37
  12   8  -1    2.77    5.31
 -12   8   1    4.85    8.67
  12   8  -1    3.23    4.99
  12  -8   1    6.69    8.64
  12  -8   1    2.05    8.64
 -12   9  -1  144.40   12.32
  12  -9  -1  183.48   18.56
 -12   9  -1  151.87   12.22
  12   9   1  144.03    8.86
 -12  -9   1  151.60    9.34
  12   9   1  144.96    8.62
 -12  -9   1  155.31    9.58
  12  -9  -1  160.99   12.56
 -12   9   1  153.98   11.60
  12  -9   1  167.29   12.11
 -12  -9  -1  151.36    8.08
  12   9  -1  156.46   11.84
 -12   9   1  176.17   12.43
  12  -9   1  152.35   12.40
  12 -10  -1    1.36    9.12
  12 -10  -1    0.48    5.17
 -12  10  -1    1.17    8.96
 -12  10  -1    7.81    8.62
 -12 -10   1    1.15    3.89
 -12 -10   1    0.96    3.49
 -12  10   1    4.61    8.86
 -12 -10  -1   -1.79    4.69
  12  10  -1    3.76    4.75
 -12 -10  -1    1.44    3.23
 -12  10   1   -0.05    8.48
  12 -10   1    8.16    8.99
  12 -10   1    5.31    8.80
  12  10  -1    0.69    4.48
  12 -11  -1   20.99   15.26
 -12  11  -1   55.96   15.90
 -12  11  -1   44.65   15.71
  12 -11  -1   39.55   10.32
 -12  11   1   41.05    9.66
 -12 -11  -1   57.32    5.68
 -12  11   1   51.18    9.26
  12  11  -1   10.83    7.92
  12 -11   1   45.48    9.74
  12 -11   1   43.45    9.79
  12  11  -1   40.65    5.44
  12 -12  -1    4.75    7.55
  12 -12  -1    8.75   11.52
 -12  12  -1   -1.01    7.28
 -12  12  -1    4.48    7.25
  12 -12   1    2.19   12.00
 -12  12   1    3.73   11.47
 -12 -12  -1   11.84    6.24
  12  12  -1   17.50    6.40
  12  12  -1    2.19    5.28
 -12 -12  -1   12.16    6.72
  12 -12   1    3.87   11.87
 -12  12   1    5.15   11.31
  12  13  -1   88.79   11.12
 -12 -13  -1   84.92    7.73
 -13   0  -1   43.05    5.81
  13   0   1   32.94    5.12
  13   0  -1   44.25    6.08
 -13   0  -1   34.81    7.63
 -13   0   1   31.39    8.00
 -13   0   1   29.58    5.63
  13   0  -1   36.17    4.88
  13   0   1   42.44    5.68
  13  -1  -1   -6.51    3.52
  13   1   1    5.39    5.04
  13   1   1   -1.15    4.37
 -13  -1   1    0.24    2.67
  13  -1  -1   -2.08    4.59
 -13   1  -1    4.77    2.80
 -13   1  -1    2.72    3.44
 -13  -1   1    3.57    4.93
 -13  -1  -1    0.99    5.33
 -13   1   1    1.44    4.72
 -13   1   1   -5.47    3.28
 -13  -1  -1    1.55    4.05
  13  -1   1    2.64    5.07
  13   1  -1    2.24    5.25
  13  -1   1    6.69    5.47
  13   1  -1    2.13    2.53
 -13  -2   1   27.02    5.07
 -13  -2   1   32.01    7.12
  13   2   1   35.26    5.20
 -13   2  -1   28.81    8.32
  13   2   1   27.87    4.43
  13  -2  -1   26.14    5.04
 -13   2  -1   37.42    5.92
 -13  -2  -1   29.82    8.59
 -13   2   1   33.02    5.33
  13   2  -1   28.33    4.29
  13   2  -1   28.54    8.67
 -13   2   1   36.17    5.76
  13  -2   1   34.94    9.39
 -13  -2  -1   23.15    6.61
  13  -2   1   31.58    5.49
 -13   3  -1   67.53   10.19
 -13  -3   1   56.60    9.26
 -13   3  -1   52.01   11.76
  13  -3  -1   64.07    6.19
  13   3   1   37.07    7.92
 -13  -3   1   48.65    7.76
  13   3   1   51.34    9.60
  13  -3  -1   60.84    7.44
 -13  -3  -1   89.99    9.68
 -13   3   1   54.70    7.17
 -13   3   1   60.97   10.46
  13   3  -1   71.13    7.76
  13  -3   1   54.44   11.44
 -13  -3  -1   54.28    7.49
  13   3  -1   62.55    6.19
  13  -3   1   54.01   11.04
 -13   4  -1   88.82   13.84
  13   4   1   56.46    6.69
  13  -4  -1   95.81    7.55
 -13   4  -1   99.06    7.65
 -13  -4   1   97.19    8.46
  13  -4  -1   83.00    8.99
  13   4   1   95.19    5.57
 -13   4   1  104.15   12.16
 -13   4   1  106.34   12.80
  13  -4   1  100.26    8.46
  13   4  -1   96.61   10.88
 -13  -4  -1   87.00    5.36
  13  -4   1  104.13    8.08
 -13  -4  -1   88.26    6.91
 -13   5  -1   -1.92    6.51
 -13   5  -1    0.03    5.68
  13   5   1    0.59    3.65
  13   5   1   -1.95    2.00
  13  -5  -1    1.87    5.68
 -13  -5   1    0.61    2.24
  13  -5  -1    1.47    6.64
 -13  -5   1    0.53    3.25
  13  -5   1   -1.63    6.21
  13  -5   1   -0.72    6.21
  13   5  -1   -0.11    2.85
 -13   5   1    2.37    3.92
 -13  -5  -1    4.53    4.85
 -13  -5  -1   -1.44    4.40
  13   5  -1    6.45    4.13
 -13   5   1    5.65    3.57
  13  -6  -1  172.65   18.03
  13   6   1  159.74    9.90
 -13   6  -1  174.35   11.31
 -13  -6   1  155.71    9.12
  13   6   1  153.66    9.15
 -13  -6   1  149.07    9.84
  13  -6  -1  169.55   10.32
 -13   6  -1  165.45   16.22
 -13   6   1  144.78   16.14
  13  -6   1  156.86   17.10
  13   6  -1  153.20   10.91
 -13  -6  -1  152.80    7.60
 -13  -6  -1  160.65    8.16
  13  -6   1  167.93   10.88
  13   6  -1  165.93   12.24
 -13   6   1  163.07   11.12
 -13  -7   1   14.08    5.39
  13   7   1   14.70    5.09
  13  -7  -1   21.71    5.92
 -13  -7   1   11.20    4.99
 -13   7  -1   13.79   10.70
 -13   7  -1   12.48    9.44
  13   7   1   10.16    4.83
  13  -7  -1   19.92    6.77
  13   7  -1   20.22    6.64
 -13   7   1   26.57    6.48
 -13  -7  -1    3.41    6.88
  13   7  -1    5.57    6.16
 -13  -7  -1    1.07    3.52
  13  -7   1   12.72    6.16
  13  -7   1   23.55   10.11
 -13   7   1   19.44    6.03
  13  -8  -1   33.13   19.07
  13   8   1  109.09    8.13
 -13  -8   1  112.53    8.32
 -13   8  -1  118.10   17.90
 -13  -8   1  120.37    9.28
  13  -8  -1  126.27   10.94
  13   8   1  100.42    8.54
 -13   8  -1  104.85   17.04
  13  -8   1  112.32   11.31
  13   8  -1  128.48   10.96
 -13  -8  -1  139.07   11.55
 -13   8   1  124.26   11.36
  13  -8   1  115.76   11.02
 -13   8   1   99.57   16.91
 -13   9  -1    3.55    5.47
 -13  -9   1    0.24    3.76
 -13  -9   1   -2.19    4.27
  13  -9  -1    1.36    5.92
  13  -9  -1    8.80    9.10
 -13   9  -1    8.99    5.71
 -13  -9  -1    1.65    5.09
 -13  -9  -1    5.33    5.60
  13  -9   1    5.73    9.39
  13  -9   1   -0.53    5.81
  13   9  -1    4.69    5.01
 -13   9   1   -7.15    9.39
  13   9  -1    3.73    5.33
 -13   9   1    8.54    5.55
 -13  10  -1  158.38   20.94
  13 -10  -1  171.95   22.78
  13 -10  -1  131.25   21.26
 -13  10  -1  184.62   21.50
  13 -10   1  154.94   22.03
  13 -10   1  161.98   13.71
  13  10  -1  152.88   12.78
 -13  10   1  155.26   21.42
 -13  10   1  156.00   20.83
 -13 -10  -1  138.56   13.07
 -13  11  -1    6.05    5.97
  13 -11  -1    3.84    9.84
 -13  11  -1    1.07   10.43
  13 -11  -1   -3.01   10.80
 -13 -11  -1    8.48    5.76
 -13  11   1    1.97   10.19
  13  11  -1    4.67    2.88
 -13  11   1   -3.25    5.87
  13 -11   1   -3.57    6.32
 -13 -11  -1   -5.36    5.52
  13  11  -1    3.87    5.52
  13 -11   1    2.37   10.03
 -13 -12  -1   -0.93    4.64
  13  12  -1   -2.91    5.47
  13  12  -1   -1.73    4.53
 -13 -12  -1    7.57    3.68
  14   0  -1   15.84    6.67
  14   0   1    5.47    3.60
 -14   0   1    0.96    3.87
 -14   0  -1   -4.85    5.23
  14   0  -1   -2.43    5.25
 -14   0  -1    7.65    6.53
  14   0   1    3.07    3.79
 -14   0   1    3.25    5.49
 -14   1  -1   40.49    8.37
  14  -1  -1   36.25    8.72
  14   1   1   30.03    8.40
  14  -1  -1   33.34    6.69
 -14   1  -1   22.03    6.69
 -14  -1   1   34.25    5.07
 -14  -1   1   34.89    9.34
  14   1   1   48.57    9.58
  14   1  -1   50.09    6.19
  14  -1   1   40.91    9.31
 -14   1   1   37.10    9.20
 -14   1   1   40.03    6.21
  14   1  -1   27.90    4.96
  14  -1   1   41.37    6.24
 -14  -1  -1   29.63    7.79
 -14  -1  -1   43.82    9.74
 -14   2  -1   -0.83    4.93
  14   2   1   -0.59    5.12
  14   2   1    5.44    4.29
  14  -2  -1    1.15    4.93
  14  -2  -1   -0.13    6.08
 -14   2  -1    4.48    5.95
 -14  -2   1    1.25    4.93
 -14  -2   1   -2.72    4.27
  14  -2   1   -5.04    3.33
  14   2  -1   -2.13    2.56
 -14  -2  -1   -2.16    4.00
  14   2  -1    3.28    5.28
 -14   2   1    1.87    3.15
  14  -2   1    0.56    3.57
 -14  -2  -1   -2.40    3.25
 -14  -3   1  117.41   11.42
  14  -3  -1  113.17    9.74
 -14  -3   1  107.06    6.37
  14   3   1  115.65   11.92
 -14   3  -1   92.93   14.86
 -14   3  -1  110.32   12.64
  14   3   1   98.47    6.56
  14  -3  -1  101.81   12.40
  14   3  -1   98.90    7.73
 -14   3   1  118.16   14.24
 -14  -3  -1  107.38   12.11
 -14  -3  -1  115.70    9.39
 -14   3   1  106.23   12.94
  14  -3   1  102.23   13.66
  14  -3   1  101.38    8.91
  14   3  -1  115.09    6.45
 -14   4  -1    1.95    6.11
  14  -4  -1   -0.51    6.11
 -14  -4   1    4.85    4.27
 -14  -4   1    4.88    3.89
 -14   4  -1    3.76    4.43
  14  -4  -1    0.45    7.39
  14   4   1   -3.17    4.37
  14  -4   1   -4.48    6.85
  14   4  -1    4.27    2.80
 -14  -4  -1   -1.81    2.56
 -14  -4  -1    0.37    2.99
  14  -4   1   -2.00    6.61
 -14   4   1   -2.13    3.84
  14   4  -1   -1.52    5.44
 -14  -4  -1    6.21    3.33
 -14   4   1    1.57    4.32
  14   5   1   39.34    6.93
 -14  -5   1   37.02    4.67
  14   5   1   44.86    7.71
 -14  -5   1   60.57    6.69
 -14   5  -1   49.56   11.47
  14  -5  -1   46.38   13.31
 -14   5  -1   41.34    7.97
  14  -5  -1   51.48   11.34
  14   5  -1   41.15    5.97
  14  -5   1   49.98    7.87
  14  -5   1   57.13    7.73
 -14   5   1   46.84   12.80
 -14   5   1   57.13   11.63
 -14  -5  -1   -2.43    9.36
  14   6   1    7.92    4.11
 -14  -6   1    2.08    2.51
  14  -6  -1    5.36    5.55
 -14   6  -1    1.81    8.88
 -14  -6   1    3.28    4.80
  14   6   1    1.76    4.72
 -14   6  -1    9.90    4.83
  14  -6  -1    5.60    4.61
  14  -6   1   -1.09    8.43
 -14  -6  -1    0.48    4.67
 -14   6   1    9.55    4.85
 -14   6   1   -8.83    8.72
  14   6  -1    2.11    3.63
 -14  -6  -1   -0.40    3.71
  14  -6   1    5.17    8.48
  14   6  -1    0.83    5.20
  14  -7  -1   65.16   16.32
  14   7   1   39.55    7.81
 -14  -7   1   72.41    8.11
  14  -7  -1   68.20   14.35
 -14   7  -1   66.20    9.76
 -14   7  -1   65.83    8.96
  14  -7   1   57.74   14.88
  14   7  -1   55.98    9.95
  14  -7   1   76.04   15.31
 -14   7   1   52.52   13.98
 -14   7   1   62.41   15.39
 -14  -7  -1   57.40    6.48
  14  -8  -1   27.71    8.70
  14  -8  -1   31.79    7.60
 -14   8  -1   38.91   13.90
 -14   8  -1   28.51   12.88
  14   8  -1   35.34    8.19
 -14  -8  -1   -0.40    7.39
  14   8  -1    5.31    7.41
  14  -8   1   35.47    8.27
  14  -8   1   23.18   13.42
 -14   8   1   35.98   12.43
 -14  -8  -1   45.85    8.59
 -14   8   1   36.14   13.50
  14  -9  -1   39.55   15.10
 -14   9  -1   34.73   14.43
 -14   9  -1   26.62   13.58
  14  -9  -1   34.27    8.24
 -14  -9  -1   -4.45    7.89
  14   9  -1   52.44    8.56
  14  -9   1   39.21   13.82
 -14   9   1   42.94    8.48
 -14  -9  -1   26.67    8.62
  14   9  -1    2.96    6.56
  14  -9   1   29.50    8.80
 -14   9   1   34.57   14.35
  14 -10  -1   -1.36    6.93
 -14  10  -1    0.24    6.77
  14 -10  -1   -4.19   10.38
 -14  10  -1    5.41    6.37
 -14 -10  -1    1.23    3.65
 -14  10   1    2.32   10.32
  14 -10   1    9.76   10.88
  14  10  -1   -0.19    3.07
 -14 -10  -1   10.30    3.84
  14  10  -1    7.57    3.73
 -14 -11  -1    3.92    5.39
  14  11  -1    3.49    3.09
  15   0   1   55.96    6.48
 -15   0  -1   53.56    6.05
 -15   0   1   67.67   10.03
 -15   0  -1   43.24   11.74
  15   0   1   45.93    6.93
  15   0  -1   35.23    9.60
  15   0  -1   33.74   11.87
 -15   0   1   48.04    6.93
  15  -1  -1   -0.13    5.55
 -15   1  -1   -0.05    4.16
 -15  -1   1   13.02    5.20
  15  -1  -1  -11.90    4.27
  15   1   1    5.63    3.36
 -15   1  -1    4.93    3.39
  15   1   1   -0.85    6.13
 -15  -1   1    5.07    5.89
 -15   1   1   -7.68    5.92
  15   1  -1  -17.42    6.43
  15   1  -1   14.51    5.07
 -15   1   1    1.71    3.92
  15  -1   1    3.55    3.92
  15  -1   1    2.27    6.00
 -15  -1  -1   -2.99    3.84
 -15  -1  -1    0.32    4.99
  15   2   1   97.67   11.15
  15  -2  -1  111.36   15.15
 -15   2  -1  105.01   15.02
 -15  -2   1   96.55   12.24
 -15  -2   1   97.06    7.04
  15   2   1  108.21   13.10
 -15   2  -1   97.33   12.43
  15  -2  -1   95.70    7.95
  15  -2   1   86.50   13.71
  15  -2   1  112.80    9.42
 -15   2   1   76.07   12.88
  15   2  -1  103.30    7.01
  15   2  -1   99.99    8.43
 -15  -2  -1  116.21   13.02
 -15   2   1   94.10   14.48
 -15  -2  -1  103.25   10.38
 -15   3  -1   -3.01    3.76
  15  -3  -1    4.00    4.53
  15   3   1    2.13    4.77
 -15  -3   1   -2.72    4.64
  15  -3  -1    1.73    3.65
 -15   3  -1    3.33    7.17
  15   3   1    0.91    3.52
 -15  -3   1    2.67    3.41
  15   3  -1   -0.69    4.67
  15  -3   1    6.59    6.93
 -15   3   1    3.76    3.89
 -15   3   1   20.80    7.04
  15   3  -1  -12.16    5.97
 -15  -3  -1    0.99    3.60
 -15  -3  -1   -1.33    4.53
  15  -3   1    0.16    4.05
 -15  -4   1    0.53    5.04
  15  -4  -1    5.31    8.46
  15   4   1    5.07    3.95
  15   4   1    0.24    5.33
 -15  -4   1    5.36    4.59
  15  -4  -1    1.63    7.17
 -15   4  -1    4.88    7.09
 -15   4  -1    7.89    5.09
 -15  -4  -1    7.23    6.29
 -15   4   1    2.11    7.44
  15   4  -1    1.44    6.32
  15  -4   1    0.64    5.01
  15  -4   1    8.16    7.71
  15   4  -1   -0.69    4.80
 -15   4   1   -1.17    4.99
 -15  -4  -1   -1.41    4.93
 -15   5  -1   21.58   11.07
  15   5   1   14.88    6.40
  15   5   1   -0.72    5.15
 -15   5  -1   20.24    6.19
  15  -5  -1   20.59    6.05
 -15  -5   1   13.15    3.95
  15  -5  -1   13.28    7.25
  15  -5   1   29.79   10.19
  15  -5   1   22.38   10.83
  15   5  -1   17.58    4.96
 -15  -5  -1   19.15    7.95
 -15  -5  -1    1.52    3.97
  15   5  -1    1.33    6.91
 -15   5   1   24.00    6.80
 -15   5   1   26.73    6.11
 -15  -6   1   24.59    7.65
 -15  -6   1    9.74    5.89
 -15   6  -1   42.81    8.59
  15  -6  -1   45.08   12.40
 -15   6  -1   51.00    7.89
  15  -6  -1   49.18   14.72
  15  -6   1   42.76   13.74
  15   6  -1   50.60    5.97
 -15  -6  -1   -0.27    8.40
 -15   6   1   43.56   14.06
 -15   6   1   40.33   12.35
  15  -6   1   56.28    8.16
 -15  -6  -1   31.18    9.42
 -15   7  -1    3.01    5.12
  15  -7  -1    0.16    7.95
  15  -7  -1    1.20    5.73
 -15   7  -1   -6.59    9.04
 -15   7   1   -1.23    8.67
  15   7  -1    6.59    5.17
  15   7  -1    2.83    3.49
  15  -7   1   -1.20    5.15
  15  -7   1   -2.85    5.33
 -15   7   1    2.03    7.95
 -15  -7  -1   -1.55    3.52
 -15  -7  -1    9.26    5.25
  15  -8  -1   15.98   12.72
 -15   8  -1   25.47    7.95
  15  -8  -1   40.19   14.70
 -15   8  -1   23.50    8.67
  15   8  -1   35.37    5.39
  15  -8   1   18.72   13.52
 -15   8   1   21.71    8.48
 -15  -8  -1   23.39    5.44
  15  -8   1   16.00   13.12
  15   8  -1    1.95    6.77
 -15   8   1   18.94    7.71
 -15   9  -1    4.85   11.02
  15  -9  -1   -1.17    6.91
 -15   9   1    5.20    9.76
  15   9  -1   -0.48    5.20
 -15  -9  -1    9.44    5.25
  15   9  -1   -1.15    6.35
  15  -9   1    7.01   11.10
 -15  -9  -1    9.74    6.77
  16   0  -1    3.47    3.87
  16   0  -1   -5.31    4.83
 -16   0   1    6.37    4.03
 -16   0  -1   -1.07    4.69
  16   0   1    5.84    4.80
  16   0   1    5.52    6.69
 -16   0  -1   12.48    6.13
 -16   0   1   -2.27    7.33
 -16  -1   1   18.40   10.56
  16   1   1   25.71   10.96
  16   1   1   37.66    6.00
  16  -1  -1   45.50    9.71
 -16  -1   1   26.73    9.28
  16  -1  -1   20.70   11.66
 -16   1  -1   41.23    9.66
 -16   1  -1   29.90   11.47
  16  -1   1   25.10   11.44
 -16   1   1   19.92   11.28
  16   1  -1   31.63   11.23
 -16  -1  -1   38.22    5.47
 -16   1   1   15.26    9.90
  16  -1   1   24.96   10.51
  16   1  -1   27.79    9.04
 -16  -1  -1   50.89   11.10
 -16   2  -1   11.34    5.81
  16  -2  -1    4.56    8.03
  16  -2  -1   12.96    9.47
  16   2   1    6.59    8.48
 -16   2  -1   18.35    8.03
 -16  -2   1   12.38    7.81
 -16  -2   1    5.17    6.75
  16   2   1    9.23    4.43
 -16   2   1    2.37    8.16
 -16   2   1   -2.45    9.18
 -16  -2  -1    2.99    5.01
  16  -2   1   20.46    9.10
  16  -2   1    6.61    8.59
  16   2  -1    5.49    8.46
  16   2  -1   12.03    4.21
 -16  -2  -1    0.00    6.32
 -16  -3   1   17.79    9.84
 -16   3  -1   37.15   10.62
  16  -3  -1   29.23    7.97
 -16   3  -1   22.67   12.43
  16   3   1   25.53   10.14
  16  -3  -1   41.02   10.70
  16   3   1   33.02    5.49
 -16  -3   1   26.22    5.36
 -16  -3  -1   28.99    8.19
 -16  -3  -1   45.42   10.06
 -16   3   1   26.06    7.52
  16  -3   1   16.72   12.48
  16   3  -1   31.26    8.24
 -16   3   1   29.13    6.75
  16  -3   1   24.35   11.90
  16   3  -1   43.29   10.40
 -16   4  -1    3.44    8.80
 -16  -4   1    5.01    3.52
 -16   4  -1   -4.11    4.88
 -16  -4   1    3.41    4.43
  16   4   1    1.44    4.37
  16  -4  -1    4.37    4.75
  16   4   1    2.75    3.55
  16  -4  -1    4.64    9.18
  16   4  -1   -1.15    4.29
  16   4  -1    1.23    5.89
 -16  -4  -1   -2.35    3.33
 -16   4   1   13.82    8.88
 -16   4   1   -1.07    8.13
  16  -4   1   21.84    8.80
 -16  -4  -1    3.07    6.80
  16  -4   1   22.19    5.31
 -16   5  -1   25.31   11.26
  16  -5  -1   26.03   10.88
 -16   5  -1   22.00   12.11
 -16  -5   1   24.38    7.41
 -16  -5   1    3.23    5.68
  16  -5  -1   17.23   12.51
 -16  -5  -1    3.89    6.99
 -16   5   1   28.99   12.03
  16  -5   1   32.43    7.20
 -16   5   1    0.59   11.39
 -16  -5  -1   36.43    8.99
  16  -5   1   22.91    7.57
  16   5  -1   33.87    5.65
  16   5  -1   -1.12    6.88
  16  -6  -1    0.64    8.35
 -16   6  -1   -0.85    9.23
 -16   6  -1    2.29    8.46
  16  -6  -1    3.23    6.21
  16   6  -1   -5.44    3.92
 -16   6   1    2.51    4.96
  16  -6   1   14.59    8.72
 -16   6   1   -7.41    5.65
 -16  -6  -1    6.05    3.17
  16  -6   1   -1.49    9.12
  16   6  -1   12.46    5.01
 -16  -6  -1   -0.53    6.40
  16  -7  -1   73.61   19.92
 -16   7  -1   72.52   12.27
 -16   7  -1   75.99   17.15
  16  -7  -1   74.73   17.15
 -16  -7  -1   94.77   12.30
 -16   7   1   97.14   10.86
  16   7  -1   82.20   12.62
  16  -7   1  110.72   18.22
  17   0  -1   45.26   12.72
  17   0  -1   38.25    9.98
  17   0   1   32.30   11.79
 -17   0  -1   38.01   12.35
 -17   0  -1   28.65    6.27
 -17   0   1   32.62   11.66
  17   0   1   28.09   10.72
 -17   0   1   32.03    6.37
 -17  -1   1    1.01    6.99
 -17   1  -1   12.51    6.35
  17  -1  -1   -2.05    6.29
  17  -1  -1   12.08    8.21
  17   1   1    3.07    7.23
 -17   1  -1   17.52    7.76
  17   1   1    1.79    6.19
 -17  -1   1   -5.44    3.68
 -17  -1  -1    5.28    4.56
  17  -1   1   -1.44    7.68
 -17  -1  -1    0.59    5.84
 -17   1   1   -4.53    6.43
  17   1  -1    0.24    6.08
  17  -1   1    7.41    6.88
 -17   1   1   -2.03    7.47
  17   1  -1   -0.21    4.61
  17   2   1   37.71   12.11
 -17   2  -1   61.77    7.12
  17  -2  -1   53.48   14.27
 -17  -2   1   59.13   10.32
 -17   2  -1   36.22    8.59
 -17  -2   1   47.02   11.60
  17   2   1   49.98   10.72
  17  -2  -1   45.53   11.52
  17   2  -1   48.86    7.89
 -17  -2  -1   56.46   12.27
 -17  -2  -1   39.45    9.82
  17   2  -1   33.26   10.08
 -17   2   1   26.43   12.38
  17  -2   1   31.10   12.99
 -17   2   1   32.17    8.35
  17  -2   1   50.17   13.58
 -17   3  -1   26.25    8.51
  17  -3  -1    6.37    6.16
  17  -3  -1   40.94    8.40
 -17   3  -1    1.41    9.68
 -17  -3   1  -11.44    4.91
  17   3   1   12.46    7.07
  17   3   1    9.92    5.01
 -17  -3   1   15.76    6.69
 -17   3   1    3.07    8.96
  17   3  -1   -9.68    5.07
 -17  -3  -1   10.94    7.97
  17   3  -1    7.65    4.13
  17  -3   1   22.46    9.52
  17  -3   1    8.99    5.95
 -17  -3  -1    2.61    4.05
 -17   3   1   -9.12    9.50
 -17   4  -1    6.35   11.26
  17  -4  -1   16.80   12.11
 -17   4  -1   25.98   10.03
  17  -4  -1   46.20    9.95
 -17  -4   1    7.73    5.92
 -17  -4   1   19.95    7.36
 -17  -4  -1    4.43    4.43
 -17  -4  -1   21.23    8.70
  17   4  -1   14.83    5.52
  17  -4   1   33.42   11.42
 -17   4   1   14.27    6.45
  17  -4   1   16.88   11.23
  17   4  -1    2.80    4.24
 -17   4   1   14.08    7.07
   0   0  -2 9906.58  179.42
   0   0  -2 9999.00  184.49
   0   0  -2 9171.05  169.93
   0   1  -2    2.48    1.87
   0  -1  -2    0.13    1.68
   0  -1   2   -0.03    3.12
   0   1  -2    2.29    3.20
   0  -1  -2    1.17    1.97
   0   1   2    0.96    1.15
   0   1   2   -0.13    1.71
   0  -1   2    0.93    1.84
   0  -2  -2 1015.78   15.60
   0   2  -2 1021.70   21.87
   0   2   2 1021.48   15.66
   0   2   2 1000.95   16.27
   0  -2  -2 1023.08   21.10
   0  -2   2 1022.15   15.66
   0   2  -2 1034.63   15.84
   0  -2   2 1011.32   21.36
   0   3   2    1.84    2.00
   0   3   2    0.88    1.09
   0  -3   2    0.80    2.03
   0   3  -2   -0.59    1.97
   0  -3  -2    0.19    1.89
   0  -3   2    1.07    1.97
   0   3  -2    1.44    3.65
   0  -3  -2    1.28    2.00
   0  -4   2 1444.61   23.50
   0  -4   2 1501.21   23.66
   0   4  -2 1431.06   23.55
   0  -4  -2 1458.61   23.55
   0   4  -2 1416.44   19.87
   0   4   2 1446.29   22.59
   0   4   2 1426.44   27.95
   0  -4  -2 1438.47   20.00
   0   5   2    2.69    3.33
   0   5   2    1.76    1.95
   0  -5  -2    0.29    3.39
   0   5  -2   -0.35    3.49
   0  -5   2   -0.03    2.05
   0  -5   2    0.37    3.44
   0  -5  -2   -0.16    2.00
   0   5  -2   -0.13    2.13
   0   6  -2  454.92   14.88
   0   6   2  447.98   10.00
   0  -6   2  469.80   10.46
   0  -6  -2  471.69   10.43
   0  -6   2  459.05   10.32
   0  -6  -2  452.17   10.38
   0   6  -2  449.98   10.46
   0   6   2  451.58   10.22
   0   7  -2    0.80    2.35
   0   7   2    0.96    2.35
   0   7   2    2.61    2.32
   0  -7  -2    0.11    1.49
   0  -7  -2   -1.57    2.32
   0   7  -2    1.49    2.59
   0  -7   2    0.88    2.45
   0  -7   2    0.37    2.32
   0   8   2 1476.21   27.15
   0   8  -2 1465.86   27.23
   0  -8  -2 1462.96   27.90
   0  -8  -2 1485.63   33.74
   0   8   2 1462.90   27.61
   0   8  -2 1427.32   23.82
   0  -8   2 1459.38   26.89
   0  -8   2 1484.61   28.73
   0  -9   2    0.24    4.24
   0   9  -2    2.64    3.04
   0  -9   2    4.48    3.04
   0  -9  -2    2.51    2.56
   0   9   2   -3.52    4.32
   0   9  -2   -3.52    4.29
   0  -9  -2   -0.37    2.96
   0   9   2   -1.44    1.71
   0 -10  -2  190.36   13.71
   0  10   2  184.70    8.75
   0 -10   2  193.75   10.03
   0  10  -2  186.76   10.43
   0 -10  -2  182.04    6.61
   0 -10   2  190.94    8.78
   0  10  -2  202.87   13.68
   0  10   2  191.02    9.15
   0  11   2    5.28    5.20
   0  11   2    4.43    3.31
   0 -11  -2   -3.23    3.49
   0  11  -2   -1.04    2.29
   0  11  -2   -1.68    3.01
   0 -11  -2   -1.41    4.96
   0 -11   2   -1.63    4.99
   0 -11   2   -1.49    2.16
   0  12  -2  773.73   26.41
   0  12   2  761.35   16.30
   0  12   2  786.61   20.32
   0 -12  -2  765.11   16.62
   0 -12  -2  777.30   19.90
   0  12  -2  764.15   22.46
   0 -12   2  765.65   19.68
   0 -12   2  777.11   21.60
   0 -13  -2   -2.29    3.73
   0  13   2   -5.17    3.81
   0 -13  -2   -1.49    4.43
   0 -13   2    1.01    2.77
   0  13  -2    1.55    2.91
   0  13  -2   -0.91    5.89
   0  13   2   -2.11    4.13
   0 -13   2   -3.39    3.71
   0  14   2  189.72   16.59
   0 -14  -2  174.83    8.21
   0  14   2  178.44   11.84
   0 -14  -2  167.58   16.06
   0  14  -2  179.16   13.15
   0  14  -2  184.22   10.64
   0 -14   2  170.67   12.54
   0 -14   2  178.41   16.24
   0  15   2   -2.32    2.67
   0  15  -2    5.71    6.21
   0 -15   2   -0.32    3.87
   0 -15   2    0.75    6.24
   0 -15  -2    6.27    4.61
   0  15  -2    0.40    4.96
   0  15   2   -3.47    6.43
   0 -15  -2   -7.49    6.19
   0 -16   2    1.01    6.75
   0  16  -2   -4.08    8.32
   0  16   2   -1.73    4.64
   0 -16  -2   36.01    5.09
   0  16  -2   22.64    5.41
   0  16   2   29.66    7.17
   0 -16   2   31.58   10.80
   0 -16  -2   25.79    6.05
   0  17   2   -0.80    4.72
   0  17  -2   -0.53    3.52
   0 -17  -2   -1.68    3.60
   0  17  -2    4.40    5.84
   0 -17  -2   -5.68    5.49
   0 -17   2    2.37    2.93
   0 -17   2   -2.56    7.65
   0  17   2    2.53    2.77
  -1   0  -2    2.13    2.83
  -1   0   2    2.08    1.76
   1   0  -2    1.81    1.71
  -1   0  -2   -0.43    1.15
   1   0  -2    0.00    2.99
   1   0   2    0.08    2.75
   1   0   2    0.13    1.15
  -1   0   2    2.32    1.60
   1  -1  -2  494.18   11.31
  -1   1  -2  492.23    8.48
   1  -1  -2  480.84   11.92
  -1   1  -2  490.95   12.16
  -1  -1  -2  483.46    6.67
  -1   1   2  485.83   11.47
   1   1  -2  483.96    9.28
   1   1  -2  466.87    5.97
  -1   1   2  490.18    8.13
   1  -1   2  501.41   12.03
   1   1  -2  479.91    9.34
   1   1  -2  468.49    7.20
  -1  -1  -2  491.56   13.68
  -1  -1  -2  481.32    6.88
   1  -1   2  480.47    8.21
  -1  -1  -2  492.34   13.18
   1  -2  -2  882.50   18.30
   1  -2  -2  887.32   16.51
  -1   2  -2  881.46   19.39
  -1  -2   2  885.78   11.55
  -1  -2   2  878.15   14.86
  -1   2  -2  879.05   16.67
   1   2   2  867.03   19.39
   1   2   2  877.11   11.31
   1   2  -2  818.40    9.95
  -1  -2  -2  818.78    9.90
  -1  -2  -2  867.53   19.31
  -1   2   2  893.22   13.20
   1  -2   2  873.29   18.78
   1  -2   2  877.69   12.91
  -1   2   2  847.05   17.84
   1   2  -2  877.69   14.88
   1  -3  -2  156.11    8.72
   1   3   2  163.13    3.57
  -1   3  -2  160.11    6.96
  -1   3  -2  158.03    8.99
   1   3   2  155.34    5.73
   1  -3  -2  150.08    6.83
  -1  -3   2  143.42    9.07
  -1  -3   2  159.15    3.81
   1   3  -2  156.78    3.81
  -1  -3  -2  160.78    9.10
  -1   3   2  158.70    4.37
  -1   3   2  160.41    5.49
   1  -3   2  151.26    4.45
   1   3  -2  160.17    9.28
  -1  -3  -2  158.27    4.53
   1  -3   2  163.90    5.57
   1  -4  -2   10.67    2.05
  -1  -4   2   11.10    2.21
  -1  -4   2   11.36    4.80
   1   4   2   12.83    4.69
   1   4   2   11.63    2.00
   1  -4  -2   10.30    2.85
  -1   4  -2   11.66    3.52
  -1   4  -2    7.73    2.96
   1  -4   2   11.36    3.49
  -1   4   2   10.14    4.69
  -1   4   2   10.22    3.33
   1  -4   2    9.68    4.80
  -1  -4  -2   11.34    2.03
   1   4  -2    9.76    2.16
   1   4  -2    8.59    4.80
  -1  -4  -2    8.83    2.85
  -1  -5   2 2097.91   31.87
   1   5   2 1997.22   32.62
   1   5   2 2067.08   30.70
  -1   5  -2 2007.20   38.81
   1  -5  -2 1992.58   30.54
   1  -5  -2 2006.21   38.38
  -1   5  -2 1988.42   34.14
  -1  -5   2 2085.05   33.77
   1   5  -2 1973.35   27.93
  -1  -5  -2 2031.20   33.37
   1   5  -2 2030.32   38.46
  -1   5   2 2032.67   34.19
   1  -5   2 2033.26   33.34
  -1  -5  -2 2006.59   30.35
  -1   5   2 1994.18   37.61
   1  -5   2 2062.52   34.97
  -1   6  -2  631.73   11.15
  -1  -6   2  648.96   11.98
  -1  -6   2  680.38   13.10
   1  -6  -2  626.23   10.80
   1   6   2  645.43   12.64
  -1   6  -2  643.19   13.34
   1   6   2  655.01   11.71
   1  -6  -2  646.05   13.10
   1  -6   2  662.85   17.95
   1   6  -2  643.01    9.79
   1  -6   2  642.58   14.16
   1   6  -2  654.77   12.96
  -1  -6  -2  643.06   11.74
  -1  -6  -2  660.45   17.44
  -1   6   2  636.42   17.15
  -1   6   2  625.80   13.68
   1   7   2 1854.72   37.31
  -1   7  -2 1838.18   38.70
   1   7   2 1851.75   28.06
  -1  -7   2 1917.05   38.70
   1  -7  -2 1855.41   30.14
  -1   7  -2 1818.28   29.82
   1  -7  -2 1837.25   32.38
  -1  -7   2 1826.20   30.94
   1  -7   2 1877.28   38.78
   1  -7   2 1838.61   33.55
   1   7  -2 1847.11   31.53
   1   7  -2 1886.45   32.78
  -1  -7  -2 1903.71   31.85
  -1  -7  -2 1910.54   32.91
  -1   7   2 1842.42   32.51
  -1   7   2 1812.49   29.23
  -1  -8   2   61.85    5.25
  -1  -8   2   53.58    8.11
   1   8   2   57.53    4.96
   1   8   2   51.34    8.03
   1  -8  -2   40.78    6.43
  -1   8  -2   56.92    8.59
   1  -8  -2   61.37    8.83
  -1   8  -2   58.17    6.59
   1   8  -2   47.64    5.04
   1   8  -2   51.64    5.33
  -1  -8  -2   59.48    8.05
  -1  -8  -2   51.45    5.09
  -1   8   2   54.36    5.97
   1  -8   2   52.14    6.35
   1  -8   2   55.66    5.23
  -1   8   2   56.65    8.56
   1   9   2  678.93   12.38
   1  -9  -2  664.45   18.11
  -1   9  -2  662.80   15.95
  -1  -9   2  687.63   21.04
   1  -9  -2  673.57   22.54
  -1   9  -2  680.14   18.46
   1   9   2  670.59   21.39
  -1  -9   2  661.25   12.59
   1   9  -2  659.70   16.30
   1  -9   2  674.85   18.08
  -1  -9  -2  664.29   15.63
  -1   9   2  674.75   13.31
  -1  -9  -2  679.98   21.12
   1  -9   2  646.29   15.71
  -1   9   2  668.45   15.74
   1   9  -2  656.77   15.26
   1 -10  -2   -0.72    5.49
  -1  10  -2    2.69    4.29
  -1 -10   2    2.29    5.12
   1  10   2    0.56    5.23
   1  10   2    0.11    3.20
  -1 -10   2    2.11    3.49
  -1  10  -2   -1.95    3.36
   1 -10  -2    2.13    4.19
  -1 -10  -2    3.68    3.36
   1  10  -2    2.80    2.21
   1 -10   2   -0.45    4.13
   1 -10   2    1.09    5.55
   1  10  -2    5.44    5.07
  -1 -10  -2   -0.27    3.20
  -1  10   2    7.04    5.47
  -1  10   2    1.28    2.37
  -1  11  -2  283.36    8.91
   1  11   2  278.32    7.49
  -1  11  -2  265.31   10.48
   1  11   2  284.00   10.43
  -1 -11   2  282.88    7.97
  -1 -11   2  260.11   10.32
   1 -11  -2  277.31   12.91
   1 -11  -2  265.33   16.11
   1 -11   2  278.96   10.75
  -1  11   2  272.96    8.32
   1  11  -2  280.94    8.08
  -1 -11  -2  281.92   15.34
   1 -11   2  284.70   12.70
   1  11  -2  271.84   10.40
  -1  11   2  284.72   16.67
  -1 -11  -2  275.84    7.63
  -1 -12   2   86.58    8.43
   1 -12  -2   87.16    9.47
   1 -12  -2   85.86    7.47
  -1  12  -2   87.06    9.92
   1  12   2   72.09   11.76
  -1 -12   2   89.88   11.42
   1  12   2   92.98    7.73
  -1  12  -2   94.98   12.06
  -1  12   2   87.11    7.79
  -1 -12  -2   87.43    7.17
   1  12  -2   79.62    8.70
  -1 -12  -2   80.84    7.97
  -1  12   2   84.31    8.59
   1 -12   2   85.22    5.84
   1 -12   2   84.42    7.76
   1  12  -2   67.27   11.26
   1 -13  -2  187.37   10.35
  -1  13  -2  185.53   15.60
  -1  13  -2  181.82   13.15
  -1 -13   2  172.70    9.68
  -1 -13   2  180.30   11.23
   1  13   2  169.31   10.51
   1  13   2  182.81    9.79
   1 -13  -2  173.39    7.95
  -1  13   2  169.23    7.84
   1 -13   2  180.09   10.24
   1  13  -2  176.41   11.60
   1  13  -2  170.19    9.84
  -1  13   2  176.38   10.35
  -1 -13  -2  188.36   10.94
   1 -13   2  180.38   12.08
  -1 -13  -2  177.50   14.80
  -1 -14   2   10.91    6.11
  -1  14  -2   -1.15    4.51
   1 -14  -2    9.50    5.49
   1 -14  -2    5.52    6.85
  -1  14  -2   12.38    8.67
   1  14   2   10.99    3.63
  -1 -14   2    8.94    8.54
   1  14   2   11.42    8.88
  -1  14   2    8.75    6.45
   1  14  -2    8.08    6.48
   1 -14   2   12.32    4.24
   1 -14   2    7.95    8.94
  -1 -14  -2   18.16    3.73
   1  14  -2   15.20    8.37
  -1 -14  -2   16.24    5.04
  -1  14   2   13.60    9.18
   1 -15  -2   38.86    9.79
   1 -15  -2   55.08    8.16
  -1  15  -2    1.31   10.56
  -1  15  -2   44.60   12.83
   1  15   2   51.80   12.59
  -1 -15   2   49.08   12.11
  -1 -15  -2   47.34    7.65
   1 -15   2   43.90   12.88
  -1  15   2   53.08   13.12
  -1 -15  -2   49.18    8.78
   1  15  -2   54.06    7.47
   1  15  -2   56.68    6.03
   1  16   2    2.53    4.45
   1 -16  -2    4.75    7.25
  -1  16  -2    2.43    5.92
   1 -16  -2   -1.31    5.60
  -1  16  -2    0.27    3.57
  -1 -16   2    0.59    3.01
  -1 -16   2    4.69    4.27
   1  16   2   -3.44    2.91
  -1  16   2    2.93    2.72
  -1 -16  -2   -0.37    5.41
  -1  16   2    4.51    7.63
   1  16  -2    1.01    5.20
   1 -16   2    0.32    7.41
   1 -16   2   -1.81    4.67
   1  16  -2    0.43    5.41
  -1 -16  -2   -0.24    4.96
  -1  17  -2    3.20    8.35
   1  17   2   25.77    6.32
   1 -17  -2   -2.72    8.13
   1 -17  -2   37.79    7.79
  -1  17  -2   -0.56    4.85
   1  17   2    0.37    4.16
  -1 -17   2   -0.64    3.73
  -1 -17   2   25.39    6.05
  -1  17   2    2.88    6.19
  -1  17   2   27.71   10.64
  -1 -17  -2   31.47    7.07
   1 -17   2    0.24    4.08
   1 -17   2    9.26   10.35
  -1 -17  -2    0.13    4.72
   1  17  -2   19.74    7.63
   1  17  -2    1.73    7.44
  -2   0  -2 2499.48   36.97
   2   0  -2 2567.63   45.34
   2   0  -2 2576.86   36.49
  -2   0   2 2452.75   37.95
  -2   0   2 2521.11   35.85
   2   0   2 2623.91   38.38
   2   0   2 2466.17   43.13
  -2   0  -2 2512.87   39.07
   2   1   2 4473.34   79.24
   2  -1  -2 4666.15   75.78
  -2   1  -2 4584.64   72.36
   2  -1  -2 4527.65   70.47
  -2   1  -2 4508.82   72.95
  -2  -1   2 4592.01   80.95
   2   1   2 4267.78   62.07
  -2  -1  -2 4579.74   74.84
  -2   1   2 4673.86   76.63
   2   1  -2 4675.68   82.50
  -2   1   2 4512.04   73.00
   2  -1   2 4613.21   77.19
   2  -1   2 4461.50   72.44
  -2  -1  -2 4378.42   63.93
   2   1  -2 4136.98   57.96
  -2   2  -2  451.42    8.80
   2  -2  -2  454.94   11.92
  -2   2  -2  451.37   12.56
   2  -2  -2  450.94   12.38
   2  -2   2  448.62    8.48
  -2   2   2  449.32   12.22
  -2  -2  -2  450.46   13.74
   2  -2   2  451.48    8.64
  -2  -2  -2  464.07    9.60
   2   2  -2  462.65    9.55
   2   2  -2  436.22   13.60
  -2   2   2  441.39   11.71
  -2  -3   2  590.86    7.41
   2   3   2  540.03    5.76
   2  -3  -2  572.25   10.43
   2  -3  -2  586.30   10.24
  -2   3  -2  580.14   10.19
  -2   3  -2  576.73   14.99
   2   3   2  575.05   11.10
  -2  -3   2  584.49   11.10
   2  -3   2  573.47   10.08
  -2  -3  -2  583.48   15.55
   2   3  -2  565.71   11.07
  -2   3   2  569.69   14.14
  -2   3   2  584.62   10.19
   2   3  -2  549.66    6.93
   2  -3   2  559.92   10.64
   2  -4  -2 1504.03   27.37
   2  -4  -2 1494.30   28.73
  -2   4  -2 1522.60   24.80
   2   4   2 1535.43   29.71
  -2  -4   2 1554.66   22.16
   2   4   2 1550.89   19.68
  -2   4  -2 1538.17   27.50
  -2  -4   2 1572.61   30.03
  -2   4   2 1480.45   23.63
  -2   4   2 1518.97   27.13
   2  -4   2 1485.20   23.20
   2  -4   2 1531.74   24.80
  -2  -4  -2 1508.65   24.59
  -2  -4  -2 1507.26   20.22
   2   4  -2 1491.10   24.40
   2   4  -2 1550.57   21.92
  -2  -5   2  395.47   12.72
   2  -5  -2  393.28    9.26
   2  -5  -2  373.14    7.95
  -2   5  -2  376.82    9.34
  -2   5  -2  379.41    7.97
   2   5   2  393.54    6.69
   2   5   2  389.94   12.67
  -2  -5   2  390.18    7.20
  -2   5   2  375.94   10.88
  -2   5   2  391.62   12.67
   2  -5   2  394.37   13.31
   2  -5   2  389.01    8.03
  -2  -5  -2  390.40    6.53
   2   5  -2  392.42    7.12
   2   5  -2  375.17   12.67
  -2  -5  -2  374.79   12.67
   2  -6  -2  611.13   15.34
   2  -6  -2  632.10   17.66
   2   6   2  633.41   10.56
  -2   6  -2  604.31   17.82
  -2  -6   2  628.31   12.46
  -2  -6   2  617.54   10.91
   2   6   2  611.43   12.16
  -2   6  -2  589.05   15.04
  -2   6   2  621.06   14.51
   2  -6   2  622.10   12.75
   2  -6   2  602.97   10.96
  -2   6   2  599.35   12.46
   2   6  -2  620.04   11.02
   2   6  -2  616.31   16.51
  -2  -6  -2  623.78   10.38
  -2  -6  -2  619.91   12.43
  -2  -7   2   22.48    3.63
   2   7   2   22.22    3.65
   2  -7  -2   17.36    3.23
   2  -7  -2   18.70    6.77
  -2   7  -2   21.52    3.20
  -2   7  -2   18.32    6.96
  -2  -7   2   21.74    3.33
   2   7   2   19.44    1.92
   2  -7   2   24.70    4.08
  -2   7   2   20.06    3.97
  -2   7   2   19.31    2.99
  -2  -7  -2   22.62    5.97
   2  -7   2   22.51    3.12
  -2  -7  -2   21.39    3.07
   2   7  -2   19.52    3.33
   2   7  -2   21.63    3.60
   2  -8  -2 1036.21   21.47
  -2  -8   2 1017.40   16.30
  -2   8  -2 1009.64   27.87
  -2   8  -2 1013.45   23.90
  -2  -8   2 1050.48   25.61
   2  -8  -2 1041.83   24.35
   2   8   2 1020.58   25.82
   2   8   2 1047.11   18.83
   2   8  -2 1071.33   26.19
  -2  -8  -2 1035.43   18.78
  -2   8   2 1026.28   27.13
  -2   8   2 1010.41   22.62
   2  -8   2 1011.80   18.56
   2  -8   2 1055.54   28.11
   2   8  -2 1030.90   19.58
  -2  -8  -2 1018.76   19.95
  -2  -9   2   -3.36    4.43
   2   9   2    4.32    4.45
   2  -9  -2    2.43    3.09
   2  -9  -2   -1.25    2.35
  -2   9  -2    0.29    4.93
  -2  -9   2    0.37    2.75
  -2   9  -2   -0.64    3.95
   2   9   2    0.37    2.48
   2   9  -2    3.01    4.40
   2   9  -2    0.64    1.65
  -2  -9  -2    2.05    2.56
  -2   9   2    0.35    2.16
   2  -9   2    1.39    4.96
   2  -9   2   -1.39    3.76
  -2   9   2   -3.04    4.91
  -2  -9  -2    2.05    2.56
  -2 -10   2    0.88    3.23
  -2 -10   2   -1.84    4.99
   2 -10  -2    2.32    3.41
   2 -10  -2    0.85    2.75
  -2  10  -2    6.24    5.47
   2  10   2   -1.01    5.12
  -2  10  -2    0.03    2.72
   2  10   2    1.84    2.99
  -2 -10  -2    1.63    1.81
   2 -10   2   -1.76    3.36
   2 -10   2   -0.29    4.16
  -2  10   2    5.31    4.08
  -2 -10  -2   -0.51    2.99
   2  10  -2   -1.65    4.91
  -2  10   2   -0.24    5.60
   2  10  -2    4.19    2.00
  -2 -11   2   57.34    9.74
  -2 -11   2   61.56    6.69
   2  11   2   50.01   10.08
   2  11   2   67.75    6.21
  -2  11  -2   58.12    8.99
   2 -11  -2   59.13    6.69
  -2  11  -2   73.53    6.75
   2 -11  -2   66.28    8.75
  -2 -11  -2   59.91    9.58
  -2 -11  -2   62.33    3.97
  -2  11   2   66.63    7.92
   2 -11   2   62.33    8.24
   2  11  -2   62.07    6.03
   2  11  -2   72.81    6.80
   2 -11   2   66.07    6.85
  -2  11   2   74.17    7.04
  -2 -12   2  340.87   11.98
   2  12   2  338.49    8.80
   2 -12  -2  336.39   12.94
   2 -12  -2  334.25   10.88
  -2 -12   2  348.84    9.36
  -2  12  -2  353.56   16.48
  -2  12  -2  348.82   12.75
   2  12   2  320.33   12.16
  -2  12   2  344.79   10.40
   2 -12   2  340.89   13.18
   2 -12   2  341.59   15.55
   2  12  -2  340.44   13.18
   2  12  -2  358.44   17.58
  -2 -12  -2  340.25    8.86
  -2 -12  -2  335.40   11.76
  -2  12   2  335.72   13.23
  -2 -13   2   -1.41    2.27
   2  13   2    1.31    3.28
  -2  13  -2    0.56    4.83
  -2 -13   2   -1.17    5.17
   2 -13  -2    2.88    4.67
   2  13   2   -1.76    2.08
   2 -13  -2   -3.04    5.87
  -2  13  -2   -0.53    3.47
   2  13  -2   -4.45    5.17
   2  13  -2   -0.56    3.84
  -2 -13  -2    1.60    2.13
  -2 -13  -2    0.05    3.17
   2 -13   2    0.85    2.80
  -2  13   2   -1.12    3.68
  -2  13   2    1.36    4.13
   2 -13   2   -2.69    3.63
   2  14   2   69.61    5.15
  -2  14  -2   67.56    7.04
   2 -14  -2   73.16   13.34
  -2  14  -2   60.95   12.96
  -2 -14   2   70.44    5.57
  -2 -14   2   60.95    7.33
   2  14   2   66.39   12.43
   2  14  -2   67.56    7.39
  -2 -14  -2   62.07   12.14
  -2 -14  -2   63.96    5.23
  -2  14   2   53.50    9.76
  -2  14   2   60.52    8.35
   2  14  -2   62.04    8.91
   2 -14   2   58.22    8.08
   2 -14   2   61.08   10.40
   2 -15  -2   -3.31    6.64
  -2 -15   2    0.08    2.45
   2  15   2   -2.99    6.05
  -2  15  -2   -1.47    5.44
  -2  15  -2    6.64    6.40
   2 -15  -2   -0.61    3.20
  -2 -15   2    3.60    5.76
   2  15   2   -1.12    2.16
  -2  15   2   -0.24    4.03
  -2  15   2   -1.39    4.13
   2 -15   2    0.91    2.61
   2  15  -2    1.28    5.15
   2  15  -2   -9.44    4.37
  -2 -15  -2   -2.27    5.57
  -2 -15  -2    2.51    2.51
   2 -15   2   -0.75    4.11
  -2 -16   2  121.89   15.52
   2  16   2   98.23   10.16
  -2  16  -2  102.21    9.18
   2 -16  -2   78.92   13.36
   2 -16  -2   86.36   17.07
  -2  16  -2   63.67   14.56
  -2  16   2  123.20   11.18
   2  16  -2   95.78   12.06
  -2 -16  -2  108.23   10.78
   2 -16   2  105.01   10.91
  -2 -17   2    1.76    2.56
  -2 -17   2    0.19    4.05
   2  17   2    0.83    3.97
  -2  17  -2   -4.35    5.71
  -2  17  -2   -2.37    6.32
   2 -17  -2   -9.31    5.71
   2  17   2   -0.45    6.88
   2 -17  -2    1.81    5.89
   2  17  -2    1.49    5.09
  -2 -17  -2    4.27    4.56
  -2  17   2    0.59    4.56
  -2  17   2    3.28    4.64
   2 -17   2   -6.75    4.53
   2 -17   2   -2.43    4.67
   2  17  -2    3.55    3.15
  -2 -17  -2   -0.80    5.09
  -3   0   2    1.65    1.60
  -3   0   2    2.27    3.31
   3   0  -2    1.79    1.60
  -3   0  -2    0.80    1.79
  -3   0  -2    1.63    2.05
   3   0   2   -0.35    1.84
   3   0   2    0.40    2.00
   3   0  -2   -1.17    3.57
  -3   1  -2 9051.85  175.15
   3  -1  -2 9047.29  168.30
   3  -1  -2 9062.49  167.21
  -3   1  -2 8846.40  161.87
  -3  -1   2 8785.37  151.44
   3   1   2 9027.61  155.92
   3   1   2 8973.25  174.41
  -3  -1   2 9230.13  178.28
   3  -1   2 8740.67  163.15
   3  -1   2 9129.71  171.21
  -3   1   2 8994.64  174.25
  -3   1   2 9044.94  167.71
   3   1  -2 8796.84  151.47
  -3  -1  -2 8820.18  165.37
  -3  -1  -2 8978.45  155.31
   3   1  -2 8980.85  167.69
  -3   2  -2  804.85   13.12
   3  -2  -2  811.73   12.70
   3  -2  -2  771.97   17.92
  -3   2  -2  775.35   18.00
  -3   2   2  802.05   17.66
  -3   2   2  796.40   12.56
   3  -2   2  776.10   13.36
   3   2  -2  795.06   13.71
   3   2  -2  804.85   14.24
   3  -2   2  795.01   16.64
  -3  -2  -2  799.17   13.98
  -3  -2  -2  805.49   14.14
   3  -3  -2 2319.66   36.51
  -3   3  -2 2276.08   35.90
  -3   3  -2 2340.41   36.81
  -3  -3   2 2231.64   28.03
  -3  -3   2 2193.50   27.50
   3  -3  -2 2346.44   40.89
  -3   3   2 2316.54   40.94
  -3   3   2 2306.27   35.85
   3  -3   2 2297.34   40.89
   3  -3   2 2280.69   40.81
   3   3  -2 2306.99   36.83
   3   3  -2 2292.62   36.19
  -3  -3  -2 2332.57   37.10
  -3  -3  -2 2343.21   37.37
   3  -4  -2   20.54    3.12
   3  -4  -2   23.34    3.20
  -3   4  -2   21.92    3.41
  -3  -4   2   24.86    3.23
   3   4   2   22.03    1.57
   3   4   2   24.64    1.47
  -3   4  -2   22.00    3.09
  -3  -4   2   22.91    2.16
  -3   4   2   23.39    2.96
  -3   4   2   20.32    5.23
   3   4  -2   22.46    1.57
   3  -4   2   21.28    5.44
   3  -4   2   23.55    3.07
  -3  -4  -2   20.62    3.23
  -3  -4  -2   25.02    5.39
   3   4  -2   23.63    3.28
  -3   5  -2    7.36    2.59
   3  -5  -2    5.84    2.56
  -3   5  -2    7.76    2.91
   3   5   2    7.07    1.39
   3   5   2    6.27    4.51
   3  -5  -2    7.44    2.80
  -3  -5   2    4.61    1.71
  -3  -5   2    6.56    4.32
  -3  -5  -2    6.03    2.61
  -3   5   2    4.69    3.92
   3  -5   2    4.88    4.05
   3  -5   2    6.27    4.83
  -3  -5  -2    6.80    1.36
  -3   5   2    6.77    4.51
   3   5  -2    7.41    2.64
   3   5  -2    8.05    1.65
   3  -6  -2   18.06    5.71
   3  -6  -2   12.54    5.15
  -3  -6   2   17.71    2.43
  -3  -6   2   16.59    3.20
   3   6   2   15.20    3.23
  -3   6  -2   13.15    3.63
  -3   6  -2   14.64    5.28
   3   6   2   12.16    2.08
  -3   6   2   19.68    4.69
  -3   6   2   18.83    5.52
   3   6  -2   17.44    5.07
   3  -6   2   14.51    3.57
   3   6  -2   16.54    2.40
  -3  -6  -2   15.36    2.13
   3  -6   2   15.76    4.91
  -3  -6  -2   14.75    3.12
   3   7   2   49.08    3.39
   3  -7  -2   50.54    7.25
   3  -7  -2   56.65    8.46
  -3   7  -2   52.46    7.23
  -3  -7   2   50.06    3.81
  -3  -7   2   41.74    4.37
  -3   7  -2   50.70    8.54
   3   7   2   50.12    7.33
   3   7  -2   54.22    3.76
  -3   7   2   46.94    4.08
  -3   7   2   50.52    8.19
   3  -7   2   56.52    5.23
   3  -7   2   44.89    4.05
  -3  -7  -2   44.22    4.37
  -3  -7  -2   51.18    3.44
   3   7  -2   44.20    4.32
   3  -8  -2   42.81    5.57
  -3   8  -2   39.93    4.64
  -3   8  -2   41.05    5.68
   3   8   2   38.73    3.81
   3   8   2   44.89    4.67
  -3  -8   2   44.57    2.59
  -3  -8   2   39.87    4.48
   3  -8  -2   41.39    7.44
  -3  -8  -2   43.34    7.49
  -3  -8  -2   40.35    3.84
   3   8  -2   37.79    2.69
   3   8  -2   41.87    7.28
   3  -8   2   39.79    4.29
  -3   8   2   41.98    4.21
   3  -8   2   39.47    5.57
  -3   8   2   36.30    8.67
   3  -9  -2    2.27    3.09
   3  -9  -2   -1.57    6.43
  -3   9  -2    2.69    3.79
   3   9   2    1.17    2.75
  -3   9  -2    2.08    5.15
   3   9   2    5.49    5.17
  -3  -9   2    2.91    5.09
  -3  -9   2    3.79    3.07
  -3   9   2    2.29    4.64
  -3   9   2    7.15    5.73
   3  -9   2    6.48    4.80
  -3  -9  -2    3.20    2.69
   3   9  -2    2.21    1.81
   3  -9   2    2.61    3.57
   3   9  -2    0.77    3.12
  -3  -9  -2    6.08    5.01
   3 -10  -2    4.37    3.49
  -3  10  -2    6.03    5.73
  -3 -10   2    6.48    5.84
   3 -10  -2    9.39    7.20
   3  10   2    4.27    3.71
  -3 -10   2    7.71    3.68
  -3  10  -2   10.64    6.99
   3  10   2    6.35    3.28
  -3  10   2    4.16    5.25
   3 -10   2    6.64    3.36
   3  10  -2    3.55    3.65
   3  10  -2    8.21    3.47
   3 -10   2    3.52    4.05
  -3 -10  -2    8.72    3.44
  -3 -10  -2    6.08    3.52
  -3  10   2   12.16    7.04
   3 -11  -2  278.86    9.60
   3 -11  -2  258.05   11.23
  -3  11  -2  270.75   16.94
  -3  11  -2  281.84   14.80
  -3 -11   2  277.44   10.38
   3  11   2  265.04    9.63
  -3 -11   2  277.34   14.99
   3  11   2  280.46   10.22
  -3  11   2  273.41   17.50
   3 -11   2  268.05    9.55
   3  11  -2  270.16    9.92
  -3  11   2  273.25   13.36
  -3 -11  -2  269.33    9.79
   3  11  -2  261.52   10.38
   3 -11   2  265.36   11.52
  -3 -11  -2  292.03   14.64
   3 -12  -2   66.92    7.44
   3 -12  -2   54.86    6.29
   3  12   2   52.44   10.48
  -3 -12   2   61.11    6.85
   3  12   2   63.91    6.24
  -3 -12   2   55.42    9.98
  -3  12  -2   52.76   10.30
  -3  12  -2   70.81    7.36
  -3  12   2   58.95    8.91
  -3  12   2   63.72   12.00
   3 -12   2   66.57    5.92
  -3 -12  -2   57.10    6.45
   3  12  -2   58.89    7.01
  -3 -12  -2   42.52    9.74
   3 -12   2   60.76    7.52
   3  12  -2   67.72    6.27
   3 -13  -2  234.82   10.64
   3 -13  -2  260.16   18.08
  -3  13  -2  267.23   16.14
  -3  13  -2  259.54   12.38
  -3 -13   2  251.36   10.86
   3  13   2  263.33   16.83
   3  13   2  257.57   11.10
  -3 -13   2  261.71   11.74
   3 -13   2  240.79   19.02
   3 -13   2  276.83   15.71
  -3  13   2  269.31   15.15
   3  13  -2  263.87   10.94
  -3 -13  -2  248.96   10.75
  -3 -13  -2  257.04   11.34
  -3  13   2  249.04   19.36
   3  13  -2  262.40    8.37
  -3  14  -2   48.44    6.51
   3  14   2   47.50    6.83
  -3 -14   2   45.08   10.30
  -3 -14   2   39.29    7.23
   3  14   2   46.28    6.91
  -3  14  -2   46.92    7.52
   3 -14  -2   44.76   11.98
   3 -14  -2   -0.32   10.27
  -3 -14  -2   38.46    6.80
  -3 -14  -2   33.13    6.51
  -3  14   2   40.01    5.92
   3 -14   2   41.05   12.46
   3  14  -2   44.94    7.49
  -3  14   2   34.22   12.59
   3 -14   2   45.08    9.82
   3  15   2  226.61   17.82
   3 -15  -2  205.56   16.59
  -3 -15   2  225.62   17.58
   3 -15  -2  225.72   20.51
  -3  15  -2  235.91   13.58
  -3  15  -2  219.75   17.44
   3  15  -2  200.36   13.36
  -3 -15  -2  144.78   15.52
  -3 -15  -2  208.09   12.32
  -3  15   2  222.10   21.15
   3 -15   2  227.11   20.30
  -3 -16   2    5.33    3.20
   3  16   2   -2.48    4.27
   3 -16  -2    0.21    4.35
  -3 -16   2    6.11    7.39
  -3  16  -2    5.31    8.43
  -3  16  -2    3.36    7.57
   3  16   2    6.27    4.80
   3 -16  -2    5.09    5.41
   3  16  -2   -4.53    5.76
   3  16  -2    5.33    5.47
  -3 -16  -2   -3.60    3.63
   3 -16   2    9.76    8.64
   3 -16   2   -1.97    5.60
  -3  16   2    1.36    3.39
  -3 -16  -2    8.88    4.99
  -3  16   2    4.32    8.96
   3  17   2   -3.44    5.31
  -3 -17   2    1.33    5.57
  -3 -17   2   24.03    5.76
   3 -17  -2   27.10    8.80
  -3  17  -2    0.75    5.79
  -3  17  -2   -4.35    8.32
   3 -17  -2   -9.84    5.44
   3  17   2   25.10    9.90
   3  17  -2   -3.73    7.07
   3  17  -2   31.15    6.88
  -3 -17  -2   -0.53    6.96
  -3  17   2   -0.43    6.61
  -3  17   2   32.22   11.18
   3 -17   2   -0.21    6.75
   3 -17   2   27.63   10.72
   4   0  -2 3423.61   52.76
  -4   0   2 3503.76   53.88
   4   0  -2 3318.93   60.23
  -4   0   2 3391.98   55.32
  -4   0  -2 3423.19   53.61
  -4   0  -2 3446.98   62.17
   4   0   2 3518.11   55.42
   4   0   2 3440.47   56.14
   4   1   2   44.57    6.03
   4   1   2   40.54    2.45
  -4  -1   2   39.69    2.27
   4  -1  -2   40.33    6.08
   4  -1  -2   40.19    3.92
  -4   1  -2   39.90    4.24
  -4   1  -2   43.90    6.24
  -4  -1   2   48.30    3.57
  -4   1   2   38.62    4.05
  -4   1   2   36.11    6.05
   4   1  -2   44.54    2.13
   4   1  -2   41.34    6.00
   4  -1   2   40.57    3.68
   4  -1   2   41.98    4.37
  -4  -1  -2   39.05    2.29
  -4  -1  -2   48.25    6.21
   4  -2  -2 1865.89   30.25
   4  -2  -2 1910.49   28.86
   4   2   2 1895.18   25.02
   4   2   2 1949.67   35.87
  -4   2  -2 1892.91   35.61
  -4   2  -2 1855.60   28.81
  -4  -2   2 1884.29   29.98
  -4  -2   2 1899.02   25.04
   4  -2   2 1899.58   34.97
  -4  -2  -2 1892.67   30.25
  -4   2   2 1884.91   32.22
  -4   2   2 1878.08   30.22
   4  -2   2 1898.75   33.31
   4   2  -2 1921.34   30.67
   4   2  -2 1894.08   24.00
  -4  -2  -2 1956.90   25.50
   4  -3  -2  690.35   13.02
   4  -3  -2  673.84   11.84
   4   3   2  670.40    8.08
   4   3   2  683.50    8.27
  -4  -3   2  680.99    8.96
  -4   3  -2  674.27   17.04
  -4  -3   2  687.15    8.96
  -4   3  -2  672.21   12.27
   4  -3   2  685.15   16.91
   4   3  -2  662.67   12.24
  -4  -3  -2  691.92   12.78
   4   3  -2  665.28   15.95
  -4   3   2  680.96   15.44
   4  -3   2  691.12   12.48
  -4   3   2  688.30   16.91
  -4  -3  -2  649.65   12.16
  -4   4  -2  913.94   16.40
   4  -4  -2  904.53   20.16
   4   4   2  923.49   11.68
  -4  -4   2  935.33   12.00
   4   4   2  919.60   11.47
  -4  -4   2  933.04   11.71
   4  -4  -2  918.05   16.43
  -4   4  -2  919.52   20.96
   4  -4   2  905.11   20.30
  -4  -4  -2  904.37   15.87
  -4   4   2  881.00   15.47
  -4   4   2  910.47   20.00
   4  -4   2  885.22   20.62
   4   4  -2  937.44   20.14
   4   4  -2  878.31   19.20
  -4  -4  -2  903.06   20.11
   4  -5  -2  643.49   17.39
  -4  -5   2  642.39    9.36
  -4   5  -2  630.63   13.15
   4  -5  -2  623.11   12.70
  -4   5  -2  649.89   17.42
  -4  -5   2  654.53    9.47
   4   5   2  636.79    9.50
   4   5   2  641.49    9.31
  -4   5   2  648.16   16.94
  -4   5   2  647.04   12.48
   4   5  -2  627.03   12.08
   4  -5   2  645.14   12.46
   4  -5   2  645.54   17.82
   4   5  -2  637.70   12.38
  -4  -5  -2  637.91   12.24
  -4  -5  -2  647.33   16.56
  -4  -6   2  135.41    4.13
   4   6   2  126.99    3.63
   4  -6  -2  117.49    6.32
  -4   6  -2  129.55   10.43
  -4   6  -2  128.27    9.66
   4  -6  -2  130.43    6.08
  -4  -6   2  127.84    5.55
   4   6   2  129.79    3.49
  -4   6   2  140.08    6.24
  -4   6   2  124.40    5.47
   4   6  -2  130.77    8.46
   4   6  -2  131.49    4.19
   4  -6   2  139.28    8.99
   4  -6   2  125.20    6.59
  -4  -6  -2  134.43    8.43
  -4   7  -2    3.73    5.20
  -4   7  -2    2.88    4.61
  -4  -7   2    1.04    2.03
   4   7   2    2.13    1.73
   4  -7  -2    0.08    5.09
  -4  -7   2   -0.37    4.19
   4   7   2    2.88    2.64
   4  -7  -2    2.91    2.77
   4   7  -2    1.36    3.97
   4  -7   2    3.39    2.61
   4  -7   2    3.36    3.09
   4   7  -2    2.53    2.05
  -4   7   2    1.87    2.99
  -4   7   2    1.12    2.53
  -4  -7  -2    0.00    4.05
  -4  -7  -2    0.32    1.71
   4  -8  -2  428.67   13.07
  -4   8  -2  425.79   12.96
  -4  -8   2  426.06    7.60
  -4  -8   2  439.42   15.66
   4   8   2  432.97   11.44
   4  -8  -2  431.85   17.26
  -4   8  -2  444.84   17.18
   4   8   2  439.61    9.15
   4  -8   2  429.02   12.94
  -4   8   2  425.98   10.94
   4  -8   2  455.13   11.52
   4   8  -2  427.61   15.50
  -4  -8  -2  429.55   10.94
  -4   8   2  433.45   18.19
   4   8  -2  433.10    9.74
  -4  -8  -2  430.06    8.88
  -4  -9   2  351.24   10.30
   4  -9  -2  338.68   12.32
   4  -9  -2  336.28   10.88
  -4   9  -2  353.59   16.54
  -4   9  -2  340.04   18.91
  -4  -9   2  352.66    9.68
   4   9   2  351.96    8.86
   4   9   2  347.64   15.71
   4  -9   2  350.76   18.72
   4   9  -2  340.57   10.08
  -4   9   2  342.92   18.19
  -4   9   2  340.31   14.80
   4  -9   2  347.59   15.18
   4   9  -2  346.63    9.50
  -4  -9  -2  347.78    8.67
  -4  -9  -2  345.75   15.10
   4 -10  -2  144.78   12.46
  -4 -10   2  154.11   11.42
  -4  10  -2  138.59    7.71
   4 -10  -2  148.99   14.24
  -4  10  -2  151.95    9.10
  -4 -10   2  145.44    4.75
   4  10   2  151.74    7.63
   4  10   2  150.16    6.53
   4  10  -2  146.99   11.18
  -4 -10  -2  140.61    7.15
   4 -10   2  141.89    7.04
   4 -10   2  143.23   14.06
  -4  10   2  164.99   13.90
  -4  10   2  140.85    7.20
   4  10  -2  144.11    4.83
  -4 -10  -2  148.22    6.43
  -4 -11   2   -0.67    4.16
   4  11   2    0.51    2.37
   4  11   2   -3.04    2.64
  -4 -11   2   -0.88    2.56
   4 -11  -2    4.80    3.25
   4 -11  -2    3.84    4.51
  -4  11  -2    0.99    5.36
  -4  11  -2   -1.20    2.69
  -4 -11  -2   -0.37    2.45
   4  11  -2    1.68    3.97
  -4  11   2   -0.45    4.05
  -4  11   2   -5.57    5.36
   4  11  -2   -0.99    1.63
   4 -11   2   -4.64    4.16
   4 -11   2    6.83    5.23
  -4 -11  -2    0.53    1.44
  -4  12  -2  146.80    8.67
  -4 -12   2  142.48    8.43
   4 -12  -2  142.94   13.23
   4 -12  -2  149.12   15.50
  -4  12  -2  125.81    9.39
  -4 -12   2  147.84   12.40
   4  12   2  144.22    7.76
   4  12   2  132.45    8.54
   4 -12   2  146.19   12.59
   4 -12   2  131.44   15.44
  -4  12   2  127.09    9.60
  -4  12   2  136.93   12.03
   4  12  -2  147.15    8.46
   4  12  -2  140.24   12.32
  -4 -12  -2  144.19    8.21
  -4 -12  -2  144.43    7.65
  -4 -13   2   26.73    8.32
  -4  13  -2   21.34    6.37
  -4 -13   2   17.42    5.65
   4  13   2   18.38    5.20
   4 -13  -2   25.34    8.78
   4 -13  -2   11.28   10.32
  -4  13  -2   19.18    8.94
   4  13   2   24.22    5.44
   4 -13   2   21.98    8.43
   4  13  -2    8.72    5.81
  -4  13   2   22.59    5.04
  -4  13   2   28.65    6.67
   4  13  -2   24.88    8.19
   4 -13   2   23.60   10.59
  -4 -13  -2   20.14    8.21
  -4 -13  -2   19.50    5.09
   4 -14  -2   74.49    8.70
  -4  14  -2   68.57   13.52
   4  14   2   67.51   12.11
   4  14   2   74.81    7.44
   4 -14  -2   64.63    7.55
  -4  14  -2   64.09   11.95
  -4 -14   2   58.95   11.42
  -4 -14   2   59.51    7.92
  -4  14   2   68.28    9.04
   4 -14   2   64.47    8.99
  -4  14   2   53.45   11.12
   4 -14   2   54.78    7.33
   4  14  -2   65.16    7.01
  -4 -14  -2   55.08   11.23
  -4 -14  -2   51.00    7.39
   4  14  -2   57.98    5.15
   4  15   2    0.80    6.93
   4 -15  -2   -0.35    5.23
   4  15   2   -2.16    3.79
  -4 -15   2   -2.53    4.37
   4 -15  -2   -0.96    6.93
  -4  15  -2    3.44    8.11
  -4  15  -2   11.44    4.27
  -4 -15   2    4.80    4.00
  -4  15   2    4.67    5.12
   4 -15   2   -3.60    5.33
  -4  15   2   -2.93    5.15
   4 -15   2    2.08    5.09
  -4 -15  -2    4.00    4.19
  -4 -15  -2   -0.67    3.20
   4  15  -2    1.39    3.25
   4  15  -2    3.33    4.69
  -4  16  -2   52.68   12.80
   4 -16  -2   49.21   13.34
   4 -16  -2   -0.91   11.36
  -4  16  -2   49.02   11.84
  -4 -16   2   20.08   10.86
   4  16   2    5.20    5.81
   4  16   2   58.52    7.36
   4 -16   2   46.06    8.35
   4  16  -2   54.04    7.81
  -4  16   2   45.40   13.60
   4 -16   2    3.63    5.23
   4  16  -2    1.73    8.00
  -4 -16  -2    3.12    8.24
   4 -17  -2   -0.61    5.49
  -4  17  -2   16.46    9.23
  -4 -17   2    3.71    5.04
  -4 -17   2    8.59    5.23
   4  17   2    2.96    9.31
  -4  17   2   14.94   10.72
  -4  17   2   -1.33    6.53
   4 -17   2   12.80   10.48
   4  17  -2   -0.83    6.53
   4  17  -2   11.55    6.21
  -4 -17  -2   -1.76    6.51
   4 -17   2   -0.83    6.88
  -5   0  -2    1.44    3.09
  -5   0  -2   -0.40    1.79
  -5   0   2    2.88    3.04
   5   0  -2    1.41    3.09
  -5   0   2   -0.96    1.71
   5   0   2    3.04    3.15
   5   0  -2   -0.29    1.65
   5   0   2    0.27    1.07
   5  -1  -2   11.95    2.96
   5   1   2   10.59    2.32
   5   1   2   14.88    2.88
   5  -1  -2   11.68    3.28
  -5   1  -2   15.55    3.07
  -5   1  -2   15.07    3.49
  -5  -1   2   12.00    2.19
  -5  -1   2   14.72    2.80
   5   1  -2   13.42    4.80
  -5   1   2   12.56    4.83
  -5  -1  -2   11.68    2.91
   5   1  -2    9.34    2.08
  -5   1   2   11.07    3.33
   5  -1   2   16.38    3.63
   5  -1   2   15.42    2.88
  -5  -1  -2   13.63    2.16
  -5   2  -2   47.32    5.12
  -5   2  -2   36.46    4.03
   5  -2  -2   40.62    3.07
   5  -2  -2   42.44    4.03
  -5  -2   2   42.28    5.87
  -5  -2   2   46.60    3.09
   5   2   2   47.82    6.08
   5   2   2   42.04    2.35
  -5   2   2   41.39    4.96
   5  -2   2   39.37    5.36
   5   2  -2   44.62    6.03
   5   2  -2   45.05    2.19
  -5  -2  -2   42.57    3.79
  -5  -2  -2   46.30    2.91
   5  -2   2   44.04    6.37
  -5   2   2   43.88    6.37
  -5   3  -2 1130.36   25.04
   5  -3  -2 1146.92   20.30
  -5  -3   2 1130.12   15.04
  -5  -3   2 1108.97   15.76
   5  -3  -2 1100.97   22.00
   5   3   2 1149.22   14.78
  -5   3  -2 1138.31   23.20
   5   3   2 1117.24   14.35
   5   3  -2 1111.71   18.96
   5   3  -2 1107.21   18.80
  -5  -3  -2 1110.67   18.96
  -5  -3  -2 1125.16   23.23
   5  -3   2 1108.22   19.34
  -5   3   2 1126.33   18.46
  -5   3   2 1136.95   24.51
   5  -3   2 1149.00   23.66
   5   4   2  779.03   10.94
   5  -4  -2  766.63   18.51
  -5   4  -2  758.90   14.88
  -5   4  -2  745.80   14.30
  -5  -4   2  781.49   10.62
   5   4   2  758.95    9.79
   5  -4  -2  745.24   19.63
  -5  -4   2  762.39   10.40
   5   4  -2  751.46   13.87
  -5  -4  -2  754.66   13.92
   5   4  -2  734.47   13.74
  -5   4   2  754.36   18.27
  -5   4   2  749.32   18.78
   5  -4   2  753.54   14.54
  -5  -4  -2  784.10   18.27
   5  -4   2  758.76   14.67
  -5   5  -2 1547.61   33.23
  -5   5  -2 1525.18   27.15
  -5  -5   2 1584.31   22.38
  -5  -5   2 1549.00   21.79
   5  -5  -2 1581.75   33.13
   5   5   2 1541.93   20.80
   5  -5  -2 1505.55   27.07
   5   5   2 1543.35   22.08
  -5   5   2 1525.40   31.82
   5   5  -2 1525.45   30.65
   5  -5   2 1546.97   27.05
  -5   5   2 1523.90   31.74
  -5  -5  -2 1554.71   26.67
   5   5  -2 1556.23   30.70
  -5  -5  -2 1577.27   26.89
   5  -5   2 1549.99   33.37
  -5  -6   2  298.99    7.65
  -5   6  -2  299.37   14.00
  -5  -6   2  298.19    7.52
   5  -6  -2  294.25    9.31
  -5   6  -2  273.28    9.44
   5  -6  -2  303.74    9.28
   5   6   2  307.61    5.65
   5   6   2  301.58    6.53
  -5   6   2  292.54    8.72
  -5   6   2  295.58    9.07
   5   6  -2  285.92   11.87
   5   6  -2  290.86   11.79
  -5  -6  -2  300.59    8.43
  -5  -6  -2  312.30   11.90
   5  -6   2  288.03    9.36
   5  -6   2  296.59    8.86
   5   7   2  880.60   13.82
  -5  -7   2  891.24   14.88
   5   7   2  871.96   13.44
  -5   7  -2  861.53   25.79
   5  -7  -2  910.85   26.19
  -5   7  -2  886.18   24.78
   5  -7  -2  852.62   18.72
  -5  -7   2  885.62   14.86
  -5  -7  -2  902.79   22.94
  -5   7   2  889.24   23.42
   5   7  -2  890.07   22.14
   5  -7   2  852.06   17.79
  -5  -7  -2  907.67   22.48
   5  -7   2  875.53   19.31
  -5   7   2  871.16   18.83
   5   7  -2  868.63   16.86
  -5  -8   2   45.90    4.00
  -5  -8   2   47.21    4.03
   5  -8  -2   42.09    9.55
   5   8   2   53.64    3.57
   5  -8  -2   53.37   10.22
  -5   8  -2   55.69   10.40
  -5   8  -2   48.44    5.84
   5   8   2   47.18    3.36
   5   8  -2   51.18    4.80
   5  -8   2   46.22   10.22
   5   8  -2   46.81    7.52
  -5   8   2   47.26    8.48
  -5   8   2   31.58    9.58
   5  -8   2   48.38    5.31
  -5  -8  -2   44.12    7.65
  -5  -8  -2   50.52    8.11
  -5   9  -2  311.85   12.08
  -5  -9   2  327.96    9.84
   5   9   2  331.88    8.11
   5  -9  -2  329.00   18.40
   5   9   2  324.84    5.87
  -5   9  -2  328.07   16.54
   5  -9  -2  328.52   16.51
  -5  -9   2  331.69    9.04
   5   9  -2  334.17    9.87
   5  -9   2  325.00   17.98
   5  -9   2  334.57   10.51
   5   9  -2  333.85    9.15
  -5  -9  -2  318.33    9.76
  -5   9   2  326.04   11.60
  -5   9   2  330.04   10.35
  -5  10  -2   47.32    9.84
   5  10   2   46.46    4.27
   5  10   2   39.66    5.55
  -5 -10   2   46.20    3.12
  -5 -10   2   47.16    8.43
   5 -10  -2   40.41    6.77
   5 -10  -2   40.35    5.84
  -5  10  -2   38.33    6.83
  -5  10   2   45.08    6.56
  -5 -10  -2   40.41    4.35
   5 -10   2   43.42    8.86
   5  10  -2   44.46    8.00
   5  10  -2   46.09    4.88
  -5  10   2   44.68    8.37
  -5 -10  -2   52.84    5.09
   5 -10   2   47.29    7.01
  -5  11  -2  143.90   14.94
   5 -11  -2  135.89    8.51
   5 -11  -2  155.95   15.34
  -5 -11   2  133.44    7.31
  -5 -11   2  147.15    7.73
  -5  11  -2  138.00   13.50
   5  11   2  135.73    4.53
   5  11   2  145.42   12.48
  -5  11   2  121.97   11.95
   5 -11   2  140.00   12.40
   5 -11   2  133.17    9.44
   5  11  -2  130.53   11.42
   5  11  -2  131.89    7.47
  -5 -11  -2  131.49   11.44
  -5 -11  -2  128.16    6.53
  -5  11   2  137.39    9.79
   5  12   2   -0.37    2.80
  -5 -12   2    4.99    3.04
  -5  12  -2   -3.71    5.68
  -5  12  -2   -0.24    3.81
  -5 -12   2    0.21    3.07
   5 -12  -2   -4.16    6.35
   5  12   2   -1.92    5.28
   5 -12   2   -1.95    3.15
  -5  12   2   -4.16    3.17
  -5  12   2   -4.88    6.32
   5  12  -2   -0.35    3.15
   5  12  -2    0.61    2.91
  -5 -12  -2   -0.29    4.88
  -5 -12  -2   -2.08    2.77
   5 -12   2   -0.67    3.89
  -5  13  -2    9.42    8.35
   5 -13  -2    5.76    4.64
  -5  13  -2    2.16    7.52
   5 -13  -2    1.81    8.78
   5  13   2    7.84    7.20
   5  13   2    7.89    4.08
  -5 -13   2    5.47    4.16
  -5 -13   2    4.13    4.35
   5 -13   2    8.03    7.20
   5 -13   2    6.72    8.75
  -5  13   2   -0.85    8.86
   5  13  -2    6.27    3.92
  -5 -13  -2    6.19    3.87
  -5 -13  -2    0.91    6.59
   5  13  -2    3.65    4.43
  -5  13   2    5.28    6.83
   5  14   2   30.35    9.20
  -5 -14   2   17.76    5.76
   5  14   2   17.47    5.63
   5 -14  -2   22.27    7.17
   5 -14  -2   21.84    9.87
  -5  14  -2   25.53    6.21
  -5  14  -2   21.26    7.09
  -5 -14   2   20.54    5.52
  -5  14   2   27.18   11.92
  -5 -14  -2   18.22    5.36
   5  14  -2   11.55    4.53
   5 -14   2   21.36    9.60
   5  14  -2    9.68    6.08
  -5  14   2   18.03    9.02
   5 -14   2   17.10   11.79
  -5 -14  -2   29.58    8.03
  -5 -15   2    9.26    3.76
   5  15   2    2.64    3.79
  -5 -15  -2   -1.07    3.31
  -5  15   2   -0.69    3.41
   5 -15   2    0.93    5.71
   5  15  -2   -1.04    5.20
  -5  16  -2   -5.52    6.96
  -5 -16   2   -0.88    3.39
   5 -16  -2    0.67    3.97
  -5  16  -2    1.36    6.40
   5 -16  -2   -6.24    7.28
  -5 -16   2   -0.43    3.31
   5 -16   2    3.52    2.99
  -5  16   2    0.16    4.59
  -5  16   2   -6.48    4.61
   5 -16   2    0.03    4.61
  -5 -16  -2   -1.71    3.65
  -5 -16  -2    2.93    4.32
   5  16  -2   -0.72    4.29
   5  16  -2    1.73    3.97
  -5  17  -2   11.47    5.20
   5 -17  -2    0.69    5.09
   5 -17   2   -4.32    6.29
  -5  17   2   -1.63    6.19
  -5 -17  -2    1.92    4.91
   5  17  -2    1.52    5.68
  -5 -17  -2    3.28    5.81
   5  17  -2   -1.12    4.43
  -6   0   2  137.12    3.71
  -6   0  -2  140.08    5.84
   6   0  -2  139.55    9.02
  -6   0   2  143.68    5.63
   6   0  -2  136.37    3.55
  -6   0  -2  134.27    5.44
   6   0   2  146.35    8.83
   6   0   2  140.03    3.87
   6   1   2  330.39    7.39
   6   1   2  332.15   11.84
   6  -1  -2  317.32    8.54
   6  -1  -2  303.34    8.64
  -6   1  -2  331.00    9.26
  -6  -1   2  335.48    8.08
  -6  -1   2  329.80    5.33
  -6   1  -2  324.25    8.59
   6   1  -2  325.72    6.85
   6   1  -2  312.94    8.19
  -6   1   2  331.19    6.53
  -6   1   2  316.49   11.87
   6  -1   2  333.27   12.40
  -6  -1  -2  327.83    5.33
  -6  -1  -2  331.61   12.11
   6  -1   2  330.09    9.55
   6  -2  -2  685.23   12.08
  -6   2  -2  693.90   15.79
  -6   2  -2  675.01   13.76
   6   2   2  685.23   11.07
  -6  -2   2  675.68   10.83
   6  -2  -2  667.25   13.82
  -6  -2   2  680.80   12.94
   6   2   2  696.91   17.60
   6   2  -2  700.59   10.72
  -6   2   2  683.84   15.47
   6  -2   2  713.48   16.35
  -6  -2  -2  691.95   13.34
   6  -2   2  691.63   13.58
   6   2  -2  689.63   17.42
  -6  -2  -2  714.25   10.88
  -6   2   2  677.25   13.55
   6  -3  -2  106.47    5.79
   6  -3  -2  103.75    4.67
  -6   3  -2  115.44    9.39
   6   3   2  114.16    8.24
  -6  -3   2  101.01    5.12
  -6   3  -2  106.77    4.88
   6   3   2  110.40    3.47
  -6  -3   2  106.07    4.59
  -6  -3  -2  115.38    8.05
  -6   3   2  107.41    8.88
  -6   3   2  113.36    4.75
   6  -3   2  116.53    7.87
   6  -3   2  104.98    5.76
   6   3  -2  110.08    3.49
   6   3  -2  116.34    8.00
  -6  -3  -2  102.98    3.20
   6  -4  -2  907.49   23.55
  -6   4  -2  891.38   17.95
   6   4   2  882.76   13.87
   6  -4  -2  903.89   21.12
   6   4   2  877.75   13.60
  -6  -4   2  905.41   13.34
  -6  -4   2  880.49   12.75
  -6   4   2  904.13   16.72
  -6   4   2  907.65   17.76
   6  -4   2  897.99   22.72
   6   4  -2  880.71   20.96
   6   4  -2  902.31   16.38
  -6  -4  -2  875.72   16.38
   6  -4   2  896.58   22.32
  -6  -4  -2  887.59   20.78
   6  -5  -2    1.36    2.51
  -6   5  -2   -0.21    4.21
  -6   5  -2   -2.29    2.77
   6  -5  -2    2.69    4.51
   6   5   2    1.87    1.23
  -6  -5   2    1.79    1.47
   6   5   2    0.69    1.23
  -6  -5   2    0.05    1.41
  -6  -5  -2    0.61    2.16
  -6   5   2    1.44    4.11
  -6   5   2    3.84    2.48
   6  -5   2    0.85    4.40
   6  -5   2   -0.83    2.64
   6   5  -2   -2.13    2.19
  -6  -5  -2   -0.08    3.68
   6   5  -2    1.92    2.13
  -6  -6   2  308.89    6.59
   6  -6  -2  295.10    9.71
  -6   6  -2  300.01   10.22
   6   6   2  294.22    5.79
   6   6   2  308.51    7.17
   6  -6  -2  305.82   15.58
  -6   6  -2  295.07   15.10
  -6  -6   2  304.94    6.56
  -6   6   2  288.59    9.55
   6   6  -2  298.81    8.35
  -6   6   2  287.63   13.84
   6  -6   2  306.67   15.20
  -6  -6  -2  306.91   12.88
   6   6  -2  308.41   12.19
   6  -6   2  286.51    9.66
  -6  -6  -2  304.33   12.43
   6  -7  -2    0.93    3.49
   6  -7  -2    1.07    5.55
  -6   7  -2    2.96    5.68
  -6   7  -2    9.31    5.81
  -6  -7   2    2.00    1.97
   6   7   2    1.57    1.71
   6   7   2    2.69    1.76
  -6  -7   2    1.63    1.97
  -6   7   2    0.72    5.44
  -6   7   2    3.84    3.07
   6  -7   2   -0.11    5.79
   6  -7   2    2.37    5.23
   6   7  -2    0.37    4.21
  -6  -7  -2    0.85    2.69
  -6  -7  -2    4.13    4.37
   6   7  -2    0.75    4.29
   6  -8  -2  491.83   20.62
   6  -8  -2  495.86   14.46
  -6   8  -2  478.95   14.59
  -6   8  -2  496.31   14.40
  -6  -8   2  470.49    8.05
  -6  -8   2  486.95   10.27
   6   8   2  497.43    9.36
   6   8   2  491.78    9.44
   6  -8   2  492.63   19.12
   6  -8   2  484.92   14.32
   6   8  -2  505.46   16.80
   6   8  -2  486.36   16.30
  -6  -8  -2  505.67   16.86
  -6  -8  -2  479.86   17.31
  -6   8   2  485.38   14.03
  -6   8   2  478.98   13.31
   6  -9  -2   74.49    7.28
   6  -9  -2   75.56   11.23
  -6  -9   2   80.10    4.85
  -6   9  -2   74.55    7.55
  -6   9  -2   74.71   11.04
   6   9   2   81.64    4.35
   6   9   2   78.63    4.16
  -6  -9   2   78.63    5.04
   6  -9   2   70.28   10.22
  -6   9   2   72.73   10.06
   6   9  -2   87.06    8.56
  -6   9   2   70.89   11.68
   6  -9   2   74.20   11.92
  -6  -9  -2   75.00    5.60
   6   9  -2   73.45    8.46
  -6  -9  -2   74.20    9.31
   6  10   2  387.44    9.47
  -6 -10   2  385.60    7.79
  -6  10  -2  399.36   19.74
   6 -10  -2  381.60   13.36
   6 -10  -2  385.52   14.06
  -6  10  -2  373.09   21.12
  -6 -10   2  378.77   10.56
   6  10   2  379.54    9.34
  -6  10   2  386.96   12.35
  -6  10   2  389.25   20.91
   6 -10   2  363.57   12.24
   6  10  -2  378.77   11.10
   6 -10   2  380.85   21.31
   6  10  -2  381.94   15.63
  -6 -10  -2  381.04   11.58
  -6 -10  -2  387.04   15.92
  -6 -11   2   24.94    2.96
   6 -11  -2   25.23    6.13
  -6  11  -2   27.18    9.76
  -6  11  -2   23.10   10.27
  -6 -11   2   30.75    4.75
   6  11   2   25.87    4.08
   6  11   2   26.86    3.95
   6 -11  -2   26.94   10.78
  -6  11   2   28.78    6.35
   6 -11   2   28.14    6.69
  -6 -11  -2   28.65    4.91
   6  11  -2   34.83    7.76
  -6 -11  -2   26.94    8.35
   6  11  -2   38.67    4.77
  -6  11   2   34.54    8.78
   6 -11   2   28.11    5.44
   6  12   2   69.67    5.68
   6 -12  -2   54.49    7.71
   6 -12  -2   63.16   13.76
  -6  12  -2   61.80   12.22
  -6  12  -2   58.52    8.19
  -6 -12   2   63.56    6.27
   6  12   2   66.44    5.41
  -6 -12   2   59.61    6.35
   6  12  -2   67.08    9.74
  -6  12   2   62.31    8.35
   6 -12   2   61.00    8.46
   6  12  -2   62.95    6.16
  -6 -12  -2   70.39    6.48
  -6 -12  -2   61.27    6.32
  -6  12   2   68.87   11.04
   6 -12   2   56.09   11.12
   6 -13  -2   15.10    5.87
   6 -13  -2    3.63    8.46
  -6  13  -2    7.31    5.28
  -6  13  -2   10.06    9.15
  -6 -13   2    7.87    4.43
  -6 -13   2    5.28    4.53
   6  13   2    9.12    4.05
   6  13   2   10.22    3.95
  -6  13   2    7.44    9.79
   6  13  -2    7.95    6.91
  -6 -13  -2   11.44    4.51
  -6 -13  -2    0.40    4.27
   6  13  -2   13.50    6.85
  -6  13   2    3.25    7.97
   6 -13   2   14.38    9.52
   6 -13   2    7.65    7.97
   6 -14  -2   31.79   12.78
  -6  14  -2   29.34    6.88
  -6 -14   2   24.67    6.29
  -6 -14   2   20.06    5.68
  -6  14  -2   26.03    7.65
   6 -14  -2   17.79   11.20
  -6  14   2   24.51   10.32
   6 -14   2   23.68    6.32
   6 -14   2   30.30   12.35
  -6 -14  -2   30.43    5.89
   6  14  -2   21.07    8.83
   6  14  -2   -3.84    7.20
  -6  14   2   39.37   12.70
   6 -15  -2   16.96    9.79
   6 -15  -2   20.83    6.83
  -6  15  -2   14.22    9.82
  -6  15  -2   18.56   10.83
  -6 -15   2   12.24    5.55
  -6 -15   2   -0.40    4.53
  -6  15   2   -1.01    4.51
  -6  15   2   14.91    7.09
   6  15  -2    0.03    6.35
  -6 -15  -2   14.35    5.17
  -6 -15  -2   -2.11    3.97
   6  15  -2   27.34    4.80
   6 -15   2    1.04    4.56
   6 -15   2   15.12   11.31
   6 -16  -2   40.43    8.64
  -6  16  -2   34.91    8.64
  -6  16  -2   37.39   12.56
   6 -16  -2   35.39    7.92
   6  16  -2    1.95    7.81
  -6  16   2    2.19    9.07
   6 -16   2    0.59    9.23
   6  16  -2   42.14   10.19
  -6  16   2   36.67    9.23
   6 -16   2   29.93    8.72
  -6 -16  -2    1.57    8.03
  -6 -16  -2   30.62   10.91
   7   0  -2    0.43    1.87
  -7   0  -2    1.15    1.95
   7   0   2    0.29    3.07
  -7   0   2    0.16    2.99
  -7   0   2   -0.75    1.15
   7   0   2    1.07    2.00
   7   0  -2   -0.40    1.79
  -7   0  -2   -0.37    1.87
   7  -1  -2  140.40   10.35
  -7   1  -2  151.95    4.80
  -7  -1   2  154.75    6.19
   7   1   2  157.87    3.97
  -7  -1   2  159.07    5.76
   7   1   2  152.64    6.19
   7  -1  -2  148.70    4.56
  -7   1  -2  151.63    6.64
  -7   1   2  161.55    6.32
   7   1  -2  143.63    6.21
   7   1  -2  163.71    5.49
  -7  -1  -2  150.94    9.76
   7  -1   2  151.79    7.68
  -7   1   2  154.59    7.28
  -7  -1  -2  161.74    5.57
   7  -1   2  161.82    6.61
  -7  -2   2   41.13    3.41
   7  -2  -2   37.58    5.57
  -7   2  -2   49.56    7.71
  -7  -2   2   38.83    6.56
   7   2   2   40.86    4.19
   7   2   2   39.39    3.52
   7  -2  -2   46.36    7.65
  -7   2  -2   42.78    5.79
   7  -2   2   48.92    4.45
   7  -2   2   44.73    6.08
   7   2  -2   52.09    3.25
  -7  -2  -2   41.87    3.33
  -7   2   2   41.42    4.53
  -7   2   2   37.55    5.68
   7   2  -2   39.87    4.19
  -7  -2  -2   54.01    6.99
   7  -3  -2 1145.32   24.88
  -7   3  -2 1142.76   28.27
   7  -3  -2 1109.55   28.54
   7   3   2 1159.00   26.27
  -7  -3   2 1147.80   18.19
  -7  -3   2 1158.18   20.96
  -7   3  -2 1158.39   25.66
   7   3   2 1134.65   18.11
  -7   3   2 1146.84   27.58
  -7   3   2 1128.94   25.10
   7  -3   2 1146.81   27.63
   7   3  -2 1163.32   26.17
  -7  -3  -2 1112.51   25.74
  -7  -3  -2 1151.88   17.63
   7   3  -2 1175.09   18.14
   7  -3   2 1161.54   26.22
  -7   4  -2   22.08    7.76
  -7  -4   2   22.35    2.48
   7   4   2   20.91    2.29
  -7  -4   2   23.18    2.80
   7   4   2   20.86    2.61
   7  -4  -2   30.83    7.68
   7  -4  -2   22.16    6.19
  -7   4  -2   20.19    6.51
   7  -4   2   20.32    4.40
   7   4  -2   26.65    3.49
   7   4  -2   21.71    5.95
  -7  -4  -2   29.53    5.89
  -7  -4  -2   22.40    3.76
  -7   4   2   25.10    6.35
  -7   4   2   22.16    4.35
   7  -4   2   25.55    4.13
  -7   5  -2  179.29   11.82
  -7   5  -2  187.37   13.31
   7  -5  -2  183.53   13.28
   7   5   2  176.44    5.89
   7   5   2  174.06    4.51
  -7  -5   2  176.28    4.75
   7  -5  -2  160.78    7.33
  -7  -5   2  170.14    5.09
  -7   5   2  157.66   12.08
   7  -5   2  180.38   12.27
   7  -5   2  182.89    8.24
  -7  -5  -2  192.04   10.99
  -7   5   2  171.53    7.47
   7   5  -2  175.47   10.43
   7   5  -2  172.97    9.68
  -7  -5  -2  190.73   10.22
   7  -6  -2    5.04    3.81
  -7   6  -2   10.30    6.53
  -7  -6   2    4.83    2.32
   7   6   2    5.68    2.64
  -7   6  -2   13.50    6.99
  -7  -6   2    8.16    2.24
   7   6   2    8.27    2.03
   7  -6  -2    7.25    4.32
  -7   6   2    5.65    3.84
  -7   6   2    5.68    3.87
   7   6  -2    9.95    5.25
  -7  -6  -2   10.56    3.17
   7  -6   2    6.96    6.75
   7  -6   2    4.99    4.05
   7   6  -2    8.21    3.07
  -7  -6  -2   12.08    5.36
   7  -7  -2  357.59   11.52
  -7   7  -2  348.07   12.14
  -7  -7   2  345.48    7.95
   7   7   2  348.47    7.23
   7   7   2  343.35    7.01
  -7  -7   2  350.50    8.03
  -7   7  -2  347.46   11.74
   7  -7  -2  321.96   18.30
   7  -7   2  346.74   18.06
   7   7  -2  352.87    9.60
   7   7  -2  338.52    9.60
   7  -7   2  338.49   11.47
  -7  -7  -2  349.38    9.68
  -7   7   2  338.55   16.96
  -7   7   2  344.98   16.35
  -7  -7  -2  356.87   10.14
   7  -8  -2   -0.05    6.16
  -7   8  -2    5.73    3.73
  -7  -8   2    1.41    2.24
   7   8   2    1.15    1.97
  -7  -8   2    5.65    2.29
  -7   8  -2    5.89    6.21
   7  -8  -2   -2.53    3.87
   7   8   2    2.43    1.95
   7  -8   2    3.73    3.49
   7  -8   2    6.59    3.89
   7   8  -2    4.16    4.53
   7   8  -2    2.40    2.72
  -7  -8  -2    2.91    4.80
  -7  -8  -2    2.24    2.85
  -7   8   2    1.63    5.52
  -7   8   2   -2.27    3.63
  -7   9  -2  295.50   18.14
   7  -9  -2  292.96   18.16
   7  -9  -2  299.37   12.32
  -7  -9   2  299.98    8.21
  -7  -9   2  296.06    8.32
  -7   9  -2  297.69   18.56
   7   9   2  297.77    7.57
   7   9   2  284.64    7.44
   7  -9   2  309.34   16.67
   7  -9   2  307.79   12.38
  -7   9   2  306.70   11.76
   7   9  -2  296.41   13.60
  -7  -9  -2  307.61   14.75
  -7   9   2  286.91   10.96
  -7  -9  -2  304.73   13.71
   7   9  -2  299.05    9.47
  -7 -10   2   14.59    3.65
   7  10   2   13.79    3.12
   7 -10  -2    8.03    5.55
  -7  10  -2   13.12    8.96
  -7 -10   2   14.62    3.63
   7  10   2   14.56    3.20
   7 -10  -2   11.15    8.96
  -7  10  -2    3.17    8.99
   7  10  -2   19.10    6.29
  -7 -10  -2   14.35    6.53
  -7 -10  -2   17.23    6.91
   7  10  -2   18.40    6.29
   7 -10   2   15.44    8.03
  -7  10   2   13.07    8.64
  -7  10   2   11.26    7.92
   7 -10   2   -0.51    9.15
   7  11   2  342.31    9.55
  -7 -11   2  341.00   10.54
  -7 -11   2  357.38   10.59
   7  11   2  353.96    9.71
  -7  11  -2  380.77   20.88
   7 -11  -2  322.97   21.74
  -7  11  -2  367.46   22.51
   7 -11  -2  349.54   13.98
   7  11  -2  346.98   11.02
  -7 -11  -2  349.00   11.87
  -7 -11  -2  363.83   16.54
   7  11  -2  359.51   11.18
  -7  11   2  349.67   13.07
  -7  11   2  343.27   14.46
   7 -11   2  350.66   19.12
   7 -11   2  348.58   14.64
   7 -12  -2   10.96    5.92
  -7 -12   2    9.12    4.53
   7  12   2   13.10    3.81
  -7 -12   2   11.26    4.61
   7  12   2   10.35    3.87
   7 -12  -2   17.71   10.27
  -7  12  -2   12.19    9.68
  -7  12  -2    4.29   10.14
   7  12  -2   25.90    6.99
   7  12  -2   18.38    7.04
  -7  12   2   15.07    5.41
   7 -12   2   11.26    6.37
  -7 -12  -2   17.31    4.48
  -7 -12  -2   11.90    7.57
  -7  12   2   12.08    6.00
   7 -12   2   14.16    5.47
  -7 -13   2   13.36    3.12
  -7 -13   2   15.15    5.04
   7 -13  -2   16.16    6.40
   7 -13  -2   23.23    7.17
  -7  13  -2   22.94   10.27
  -7  13  -2   22.70    6.93
   7 -13   2   22.08    6.00
   7  13  -2    0.21    6.29
   7  13  -2   23.39    7.57
  -7 -13  -2   20.46    8.08
  -7  13   2   16.83   11.28
  -7 -13  -2    0.83    4.48
   7 -13   2   31.02   11.71
  -7  13   2   22.00    5.71
  -7 -14   2    8.03    4.85
  -7 -14   2    1.81    4.37
   7 -14  -2   21.50    9.82
  -7  14  -2   12.64    6.11
  -7  14  -2    6.45   10.75
   7 -14  -2   16.00   10.86
   7  14  -2    3.60    5.92
   7  14  -2   18.48    7.12
  -7 -14  -2    1.44    3.79
  -7 -14  -2    9.23    7.92
   7 -14   2    1.47   11.02
  -7  14   2    9.02    5.25
  -7  14   2   17.74   11.02
   7 -14   2   12.94    5.68
   7 -15  -2   60.81   13.60
  -7  15  -2   46.33    9.60
   7 -15  -2   59.91    9.58
   7  15  -2   65.16   10.00
  -7 -15  -2   13.90   11.28
   7  15  -2    1.84    8.08
  -7  15   2   -0.21    9.74
  -7  15   2   53.53    9.47
   7 -15   2   -4.59   10.16
   7 -15   2   61.99    9.71
   7 -16  -2    3.52    5.76
  -7  16  -2    7.28    9.31
   7  16  -2    5.09    6.72
  -7 -16  -2    4.45    7.68
   7 -16   2   -1.31    6.93
   7  16  -2    3.89    5.60
  -7 -16  -2   -1.07    3.57
  -7  16   2    0.83    6.69
  -7  16   2    7.87    6.45
   7 -16   2    3.15    6.35
  -8   0   2  155.58   10.48
  -8   0  -2  156.08    7.09
  -8   0   2  166.89    7.52
   8   0  -2  157.23    7.12
   8   0  -2  159.37    4.69
  -8   0  -2  168.99   11.28
   8   0   2  168.17    7.89
   8   0   2  160.78    6.91
  -8   1  -2  121.92   10.70
   8  -1  -2  122.90    7.17
  -8   1  -2  126.29    7.33
   8   1   2  132.77    6.21
   8   1   2  117.36    4.19
  -8  -1   2  126.11    9.52
  -8  -1   2  124.37    6.13
   8  -1  -2  124.34   10.78
  -8   1   2  124.18    4.80
   8  -1   2  121.65    6.56
   8  -1   2  135.28    7.95
  -8   1   2  133.39   10.06
  -8  -1  -2  127.68    9.95
   8   1  -2  125.06    6.29
   8   1  -2  122.42    3.84
  -8  -1  -2  131.65    5.87
  -8   2  -2  440.91   17.79
  -8   2  -2  467.91   13.92
   8  -2  -2  443.15   17.44
   8  -2  -2  443.85    9.87
   8   2   2  462.71   15.82
  -8  -2   2  459.61   10.99
   8   2   2  455.69   10.46
  -8  -2   2  449.85   10.30
  -8  -2  -2  455.08   16.16
   8   2  -2  460.68   16.14
  -8   2   2  463.91   13.87
   8  -2   2  461.69   14.72
  -8   2   2  459.58   11.90
   8  -2   2  456.65   11.84
   8   2  -2  455.58    9.90
  -8  -2  -2  464.63   10.00
  -8  -3   2    2.99    5.12
   8   3   2    9.12    3.39
  -8  -3   2    9.07    2.85
   8  -3  -2   13.36    4.03
  -8   3  -2    8.11    3.15
   8  -3  -2   11.07    5.01
  -8   3  -2    7.76    4.05
   8   3   2   10.59    2.83
   8   3  -2    5.01    3.39
  -8   3   2    6.45    5.17
   8  -3   2   15.39    5.55
   8  -3   2    9.95    6.40
   8   3  -2    7.92    2.64
  -8  -3  -2    8.29    3.44
  -8  -3  -2   10.16    2.45
   8   4   2  762.76   12.99
   8   4   2  787.44   14.03
  -8  -4   2  795.89   13.76
   8  -4  -2  782.96   18.54
   8  -4  -2  816.51   21.84
  -8   4  -2  786.53   18.35
  -8  -4   2  797.01   14.27
  -8   4  -2  816.94   22.72
  -8  -4  -2  826.40   21.58
   8   4  -2  774.74   15.90
   8  -4   2  810.24   17.50
  -8   4   2  779.99   23.87
  -8   4   2  798.03   22.06
   8  -4   2  789.70   24.48
   8   4  -2  804.37   21.98
  -8  -4  -2  798.16   22.08
   8   5   2   35.13    2.91
   8  -5  -2   30.54    9.50
  -8   5  -2   30.51    4.99
  -8  -5   2   34.65    3.12
   8  -5  -2   33.23    8.19
  -8   5  -2   26.27    9.68
  -8  -5   2   35.85    3.57
   8   5   2   41.50    3.20
  -8   5   2   32.94    5.01
  -8   5   2   33.61    8.88
   8  -5   2   40.62    8.72
   8  -5   2   35.42    9.15
   8   5  -2   30.17    6.69
   8   5  -2   30.01    7.20
  -8  -5  -2   30.25    7.36
  -8  -5  -2   34.51    6.83
   8  -6  -2   76.71    7.23
  -8  -6   2   68.84    3.92
   8   6   2   74.17    3.84
  -8   6  -2   60.87    7.33
   8  -6  -2   70.73   10.06
  -8   6  -2   79.46    6.45
  -8  -6   2   72.60    4.19
   8   6   2   72.87    3.63
   8   6  -2   73.13    8.24
  -8  -6  -2   68.28    5.25
   8  -6   2   74.12    7.01
  -8   6   2   79.54    6.21
  -8   6   2   60.89    6.51
   8  -6   2   83.24    6.61
   8   6  -2   60.73    8.64
  -8  -6  -2   79.64    8.96
  -8  -7   2    6.29    2.80
   8   7   2   11.84    2.32
  -8   7  -2   14.80    7.89
   8  -7  -2   10.24    7.07
   8  -7  -2    6.75    4.93
  -8   7  -2   10.43    7.33
   8   7   2   11.98    2.48
  -8  -7   2    8.13    2.64
  -8   7   2    5.84    7.01
   8  -7   2   15.63    7.44
  -8   7   2    7.04    4.35
   8  -7   2   11.68    7.57
   8   7  -2   15.71    5.44
   8   7  -2   10.91    3.36
  -8  -7  -2   10.72    3.41
  -8  -7  -2    7.60    3.49
  -8   8  -2  196.07   10.30
   8   8   2  212.79    6.00
   8   8   2  211.99    7.52
  -8   8  -2  210.10   16.14
  -8  -8   2  212.76    4.88
  -8  -8   2  211.11    6.69
   8  -8  -2  228.95   16.62
   8  -8  -2  216.12   10.16
   8   8  -2  206.52   12.00
  -8  -8  -2  212.79    8.03
   8  -8   2  192.52   10.46
  -8   8   2  206.17    9.60
  -8   8   2  204.57    9.76
   8  -8   2  221.99   15.20
   8   8  -2  213.22   11.71
  -8  -8  -2  216.55   12.46
   8   9   2    8.67    2.61
   8  -9  -2    3.47    7.89
  -8   9  -2   14.19    8.24
  -8   9  -2    5.81    4.88
   8  -9  -2    6.83    8.37
  -8  -9   2   10.24    3.07
  -8  -9   2    5.28    3.01
   8   9   2    6.21    2.67
   8  -9   2    5.87    4.48
  -8   9   2    6.03    7.17
  -8   9   2   10.62    7.68
   8  -9   2    8.13    8.40
   8   9  -2   13.34    5.49
   8   9  -2    9.23    5.63
  -8  -9  -2    8.54    6.03
  -8  -9  -2    5.47    5.63
   8 -10  -2   33.69   14.35
  -8  10  -2   94.13   14.64
  -8 -10   2   94.66    5.76
  -8 -10   2   92.10    5.81
   8  10   2   92.04    5.01
  -8  10  -2   82.07    8.75
   8 -10  -2   91.32   14.11
   8  10   2   86.84    4.96
   8 -10   2   96.45   14.16
   8  10  -2  106.23    9.55
   8  10  -2  101.01    9.82
  -8 -10  -2   93.46   10.64
  -8  10   2   97.03    8.19
  -8  10   2  103.91   13.74
   8 -10   2  114.74   12.91
  -8 -10  -2   79.59    6.35
   8  11   2    0.88    2.45
   8 -11  -2   -0.24    7.04
   8 -11  -2    0.16    7.07
  -8  11  -2   -2.24    4.32
  -8  11  -2   -3.65    7.44
  -8 -11   2   -1.68    2.88
   8  11   2    0.99    2.48
  -8 -11   2    1.20    2.83
  -8 -11  -2    5.71    3.20
   8 -11   2    0.35    3.95
  -8  11   2    2.75    6.29
  -8  11   2    5.87    4.32
   8 -11   2    2.21    4.37
   8  11  -2    1.25    2.91
   8  11  -2    1.97    3.01
  -8 -11  -2    0.37    4.93
  -8  12  -2   87.56   16.70
   8 -12  -2   83.59   15.47
   8 -12  -2   92.02   16.35
  -8  12  -2   86.74   15.76
  -8 -12   2   97.03    7.17
  -8 -12   2   85.38    6.85
   8 -12   2   81.67   14.48
  -8  12   2  107.25   13.84
   8 -12   2   92.37   10.08
  -8  12   2   96.66   15.76
  -8 -12  -2   81.96   11.90
   8  12  -2  104.79   10.46
   8  12  -2   93.06   10.72
  -8 -12  -2   97.73    7.09
   8 -13  -2   17.10    6.53
   8 -13  -2   13.82   11.55
  -8 -13   2    9.20    2.83
  -8 -13   2    9.18    4.59
  -8  13  -2   13.50    7.15
  -8  13  -2   14.88   10.48
  -8  13   2   18.35    5.95
   8 -13   2   13.95    9.66
   8  13  -2   -0.05    5.89
   8  13  -2   17.28    4.48
  -8  13   2   12.78   11.26
   8 -13   2   18.62   11.68
  -8 -13  -2   -0.05    3.87
  -8 -13  -2   17.34    4.85
   8 -14  -2   32.01    7.92
  -8  14  -2   32.06    8.78
   8 -14  -2   35.34    8.96
  -8  14  -2   33.07   12.72
  -8  14   2   36.51   11.26
   8  14  -2    6.35    7.36
  -8 -14  -2   23.47    6.05
  -8  14   2   39.95    8.40
   8 -14   2   23.55   11.82
   8 -14   2   31.45   13.92
  -8 -14  -2    0.35    7.23
   8  14  -2   25.15    5.57
   8 -15  -2    1.17   10.40
   8 -15  -2    1.84    9.63
  -8  15  -2    6.37    5.87
  -8  15  -2    4.99   10.11
  -8  15   2    1.23    6.91
  -8  15   2    4.29    6.43
   8 -15   2    1.89    6.53
   8 -15   2    4.77    7.17
   8  15  -2    6.51    3.33
   8  15  -2   -4.32    3.97
  -8 -15  -2   -0.75    5.49
  -8 -15  -2    2.91    4.56
  -9   0   2   -1.68    3.12
  -9   0  -2   -0.24    2.93
  -9   0  -2    1.55    2.91
   9   0  -2    2.27    4.69
   9   0  -2    0.91    2.88
  -9   0   2   -0.27    2.67
   9   0   2    6.61    3.23
   9   0   2   -2.80    4.48
   9   1   2  459.96   12.64
  -9  -1   2  459.72   11.98
   9  -1  -2  459.45   12.75
   9  -1  -2  453.66    9.84
  -9   1  -2  470.47   18.78
  -9   1  -2  445.74    9.92
   9   1   2  472.73   17.07
  -9  -1   2  450.52    9.07
   9   1  -2  455.80   12.40
   9  -1   2  448.89   14.70
  -9   1   2  448.65   10.08
  -9   1   2  454.81   12.19
   9  -1   2  454.41   17.66
  -9  -1  -2  463.48   12.59
  -9  -1  -2  462.87    8.91
   9   1  -2  465.37   11.68
   9   2   2    2.24    2.51
  -9  -2   2   -2.16    2.53
   9  -2  -2    4.11    3.52
   9  -2  -2    0.35    4.88
  -9   2  -2   -1.31    2.13
  -9   2  -2    1.73    2.96
  -9  -2   2   -1.65    2.48
   9   2   2    3.44    4.16
   9   2  -2    4.13    4.37
   9   2  -2    0.16    2.29
  -9  -2  -2    2.83    4.43
   9  -2   2    0.00    2.85
   9  -2   2    2.69    2.35
  -9   2   2   -0.69    2.85
  -9  -2  -2    0.00    2.32
  -9   2   2    1.65    2.21
   9   3   2  530.69   12.16
  -9  -3   2  515.97   11.87
  -9  -3   2  504.45   12.38
   9  -3  -2  511.54   14.48
  -9   3  -2  519.76   17.23
   9  -3  -2  507.35   12.16
  -9   3  -2  528.61   20.78
   9   3   2  525.97   18.27
   9   3  -2  505.97   13.12
   9  -3   2  511.35   12.80
  -9   3   2  524.08   20.16
  -9   3   2  514.37   12.48
   9  -3   2  516.96   20.14
   9   3  -2  522.96   11.42
  -9  -3  -2  511.76   18.59
  -9  -3  -2  517.70   11.07
   9   4   2  178.14    6.51
   9  -4  -2  172.73    7.49
  -9  -4   2  177.00    6.00
  -9  -4   2  181.48    6.59
  -9   4  -2  174.35   14.88
   9  -4  -2  163.05   14.54
  -9   4  -2  182.20    7.68
  -9   4   2  186.33   13.76
  -9   4   2  175.23    7.55
   9  -4   2  181.02   12.59
   9  -4   2  182.12   13.87
   9   4  -2  169.82    7.52
   9   4  -2  192.62   10.78
  -9  -4  -2  179.64    7.63
  -9  -4  -2  177.42    7.23
  -9  -5   2  143.58    5.76
  -9  -5   2  135.76    5.09
  -9   5  -2  145.71   13.58
   9  -5  -2  141.68   13.92
   9  -5  -2  144.03   11.39
  -9   5  -2  133.25   11.63
   9   5   2  130.69    4.91
   9   5   2  136.43    5.36
   9  -5   2  146.06    7.60
  -9   5   2  139.23   11.44
   9  -5   2  148.08    8.51
  -9   5   2  122.56    8.29
   9   5  -2  123.76    6.72
   9   5  -2  141.87    9.79
  -9  -5  -2  130.00    6.72
  -9  -5  -2  138.69    6.67
   9  -6  -2   24.46    6.03
   9  -6  -2   27.05    4.96
  -9   6  -2   16.91    8.40
  -9   6  -2   29.98    6.05
  -9  -6   2   18.32    3.68
   9   6   2   24.51    2.96
   9   6   2   30.65    3.25
  -9  -6   2   32.35    3.20
   9  -6   2   27.63    9.10
  -9   6   2   28.38    5.04
   9   6  -2   31.90    6.51
  -9  -6  -2   24.56    4.43
  -9   6   2   28.99    8.99
   9  -6   2   25.29    8.59
   9   6  -2   27.53    6.77
  -9  -6  -2   26.59    4.11
   9  -7  -2   16.64    5.71
  -9  -7   2   11.76    3.33
  -9  -7   2   20.32    3.01
   9  -7  -2   17.31    4.91
  -9   7  -2   13.23    8.48
  -9   7  -2   17.26    8.99
   9   7   2   16.40    2.88
   9   7   2   12.70    2.75
  -9   7   2   20.72    8.11
   9  -7   2   16.91    5.20
  -9  -7  -2   21.63    6.64
  -9  -7  -2   17.42    3.84
  -9   7   2   15.44    8.46
   9  -7   2   15.44    8.75
   9   7  -2   17.71    6.16
   9   7  -2   18.03    6.27
   9  -8  -2   22.32    5.92
   9   8   2   10.88    2.99
  -9  -8   2   17.26    3.33
   9  -8  -2   16.06    8.56
  -9   8  -2   29.37    9.44
  -9  -8   2   17.47    3.49
   9   8   2   17.98    2.88
  -9   8  -2   18.80    5.63
  -9   8   2   12.72    8.59
  -9   8   2   18.88    5.33
   9  -8   2   17.20    9.34
   9  -8   2   20.22    5.57
   9   8  -2   20.40    6.29
   9   8  -2   19.68    6.59
  -9  -8  -2   19.31    4.05
  -9  -8  -2   21.12    7.15
  -9   9  -2  115.68   15.10
  -9   9  -2  139.39   14.88
   9   9   2  115.25    5.17
  -9  -9   2  112.34    5.81
   9   9   2  116.34    5.44
   9  -9  -2  129.60    9.92
   9  -9  -2  121.62    9.04
  -9  -9   2  116.61    4.00
  -9  -9  -2  114.98   10.43
   9   9  -2  121.92   10.08
  -9   9   2  124.13   14.06
   9  -9   2  118.72   13.98
   9   9  -2  121.62   10.59
  -9  -9  -2  126.16    7.20
  -9   9   2  103.70    8.67
   9  -9   2  123.25   14.83
   9  10   2   22.00    3.63
  -9 -10   2   22.99    4.13
  -9 -10   2   29.45    4.40
   9  10   2   17.74    3.71
   9 -10  -2   31.63    7.07
  -9  10  -2   19.82   11.18
  -9  10  -2   34.67   11.31
   9 -10  -2   27.93   10.67
   9  10  -2   29.61    7.31
   9  10  -2   23.42    7.68
  -9  10   2   33.02    6.48
   9 -10   2   31.66    6.83
  -9 -10  -2   29.29    4.85
  -9 -10  -2   28.78    8.00
   9 -10   2   25.87    6.27
  -9  10   2   27.66    9.95
  -9 -11   2  134.16    7.41
  -9  11  -2  143.26   17.60
   9 -11  -2  135.55   17.28
  -9  11  -2  142.32   17.76
  -9 -11   2  124.56    7.15
   9 -11  -2  140.99   11.26
  -9 -11  -2  149.50   11.98
  -9 -11  -2  141.92   12.88
  -9  11   2  152.43   10.19
  -9  11   2  157.87   17.15
   9 -11   2  142.16   17.71
   9  11  -2  126.99    7.71
   9  11  -2  136.69   11.76
   9 -11   2  135.63   15.98
   9 -12  -2   -4.32    4.83
   9 -12  -2    2.72    8.32
  -9  12  -2    5.36    4.99
  -9  12  -2   11.52    8.67
  -9  12   2    3.57    7.33
  -9 -12  -2   -0.99    2.80
   9  12  -2    3.36    4.24
  -9  12   2    6.19    8.16
   9 -12   2    6.61    8.35
   9  12  -2    1.55    5.25
  -9 -12  -2   -0.72    3.49
   9 -12   2    2.24    4.64
  -9  13  -2   73.64   10.32
   9 -13  -2   71.93   16.94
   9 -13  -2   80.76   17.60
  -9  13  -2   76.87   18.22
   9  13  -2   74.28    7.01
  -9  13   2   89.75   10.67
   9 -13   2   68.73    9.82
  -9 -13  -2   36.67   11.76
  -9  13   2   77.48   15.10
   9 -13   2   73.75   11.04
  -9  14  -2    5.39    4.96
   9 -14  -2    0.51    7.55
   9 -14  -2    3.60    4.99
  -9  14  -2   -7.20    7.87
   9 -14   2    2.45    5.09
  -9  14   2    0.13    4.88
   9 -14   2   -1.52    4.29
  -9  14   2    7.07    6.21
   9  14  -2   -3.47    2.53
   9  14  -2   -0.53    4.91
  -9 -14  -2    0.51    4.19
  -9 -14  -2    5.41    5.47
  -9  15  -2   79.72   18.16
   9 -15  -2   64.25   11.42
   9  15  -2   81.86   11.71
  -9 -15  -2   53.48   13.47
 -10   0   2  589.08   15.98
 -10   0   2  565.37   20.03
  10   0  -2  589.50   15.55
  10   0  -2  576.06   15.15
 -10   0  -2  594.73   15.60
 -10   0  -2  589.48   15.07
  10   0   2  569.37   14.64
  10   0   2  593.77   16.48
  10   1   2   75.46    6.77
 -10  -1   2   75.27    6.45
  10   1   2   70.31    6.08
 -10  -1   2   70.79    5.89
 -10   1  -2   95.38   10.67
  10  -1  -2   78.71    4.61
 -10   1  -2   78.87    4.64
  10  -1  -2   78.12    6.69
  10   1  -2   71.29   10.08
  10   1  -2   80.58    6.19
 -10  -1  -2   74.39    6.37
 -10   1   2   76.84    4.77
  10  -1   2   82.95    8.05
 -10  -1  -2   75.83    6.05
  10  -1   2   72.79   10.14
 -10   1   2   76.68    6.43
  10  -2  -2   38.19    9.58
 -10   2  -2   37.53    6.80
  10   2   2   35.23    5.01
 -10  -2   2   33.66    4.83
 -10  -2   2   39.55    5.04
  10   2   2   36.57    8.37
  10  -2  -2   47.53    4.19
 -10   2  -2   39.31    5.95
  10   2  -2   35.23    8.40
  10   2  -2   43.64    4.80
 -10   2   2   39.39    8.96
  10  -2   2   37.61    5.65
  10  -2   2   43.32    4.53
 -10  -2  -2   45.88    2.99
 -10  -2  -2   36.83    8.62
 -10   2   2   46.54    4.37
  10  -3  -2   33.29    6.91
 -10  -3   2   28.03    4.53
 -10  -3   2   46.01    4.72
  10   3   2   30.06    4.56
  10  -3  -2   34.38    9.58
 -10   3  -2   35.79    4.45
 -10   3  -2   34.25    9.36
  10   3   2   29.50    7.97
 -10  -3  -2   31.87    8.08
  10  -3   2   33.10    5.57
  10   3  -2   26.91    7.65
 -10   3   2   41.69    7.36
 -10   3   2   37.71    8.96
  10  -3   2   31.61    7.47
  10   3  -2   33.71    4.29
 -10  -3  -2   32.67    2.67
 -10  -4   2  521.94   11.60
 -10   4  -2  542.32   18.67
  10   4   2  529.95   12.46
 -10  -4   2  521.25   12.35
  10  -4  -2  512.56   15.66
 -10   4  -2  523.46   22.48
  10  -4  -2  535.65   18.75
 -10  -4  -2  521.38   18.62
  10   4  -2  527.73   12.96
 -10   4   2  536.72   18.67
  10   4  -2  505.03   18.35
  10  -4   2  526.18   13.90
 -10   4   2  512.00   15.20
  10  -4   2  542.88   15.26
 -10   5  -2   19.39    7.55
 -10  -5   2   14.48    3.65
  10   5   2   16.43    3.52
  10   5   2   17.55    2.99
 -10   5  -2   17.31    5.60
  10  -5  -2   17.36    5.49
  10  -5  -2   22.22    7.23
 -10  -5   2   17.18    3.25
  10  -5   2   13.63    7.65
  10  -5   2   19.68    8.59
  10   5  -2   17.92    6.69
 -10   5   2   15.36    8.75
 -10   5   2   16.72    4.51
  10   5  -2   21.10    3.84
 -10  -5  -2   21.84    6.32
 -10  -5  -2   16.16    6.85
 -10   6  -2    8.80    5.07
  10   6   2    6.88    2.61
  10  -6  -2    2.64    6.85
 -10  -6   2    7.95    2.80
 -10  -6   2    6.61    3.12
  10  -6  -2    9.39    5.09
 -10   6  -2   11.02    7.01
  10   6   2    8.43    2.96
  10  -6   2    5.87    4.88
 -10   6   2   14.62    6.99
 -10   6   2   12.48    4.75
  10  -6   2    4.40    4.51
  10   6  -2    9.50    3.60
  10   6  -2    7.39    3.25
 -10  -6  -2    6.53    6.03
 -10  -6  -2    4.96    5.52
 -10   7  -2   10.06    7.84
  10   7   2    6.05    2.75
  10   7   2    2.91    2.43
 -10  -7   2    6.83    2.67
  10  -7  -2   11.10    4.88
  10  -7  -2    3.47    6.93
 -10   7  -2   -1.95    7.01
 -10  -7   2    8.75    2.99
 -10   7   2    1.25    4.40
  10   7  -2    6.59    5.60
 -10  -7  -2    5.65    3.52
  10   7  -2    4.80    3.25
 -10   7   2    2.21    4.53
  10  -7   2    7.25    7.49
  10  -7   2    2.69    7.49
 -10  -7  -2    2.56    5.31
 -10   8  -2  121.97   15.87
  10  -8  -2  113.14   13.90
 -10  -8   2  126.24    5.95
  10   8   2  123.04    5.33
  10  -8  -2  124.42   10.06
 -10   8  -2  125.41    9.07
 -10  -8   2  118.45    6.19
  10   8   2  120.37    5.76
  10  -8   2  123.62   14.80
 -10   8   2  124.53    9.15
  10   8  -2  129.47    6.93
 -10  -8  -2  129.39    7.39
 -10   8   2  133.76   13.95
  10  -8   2  128.67    9.34
  10   8  -2  122.77    7.01
 -10  -8  -2  111.94   10.67
 -10   9  -2    7.31    7.31
  10  -9  -2    9.52    4.11
 -10   9  -2    5.44    6.99
 -10  -9   2    2.24    2.61
 -10  -9   2   -0.32    2.77
  10   9   2    1.20    2.32
  10   9   2    1.23    2.35
  10  -9  -2    0.93    4.67
  10  -9   2    1.15    4.35
  10  -9   2    0.64    4.35
  10   9  -2   -1.07    3.04
  10   9  -2    3.17    4.75
 -10   9   2    3.87    4.16
 -10  -9  -2   11.15    5.15
 -10  -9  -2   -2.48    2.99
 -10   9   2   -2.05    4.11
  10 -10  -2  186.41   12.51
 -10  10  -2  188.92   17.90
 -10 -10   2  154.62    7.36
 -10 -10   2  163.02    7.92
  10 -10  -2  170.51   17.98
 -10  10  -2  166.70   12.14
 -10  10   2  190.65   17.28
 -10  10   2  175.82   18.16
  10 -10   2  173.18   17.58
 -10 -10  -2  182.60   12.62
  10  10  -2  176.36   12.35
  10  10  -2  179.61    8.40
 -10 -10  -2  167.10    8.96
  10 -10   2  186.09   18.75
  10 -11  -2   36.86   14.11
 -10  11  -2   45.56    8.70
  10 -11  -2   48.12   14.35
 -10  11  -2   47.42    9.07
  10 -11   2   49.48    8.29
  10 -11   2   36.01   14.19
 -10 -11  -2   39.82    6.11
 -10  11   2   52.33   13.76
  10  11  -2   41.87    9.20
 -10  11   2   39.31    7.89
 -10  12  -2  189.85   13.79
  10 -12  -2  165.45   21.92
 -10  12  -2  185.58   14.48
  10 -12  -2  180.70   21.60
  10 -12   2  194.17   19.60
 -10  12   2  199.83   13.34
  10 -12   2  185.24   14.08
 -10  12   2  175.53   12.75
  10  12  -2  180.12    9.36
 -10 -12  -2  162.09   15.20
  10 -13  -2    8.21    8.86
  10 -13  -2    1.31    8.70
 -10  13  -2    0.45    8.59
 -10  13  -2   -3.28    9.07
 -10 -13  -2   -1.65    3.57
  10 -13   2   -4.24    8.94
 -10  13   2   -0.29    4.80
 -10  13   2    4.24    8.70
  10 -13   2    3.44    7.92
  10  13  -2   -2.32    3.25
  10  13  -2   -2.35    5.44
 -10 -13  -2   -0.48    4.45
  10 -14  -2   48.52    8.99
 -10  14  -2   36.99   14.30
  10  14  -2   -1.47    7.36
 -10  14   2   14.06    7.12
 -10  14   2   40.35   14.56
  10 -14   2    3.01   15.23
  10  14  -2   31.69    8.99
 -10 -14  -2   36.94    6.24
 -10 -14  -2   -0.21    7.39
 -11   0   2    1.84    2.96
 -11   0  -2   -1.55    3.36
  11   0  -2    3.95    3.15
  11   0  -2    1.12    2.00
 -11   0  -2    3.89    5.15
 -11   0   2   -0.96    3.52
  11   0   2    1.01    4.91
  11   0   2   -0.59    2.27
  11  -1  -2   74.60   11.63
  11  -1  -2   83.06    4.96
 -11   1  -2   90.10    5.17
 -11  -1   2   87.38   10.35
  11   1   2   73.91   10.27
 -11   1  -2   82.31   11.28
 -11  -1   2   82.98    7.09
  11   1   2   93.17    7.39
 -11   1   2   84.55    5.20
 -11   1   2   68.81    6.80
  11  -1   2   95.41   10.88
  11  -1   2   72.92    8.59
  11   1  -2   85.64    4.37
 -11  -1  -2   83.64    6.72
  11   1  -2   78.92    6.91
 -11  -1  -2  101.89   10.72
 -11   2  -2  153.63   10.03
  11  -2  -2  144.48    6.43
  11  -2  -2  147.20   13.84
 -11   2  -2  140.21    8.80
 -11  -2   2  136.21    7.81
 -11  -2   2  133.28   11.66
  11   2   2  146.62    7.76
  11   2   2  135.97    8.03
  11  -2   2  146.72    8.32
 -11   2   2  137.20   12.94
  11   2  -2  136.32    7.55
 -11  -2  -2  145.07    7.44
 -11   2   2  140.56    6.53
  11  -2   2  128.56    6.88
  11   2  -2  139.95    7.71
 -11  -2  -2  131.60   12.32
  11   3   2  111.97   11.39
  11   3   2  123.09    7.15
 -11  -3   2  114.82    7.04
  11  -3  -2  130.21   10.11
 -11   3  -2  132.80   10.40
 -11   3  -2  109.14    8.86
  11  -3  -2  130.37   13.82
 -11  -3   2  123.25    4.64
  11  -3   2  119.78    8.29
 -11   3   2  122.42   10.48
 -11   3   2  125.25   12.96
  11  -3   2  115.62   11.12
  11   3  -2  105.65   11.34
  11   3  -2  116.32    6.88
 -11  -3  -2  118.58    6.59
 -11  -3  -2  123.33   11.55
 -11  -4   2   54.06    5.33
 -11   4  -2   54.38   11.68
 -11   4  -2   61.08    9.12
  11   4   2   28.97    5.87
  11   4   2   57.90    5.60
 -11  -4   2   57.72    4.85
  11  -4  -2   58.87   12.19
  11  -4  -2   61.67    9.07
  11   4  -2   60.92    9.18
 -11  -4  -2   54.14    3.28
  11  -4   2   79.24    6.03
  11  -4   2   61.88   10.75
 -11   4   2   66.20    9.36
  11   4  -2   60.04    5.23
 -11   4   2   58.92    6.91
 -11  -4  -2   50.62    9.31
 -11   5  -2  217.86   17.02
 -11  -5   2  198.52    5.23
  11   5   2  203.48    5.63
  11  -5  -2  211.22    9.36
 -11  -5   2  204.28    8.19
  11   5   2  200.52    7.20
  11  -5  -2  193.40   17.07
 -11   5  -2  214.63    9.47
  11  -5   2  217.22   15.23
 -11   5   2  224.12    9.42
  11  -5   2  214.92   16.75
 -11   5   2  208.04   16.35
  11   5  -2  197.53    8.86
  11   5  -2  221.72   12.19
 -11  -5  -2  218.87   12.62
 -11  -5  -2  208.87   13.60
  11   6   2    9.98    3.12
  11   6   2    3.57    2.80
 -11  -6   2    3.65    2.96
 -11  -6   2    6.40    3.31
 -11   6  -2    5.25    8.32
  11  -6  -2    9.04    6.96
  11  -6  -2    9.52    8.37
 -11   6  -2    0.72    7.04
 -11  -6  -2    7.97    3.47
  11   6  -2    2.77    5.95
  11  -6   2    3.49    4.53
  11  -6   2    1.63    8.08
 -11   6   2    1.95    7.04
 -11   6   2   13.28    8.16
  11   6  -2   12.30    5.44
 -11  -6  -2    8.67    3.89
 -11   7  -2  146.75   16.67
  11  -7  -2  155.07   14.35
 -11  -7   2  143.31    6.48
  11   7   2  144.78    6.85
 -11  -7   2  143.79    7.25
  11  -7  -2  139.92   16.86
  11   7   2  141.44    6.03
 -11   7  -2  147.47    9.55
 -11  -7  -2  156.00    7.71
  11   7  -2  146.16   11.36
  11   7  -2  146.83    7.95
 -11   7   2  148.00   10.19
  11  -7   2  154.08    9.60
  11  -7   2  148.35   10.48
 -11   7   2  154.67    9.28
 -11  -7  -2  157.18   12.38
 -11  -8   2    2.51    2.64
 -11  -8   2    2.85    2.37
  11   8   2    1.09    2.29
  11   8   2    0.05    2.11
 -11   8  -2    3.76    6.77
  11  -8  -2   -1.68    4.19
  11  -8  -2    2.83    6.00
 -11   8  -2   -0.08    3.79
  11  -8   2   -1.65    4.05
  11  -8   2    0.91    6.37
 -11   8   2    2.75    6.48
 -11   8   2   -1.33    5.92
  11   8  -2   -4.13    4.61
  11   8  -2   -3.17    4.35
 -11  -8  -2   -1.92    4.77
 -11  -8  -2    0.16    4.43
 -11  -9   2  156.75    7.20
 -11  -9   2  143.50    7.65
  11  -9  -2  162.81   11.07
 -11   9  -2  171.10   12.00
  11  -9  -2  170.97   12.70
 -11   9  -2  169.82   17.98
 -11   9   2  160.59   17.63
 -11  -9  -2  177.72   12.54
  11   9  -2  164.89   12.75
  11   9  -2  157.50    8.24
 -11  -9  -2  178.94   13.50
 -11   9   2  172.91   17.18
  11  -9   2  164.22   11.20
  11  -9   2  190.76   18.38
 -11  10  -2   50.65    9.26
  11 -10  -2   49.90    9.44
 -11  10  -2   40.75   14.48
  11 -10  -2   54.41   13.87
 -11  10   2   46.70    8.46
 -11 -10  -2   52.70   10.16
  11 -10   2   54.01    8.78
  11 -10   2   44.54   14.14
 -11  10   2   60.25    8.78
  11  10  -2   46.06    9.66
 -11  11  -2  120.69   12.00
 -11  11  -2   92.23   11.50
  11 -11  -2   97.94   17.79
  11 -11  -2   71.21   19.02
  11 -11   2  136.11   18.22
 -11  11   2   96.02   16.91
 -11  11   2   96.98   17.66
  11  11  -2  105.43    7.55
 -11 -11  -2  110.66   12.59
  11 -11   2  106.87   18.38
  11 -12  -2    6.45    6.51
  11 -12  -2    4.96   10.99
 -11  12  -2    1.55    6.56
 -11  12  -2    6.80   10.72
 -11  12   2   11.02    9.74
 -11 -12  -2    5.52    4.37
  11 -12   2    8.13   10.75
  11 -12   2    7.55    6.35
  11  12  -2    5.07    3.79
  11  12  -2    7.39    6.59
 -11 -12  -2   -0.61    5.49
 -11  12   2   -2.83   10.35
 -11  13  -2   33.90    8.99
 -11  13  -2   23.63   14.59
  11 -13  -2   26.73    8.99
  11 -13  -2   28.78    8.72
  11 -13   2   23.60    9.07
  11  13  -2   35.82    8.83
  11  13  -2   -5.97    7.15
  11 -13   2   28.41   13.52
 -11 -13  -2   17.82    9.34
 -11  13   2   23.28    8.21
 -11  13   2   28.59    8.94
  12   0  -2   70.12    7.52
 -12   0  -2   70.71    7.44
 -12   0   2   78.02    6.67
 -12   0   2   66.73    7.89
  12   0  -2   65.21   11.44
  12   0   2   52.22   10.70
  12   0   2   69.19    8.11
 -12   0  -2   65.53    7.12
  12  -1  -2   11.04    8.46
 -12   1  -2   14.16    3.47
 -12   1  -2   14.43    5.01
 -12  -1   2   15.04    4.48
  12   1   2   11.60    3.31
  12   1   2   15.07    4.64
  12  -1  -2    9.82    5.60
 -12  -1   2   14.06    3.15
  12  -1   2   16.94    4.85
 -12   1   2   14.46    7.52
  12  -1   2   12.78    3.79
  12   1  -2    9.60    4.83
 -12  -1  -2    9.76    4.88
  12   1  -2    5.89    7.79
 -12   1   2    7.12    5.81
 -12  -1  -2   12.99    4.88
 -12   2  -2   11.95    5.55
  12  -2  -2    7.87    7.92
  12  -2  -2    3.44    3.36
 -12   2  -2    5.55    4.72
 -12  -2   2    9.82    6.51
 -12  -2   2    6.35    4.29
  12   2   2    5.39    4.56
  12   2   2    5.41    6.69
 -12   2   2    2.69    5.73
 -12   2   2   10.51    7.23
  12  -2   2    5.39    4.40
  12  -2   2    8.35    6.00
  12   2  -2    7.63    2.53
 -12  -2  -2    6.80    4.24
 -12  -2  -2    8.29    4.00
  12   2  -2    9.63    4.13
 -12   3  -2   25.12    7.39
 -12   3  -2   20.99    6.00
 -12  -3   2   23.90    5.31
  12  -3  -2   25.61    7.31
  12   3   2   29.93    5.25
 -12  -3   2   22.99    8.11
  12  -3  -2   29.63   10.00
  12   3   2   30.43    5.31
  12  -3   2   22.22    8.13
  12  -3   2   32.91    5.87
 -12   3   2   31.13    7.73
 -12   3   2   25.74    5.71
  12   3  -2   25.66    3.15
 -12  -3  -2   23.79    3.07
  12   3  -2   28.91    5.23
 -12  -3  -2   17.31    5.33
 -12  -4   2  266.08   10.38
 -12  -4   2  264.88    9.36
 -12   4  -2  271.55   12.48
  12  -4  -2  290.19   15.44
  12  -4  -2  284.08   12.62
  12   4   2  262.61   10.43
  12   4  -2  279.18   15.87
 -12   4   2  291.71   15.68
  12  -4   2  292.40   11.23
 -12   4   2  265.68   12.30
  12  -4   2  257.62   18.48
  12   4  -2  281.63   10.03
 -12  -4  -2  266.96   16.43
 -12  -5   2   95.35    6.64
  12   5   2   90.42    6.69
  12   5   2   91.64    5.84
 -12   5  -2  113.60    9.20
  12  -5  -2   90.42    7.36
  12  -5  -2  105.46    9.26
 -12   5  -2   91.83    7.55
 -12  -5   2   92.26    5.95
 -12  -5  -2  106.79   10.59
 -12   5   2   98.98    8.86
 -12   5   2   98.13    7.65
  12  -5   2   91.72   12.54
  12  -5   2   92.85    8.80
  12   5  -2   97.94    7.23
  12   5  -2   85.56   10.11
 -12  -5  -2   92.10   11.15
  12  -6  -2  181.58   15.04
 -12   6  -2  173.71   18.19
  12   6   2  154.78    7.09
  12   6   2  171.05    8.03
 -12   6  -2  181.26    9.66
  12  -6  -2  175.13   11.66
 -12  -6   2  174.57    8.46
 -12  -6   2  158.30    7.39
 -12   6   2  193.69   17.50
  12  -6   2  190.94   16.35
  12   6  -2  186.49   13.44
 -12   6   2  200.07   15.20
  12   6  -2  189.02   12.43
 -12  -6  -2  175.26   13.42
  12  -6   2  189.45   17.47
 -12  -6  -2  180.41    8.40
 -12   7  -2    5.07    4.40
  12   7   2    4.03    3.15
 -12  -7   2    3.41    3.39
 -12  -7   2    3.44    2.99
  12  -7  -2    0.75    8.51
  12   7   2    1.76    2.72
 -12   7  -2    3.81    8.27
  12  -7  -2    6.27    7.12
 -12  -7  -2    5.25    3.81
  12  -7   2    2.96    8.21
  12   7  -2    1.39    5.79
  12   7  -2   -2.40    5.39
 -12  -7  -2    2.24    5.47
  12  -7   2    4.85    4.69
 -12   7   2    2.11    8.05
 -12   7   2    1.60    7.20
  12  -8  -2  280.24   22.11
 -12   8  -2  257.20   12.88
 -12   8  -2  253.62   21.98
 -12  -8   2  205.56    8.46
 -12  -8   2  212.82    9.04
  12  -8  -2  281.44   19.15
  12  -8   2  259.89   20.59
  12  -8   2  295.55   21.60
 -12  -8  -2  279.98   14.46
 -12  -8  -2  270.05   15.84
 -12   8   2  263.84   12.67
 -12   8   2  271.89   21.52
  12   8  -2  256.98   15.07
  12   8  -2  235.62    9.26
 -12   9  -2   21.82   10.78
 -12   9  -2   17.82   11.47
  12  -9  -2   14.91    7.44
  12  -9  -2   26.97    6.45
 -12   9   2   23.34   10.30
  12  -9   2   10.88    7.07
 -12   9   2   24.22    6.93
  12   9  -2   20.11    7.44
  12   9  -2    0.91    5.89
 -12  -9  -2   -0.24    3.73
  12  -9   2   20.43   10.72
 -12  -9  -2   30.83    7.65
  12 -10  -2   26.06   12.56
  12 -10  -2   27.05    8.75
 -12  10  -2   27.90    8.24
 -12  10  -2   31.21    8.40
 -12  10   2   31.71   12.86
 -12 -10  -2    0.21    6.96
 -12  10   2   31.47    7.87
 -12 -10  -2   32.65    5.65
  12 -10   2   39.45    8.32
  12 -10   2   33.55    7.97
  12  10  -2   30.25    8.46
  12  10  -2    0.03    6.75
  12 -11  -2    1.15    5.15
  12 -11  -2    2.69    9.18
 -12  11  -2    3.23    5.57
 -12  11  -2   -5.57    5.49
 -12  11   2    4.05    5.20
 -12 -11  -2    0.75    2.91
 -12  11   2   -5.92    5.12
  12 -11   2   10.16    8.67
  12  11  -2    0.11    3.17
 -12 -11  -2   -5.73    3.55
  12  11  -2  -10.46    5.49
  12 -11   2    2.53    5.39
 -12  12  -2   46.76   17.66
 -12  12  -2   54.20   16.72
  12 -12  -2   51.13   18.08
  12 -12  -2   51.40   10.48
  12 -12   2   51.61   16.16
  12 -12   2   44.94   17.42
 -12  12   2   58.41   15.79
 -12  12   2   52.76   16.54
  12  12  -2   77.27   10.72
 -12 -12  -2   16.70   11.18
  12  13  -2    2.67    3.63
 -12 -13  -2    8.56    5.79
 -13   0   2   -1.89    5.33
 -13   0   2   -0.13    3.87
 -13   0  -2   -2.05    3.68
  13   0  -2   -1.01    3.84
  13   0   2   -0.80    2.53
  13   0   2   -1.07    5.36
  13   0  -2    2.91    3.44
 -13   0  -2   -0.93    3.39
  13  -1  -2  134.56   10.43
 -13  -1   2  136.48    6.48
 -13   1  -2  129.81    9.28
  13   1   2  133.76   10.06
  13  -1  -2  123.09   14.83
 -13   1  -2  140.37   10.62
 -13  -1   2  132.16    8.59
  13   1   2  126.16   13.47
 -13   1   2  139.60   13.98
  13  -1   2  124.93   11.52
  13   1  -2  135.60    9.34
 -13  -1  -2  139.23    9.15
 -13  -1  -2  134.59   13.90
  13  -1   2  146.70    9.12
 -13   1   2  137.49    6.99
  13   1  -2  140.88   14.14
 -13   2  -2   -0.53    4.24
  13   2   2    1.81    4.21
 -13   2  -2    7.89    5.04
  13  -2  -2    0.91    5.07
  13   2   2    1.01    3.79
  13  -2  -2   -0.56    6.99
 -13  -2   2    4.96    3.79
 -13  -2   2    2.43    4.03
  13  -2   2    5.25    4.27
  13   2  -2    3.89    2.48
 -13  -2  -2    1.68    2.40
 -13  -2  -2   -1.55    6.35
  13  -2   2    1.55    5.60
 -13   2   2    1.55    6.69
  13   2  -2    3.36    6.24
 -13   2   2    0.35    5.33
 -13   3  -2  122.18   15.47
 -13   3  -2  136.91   12.06
  13   3   2  129.95    9.07
  13   3   2  147.66   13.55
  13  -3  -2  145.34   10.30
  13  -3  -2  153.26   11.82
 -13  -3   2  141.87    8.99
 -13  -3   2  127.92   13.02
  13  -3   2  150.54   15.02
  13  -3   2  140.19    8.54
 -13   3   2  131.33    9.60
  13   3  -2  133.97    8.59
  13   3  -2  143.66    8.83
 -13  -3  -2  129.25    8.78
 -13  -3  -2  139.87    8.43
 -13   3   2  147.87    8.21
  13   4   2   35.77    6.13
 -13  -4   2   46.01    3.73
 -13  -4   2   34.33    5.28
 -13   4  -2   13.66   11.82
  13  -4  -2   33.90    9.02
 -13   4  -2   35.26    9.28
  13  -4  -2   37.42    7.39
 -13  -4  -2   42.65    5.63
  13   4  -2   39.34    5.36
 -13   4   2   33.26   11.15
 -13   4   2   16.51    9.10
  13  -4   2   43.64   11.39
  13   4  -2   33.71    9.28
 -13  -4  -2    0.35    9.63
  13  -4   2   46.76   10.06
  13  -5  -2   58.89   14.08
 -13   5  -2   62.01    6.96
 -13   5  -2   60.07   14.06
  13   5   2   53.45    5.55
  13  -5  -2   60.81    6.83
  13   5   2   62.04    6.59
 -13  -5   2   54.14    6.67
 -13  -5   2   56.97    5.92
 -13   5   2   69.37    6.88
 -13   5   2   57.48    8.37
  13  -5   2   68.09   13.18
  13  -5   2   75.29   11.79
  13   5  -2   56.36    6.61
  13   5  -2   53.61    6.11
 -13  -5  -2   62.12    6.80
 -13  -5  -2   65.40    9.74
 -13  -6   2   16.08    4.93
  13  -6  -2   23.07    9.12
 -13   6  -2   23.52    7.01
  13   6   2   18.19    4.13
 -13  -6   2   17.04    4.43
  13   6   2   18.40    4.69
 -13   6  -2   17.68    5.84
  13  -6  -2   30.94   11.55
 -13   6   2   25.23    9.42
  13  -6   2   13.04    6.32
  13  -6   2   24.67    6.59
  13   6  -2   25.90    7.23
 -13  -6  -2   27.47    8.46
 -13  -6  -2    3.60    4.80
  13   6  -2   20.80    8.08
 -13   6   2   26.35    6.64
  13  -7  -2  116.02   11.68
  13  -7  -2  136.45   15.36
 -13   7  -2  113.76    9.90
 -13   7  -2  124.53   11.50
 -13   7   2  132.08   11.68
  13   7  -2  123.86   12.64
 -13   7   2  126.77   15.55
  13  -7   2  109.01   10.40
  13  -7   2  126.03   11.50
 -13  -7  -2  130.99   12.94
  13  -8  -2    9.71    9.18
  13  -8  -2    7.17   10.59
 -13   8  -2    8.59    5.65
 -13   8  -2    8.08   10.59
  13   8  -2    1.60    6.67
 -13   8   2    7.28    5.55
 -13   8   2    5.25    6.35
  13   8  -2    3.20    3.36
 -13  -8  -2    1.68    5.52
 -13  -8  -2   10.38    4.29
  13  -8   2    7.25    9.66
  13  -8   2    8.16    6.37
 -13   9  -2   30.33   12.16
 -13   9  -2   24.06   13.39
  13  -9  -2   32.11    7.36
  13  -9  -2   23.55   13.50
 -13   9   2   25.23    8.40
  13  -9   2   25.58    8.00
  13  -9   2   26.30   12.70
  13   9  -2    0.27    7.65
 -13  -9  -2   -2.21    6.88
 -13  -9  -2   28.11    5.49
  13   9  -2   21.07    8.32
 -13   9   2   29.90   11.44
  13 -10  -2    7.28    6.96
 -13  10  -2    5.15    6.61
  13 -10  -2   -0.21    9.98
 -13  10  -2    2.45    6.13
  13 -10   2   10.80    6.19
 -13 -10  -2    7.07    6.88
 -13  10   2   10.06   10.46
  13  10  -2    0.24    5.95
  13  10  -2    0.83    4.03
 -13  10   2   12.80    9.68
  13 -10   2   -0.91   10.46
 -13 -10  -2    1.36    5.33
  13 -11  -2   38.70   16.67
 -13  11  -2   40.01   15.15
 -13  11  -2   49.40   10.11
  13 -11  -2   40.59    9.26
 -13  11   2   44.04    9.28
 -13 -11  -2   52.94   10.14
 -13 -11  -2    7.71    7.79
  13  11  -2   53.88    9.52
  13 -11   2   42.94    9.66
  13  11  -2   -0.05    7.71
  14   0  -2  465.75   23.68
 -14   0  -2  459.82   12.75
  14   0  -2  466.60   17.60
  14   0   2  473.56   13.60
 -14   0  -2  462.49   23.42
 -14   0   2  466.01   18.16
 -14   0   2  463.13   23.15
  14   0   2  467.00   16.06
 -14  -1   2   -3.36    6.43
 -14   1  -2    1.25    4.37
 -14   1  -2    1.09    5.01
  14  -1  -2    2.69    4.48
  14  -1  -2   -0.32    3.12
  14   1   2    5.15    6.51
  14   1   2   -0.83    4.85
 -14  -1   2    3.33    2.88
 -14  -1  -2    1.20    4.16
 -14   1   2    6.77    6.83
  14  -1   2    7.97    4.24
  14   1  -2    3.87    6.88
  14   1  -2    1.79    4.43
 -14  -1  -2    3.25    4.40
  14  -1   2    1.20    3.39
 -14   1   2    1.65    5.25
  14   2   2  135.20   10.35
  14   2   2  120.50   14.38
  14  -2  -2  140.51   11.58
 -14   2  -2  124.85    7.60
 -14   2  -2  128.99   10.06
 -14  -2   2  138.83    9.87
 -14  -2   2  123.01   13.66
  14  -2  -2  115.49   16.14
  14  -2   2  116.32   12.86
  14  -2   2  129.33   15.71
 -14   2   2  130.80   15.58
  14   2  -2  131.55   14.24
  14   2  -2  127.20    6.32
 -14  -2  -2  143.74   14.54
 -14  -2  -2  126.11    6.29
 -14   2   2  140.11    7.89
 -14  -3   2    1.25    2.72
 -14   3  -2    0.64    7.87
 -14  -3   2    4.53    3.95
  14  -3  -2    3.65    5.04
  14  -3  -2   -1.84    5.92
  14   3   2    4.35    4.21
  14   3   2    3.76    4.67
 -14   3  -2    7.17    3.71
 -14  -3  -2   -6.13    6.88
  14   3  -2    4.24    6.88
  14   3  -2    3.31    4.35
  14  -3   2   11.98    6.59
 -14  -3  -2    3.01    4.16
 -14   3   2    2.35    6.16
  14  -3   2   -1.52    7.97
 -14   3   2    3.89    4.85
 -14   4  -2   81.99   15.63
 -14   4  -2  100.18   12.14
  14   4   2   77.24    8.19
  14  -4  -2   82.39   12.06
 -14  -4   2   80.76    7.52
  14  -4  -2   80.71   15.95
 -14  -4   2   87.08    8.29
  14   4   2   80.90    7.49
 -14  -4  -2  105.94   10.99
  14   4  -2   98.66   12.48
 -14   4   2   75.94   14.72
  14  -4   2  102.02    9.34
  14  -4   2   88.87   13.26
 -14   4   2   98.21    7.73
 -14  -5   2    0.69    4.00
  14  -5  -2    5.12    4.13
  14   5   2    2.91    3.87
 -14   5  -2    1.79    4.27
 -14  -5   2    3.55    2.27
  14   5   2    2.48    3.52
 -14   5  -2    5.17    5.31
  14  -5  -2    6.72    8.67
  14   5  -2   -0.64    4.00
  14   5  -2   -0.08    3.09
  14  -5   2   13.66    4.40
 -14  -5  -2   -2.16    4.11
 -14  -5  -2   -2.80    5.09
 -14   5   2   10.22    6.85
  14  -5   2   -1.68    8.37
 -14   5   2    6.69    8.54
  14  -6  -2   13.60    6.80
 -14   6  -2   11.28   10.62
  14  -6  -2   18.70    8.35
 -14   6  -2   15.68    8.54
 -14  -6  -2   -1.39    3.76
  14  -6   2    9.31   10.35
  14   6  -2   13.92    4.61
  14   6  -2    1.95    5.79
 -14  -6  -2    1.39    7.71
 -14   6   2   16.88    6.40
  14  -6   2   11.31    5.71
 -14   6   2    6.48    8.75
 -14   7  -2   -2.51    7.28
  14  -7  -2   -1.60    7.55
  14  -7  -2   -0.64    5.92
 -14   7  -2   -0.16    6.29
 -14  -7  -2    0.40    3.95
  14   7  -2    0.61    4.91
  14  -7   2    2.13    7.09
 -14  -7  -2    1.01    5.09
 -14   7   2   -4.19    4.45
  14   7  -2    1.31    3.89
  14  -7   2   -0.24    6.32
 -14   7   2    2.40    3.79
  14  -8  -2   19.90   11.36
  14  -8  -2   28.17    8.56
 -14   8  -2   28.09    8.35
 -14   8  -2   27.26    7.17
 -14   8   2   14.70   12.78
  14   8  -2   21.31    5.41
 -14  -8  -2   28.49    8.94
 -14  -8  -2    0.13    6.80
 -14   8   2   28.51    6.72
  14   8  -2    4.80    4.93
  14  -8   2   29.74   11.84
  14  -8   2   19.23   12.94
 -14   9  -2   -1.17    5.63
 -14   9  -2   -5.60    8.05
  14  -9  -2    6.00    5.87
  14  -9  -2    4.77    5.01
  14   9  -2   -1.01    4.61
  14   9  -2    1.73    3.55
 -14  -9  -2    1.20    4.75
 -14   9   2    1.33    7.71
  14  -9   2   -9.66    9.10
 -14  -9  -2    2.29    5.92
 -14   9   2   -0.48    9.15
  14  -9   2    2.08    8.32
  14 -10  -2    7.60   11.12
 -14  10  -2    1.49    9.92
 -14  10  -2    1.12   10.91
  14 -10  -2    9.18    9.60
  14 -10   2    4.61    6.37
  14  10  -2   16.24    6.40
  14  10  -2   -0.48    3.31
 -14 -10  -2   -3.01    3.36
 -14 -10  -2   21.28    6.72
 -14  10   2    2.05    9.60
  15   0  -2    3.71    6.37
  15   0  -2    5.57    4.21
 -15   0   2  -10.75    4.37
 -15   0   2    0.45    5.95
  15   0   2    4.35    3.65
  15   0   2    0.21    4.72
 -15   0  -2    4.32    4.19
 -15   0  -2   -4.64    3.79
 -15   1  -2  107.57    7.31
 -15   1  -2   99.06   15.71
 -15  -1   2   94.98   14.30
 -15  -1   2  108.15    6.72
  15  -1  -2  108.77   11.39
  15   1   2  109.46    9.42
  15  -1  -2   86.95   10.27
  15   1   2  112.34   11.04
  15  -1   2  104.42    9.79
  15   1  -2  104.85    6.83
 -15  -1  -2  100.79   10.24
 -15   1   2  126.40   11.76
  15  -1   2   84.28   12.38
 -15   1   2  103.30   15.39
 -15  -1  -2  126.21   15.02
  15   1  -2  107.57   15.23
 -15   2  -2    0.37    4.05
 -15   2  -2    1.49    4.85
  15  -2  -2   -5.20    4.96
  15  -2  -2   -3.17    6.88
 -15  -2   2   -2.43    5.76
 -15  -2   2   -1.33    4.16
  15   2   2    2.80    3.73
  15   2   2    2.16    4.27
  15  -2   2    1.63    3.33
 -15   2   2    3.09    6.61
 -15   2   2   -1.12    5.04
  15  -2   2   15.23    6.64
 -15  -2  -2   -0.51    6.03
 -15  -2  -2   -0.72    3.87
  15   2  -2   -2.69    3.87
  15   2  -2    1.15    3.97
  15  -3  -2   49.98   10.67
 -15   3  -2   61.91    6.91
  15  -3  -2   85.40    9.28
  15   3   2   50.01    8.75
 -15  -3   2   49.08   11.84
 -15   3  -2   17.55   14.78
  15   3   2   70.89   12.30
 -15  -3   2   45.74    8.46
 -15   3   2   69.43    9.07
 -15   3   2   64.23    7.07
  15   3  -2   53.80   12.40
  15   3  -2   43.42    8.13
  15  -3   2   76.26   14.30
 -15  -3  -2   68.95   12.27
 -15  -3  -2   42.12    7.87
  15  -3   2   67.29    7.60
  15  -4  -2    2.77    5.44
 -15   4  -2    0.35    5.65
 -15   4  -2    4.69    4.48
  15  -4  -2    1.09    7.71
 -15  -4   2    1.31    3.17
  15   4   2    0.99    3.15
 -15  -4   2   -1.44    3.76
  15  -4   2   -4.11    7.04
  15  -4   2   -2.48    3.81
 -15   4   2    0.83    7.28
 -15  -4  -2    0.48    4.45
 -15   4   2   -3.17    5.73
 -15  -4  -2   -5.49    3.63
  15   4  -2   -0.96    2.77
  15   4  -2   -0.59    5.84
  15  -5  -2   70.07   10.32
 -15   5  -2   60.79   12.88
 -15   5  -2   56.78    9.92
  15  -5  -2   67.69    8.08
 -15   5   2   38.30   13.02
  15   5  -2   65.91    7.73
  15  -5   2   87.70   13.79
 -15  -5  -2   60.73   12.27
 -15   5   2   53.66   15.42
  15  -5   2   55.45    9.66
  15  -6  -2    4.72    7.23
 -15   6  -2   -2.45    8.88
  15  -6  -2   -1.68    9.42
 -15   6  -2   -2.35    7.47
 -15  -6  -2    0.91    4.93
  15   6  -2   -1.47    3.87
 -15   6   2   -3.47    8.80
  15  -6   2    2.43    8.72
  15  -6   2   25.23    7.57
  15   6  -2    3.97    3.12
 -15  -6  -2    0.61    6.45
 -15   6   2   -4.69    4.59
  15  -7  -2   48.54   12.94
 -15   7  -2   20.75   13.44
  15  -7  -2   61.61    9.87
 -15   7  -2   50.86    9.95
  15  -7   2   53.26   15.60
 -15  -7  -2   -0.75   11.39
  15   7  -2   66.97    6.88
 -15   7   2   62.76   15.42
  15   7  -2   -0.35    8.29
 -15   7   2   58.36    8.27
  15  -7   2    0.03   14.00
  15  -8  -2   -0.93    8.19
 -15   8  -2   -5.41    8.51
  15  -8  -2   12.11   10.22
 -15   8  -2    1.33    9.87
 -15  -8  -2   -2.83    4.99
 -15  -8  -2   -1.47    6.61
  15   8  -2    8.54    3.81
 -15   8   2    2.24    8.05
  15  -8   2    0.59    8.70
  15   8  -2   -0.45    3.20
 -15   9   2    7.20    9.26
 -15  -9  -2   -0.24    7.09
  15   9  -2   11.42    6.69
 -15  -9  -2   -1.63    5.65
  15  -9   2    6.48    6.08
  15   9  -2   -0.53    5.55
 -16   0   2  119.70   16.16
  16   0  -2  120.37   11.76
 -16   0  -2  105.46    7.71
  16   0   2  103.89   12.75
  16   0   2  123.54   10.56
  16   0  -2  117.73   10.75
 -16   0  -2  113.38   10.54
 -16   0   2  119.92   11.98
 -16   1  -2    6.59    5.71
  16  -1  -2    5.39    8.32
  16  -1  -2    8.72    5.73
 -16  -1   2   -0.19    3.41
  16   1   2    4.16    4.77
 -16  -1   2    3.20    7.41
  16   1   2   13.82    5.68
 -16   1  -2   -0.96    7.89
 -16  -1  -2    1.36    7.73
 -16   1   2   -1.87    7.84
  16  -1   2   -3.57    7.92
 -16   1   2   10.22    5.87
  16   1  -2  -16.59    7.76
 -16  -1  -2   -1.63    5.25
  16  -1   2   -6.00    6.40
  16   1  -2    2.11    5.20
  16  -2  -2   41.42    6.37
 -16   2  -2   32.70    8.16
 -16   2  -2   34.03    9.74
  16  -2  -2   25.63   13.71
 -16  -2   2   45.08    5.28
 -16  -2   2   29.02   11.50
  16   2   2   37.31    7.71
  16   2   2   30.11    5.65
 -16   2   2   42.49    8.32
 -16  -2  -2   52.22   12.27
  16  -2   2   39.23   12.99
 -16   2   2   29.10   10.08
  16  -2   2   45.56   10.86
  16   2  -2   40.41    8.24
 -16  -2  -2   35.58    8.05
  16   2  -2   36.91   12.51
 -16  -3   2   20.11    6.43
 -16  -3   2   14.16    5.95
  16  -3  -2   11.66    7.39
 -16   3  -2   10.88    8.62
  16  -3  -2   20.51    5.31
 -16   3  -2    6.88   11.31
  16   3   2   17.52    6.21
 -16   3   2    7.71    8.86
  16  -3   2   15.74    9.42
  16  -3   2   16.86    6.99
  16   3  -2   12.91    6.27
 -16   3   2   18.75   11.23
 -16  -3  -2    7.97    6.05
  16  -4  -2   21.31   10.08
 -16   4  -2   36.57    6.48
  16  -4  -2   28.17   13.84
 -16   4  -2   30.35    8.46
  16   4  -2    3.65    7.79
 -16  -4  -2   23.66   10.80
 -16  -4  -2   -1.33    8.00
  16  -4   2   21.39   13.18
  16  -4   2   25.04   11.34
 -16   4   2   23.82    8.05
 -16   4   2   31.55    6.61
  16   4  -2   33.21    6.85
  16  -5  -2    5.76    8.03
 -16   5  -2    6.83    8.19
  16  -5  -2    2.45    6.67
 -16   5  -2   -1.57   10.30
 -16  -5  -2   -1.23    6.03
 -16   5   2   11.47   10.16
  16   5  -2    3.17    3.55
 -16   5   2    9.26    5.33
  16  -5   2  -14.78    9.04
  16   5  -2   10.22    4.91
 -16  -5  -2    3.15    7.97
  16  -5   2    5.09    9.92
  16  -6  -2   28.30   13.71
  16  -6  -2   26.91   10.43
 -16   6  -2   30.46   10.72
 -16   6  -2   28.99    8.08
  16   6  -2   27.02    5.79
 -16   6   2   29.45   10.72
  16   6  -2    1.20    7.15
 -16  -6  -2   -1.65    4.51
 -16  -6  -2   27.21    9.42
  16  -6   2   -0.61    7.31
  16  -7  -2    6.96    9.18
 -16   7  -2    8.21    9.39
 -16  -7  -2   -0.43    6.11
  16  -7   2   -1.04    5.97
 -16   7   2   21.44    9.44
  16   7  -2   -5.65    5.97
  16   7  -2   12.91    4.72
 -16  -7  -2   -1.71    7.87
 -17   0   2    5.47    6.37
  17   0   2   -2.91    6.83
 -17   0  -2   16.00    6.05
  17   0  -2    5.95    8.72
 -17   0  -2   -6.93    8.48
  17   0   2    1.55    5.36
 -17   0   2    3.44    8.40
  17   0  -2   -3.28    6.24
 -17  -1   2   39.07    8.13
 -17  -1   2   37.29    9.63
  17  -1  -2   40.30    6.51
  17   1   2   39.66    6.43
  17   1   2   41.63    8.48
  17  -1  -2   46.86   14.00
 -17   1  -2   36.46    8.48
 -17   1  -2   35.39   10.19
  17  -1   2   38.54   11.04
  17   1  -2   51.85    8.67
 -17   1   2   15.71   13.58
 -17   1   2   41.69   10.35
  17  -1   2   36.09   13.87
 -17  -1  -2   46.65    8.46
 -17  -1  -2   40.49    5.76
  17   1  -2   50.04    9.23
  17  -2  -2   18.32    7.65
 -17  -2   2    3.41    5.76
 -17   2  -2    9.42    6.45
  17   2   2    3.47    5.89
  17  -2  -2   16.30    6.61
 -17   2  -2    7.81    7.71
  17   2  -2    8.32    6.08
 -17   2   2    5.92    6.40
 -17   2   2    1.25    7.84
 -17  -2  -2    8.11    5.92
  17  -2   2    1.87   10.46
  17  -2   2   12.22    8.35
  17  -3  -2   29.13    7.97
 -17   3  -2   27.13   12.32
 -17   3  -2   18.30    9.36
  17  -3  -2   27.69    9.44
  17   3  -2   38.86    6.85
  17  -3   2   22.30    7.33
  17  -3   2   38.75   10.14
 -17   3   2    9.63   11.76
 -17   3   2   16.88    9.47
  17   3  -2   -0.67    4.85
 -17  -3  -2    2.93    4.99
 -17  -3  -2   15.31   10.67
  17  -4  -2   21.20   12.88
 -17   4  -2   16.72    7.55
 -17   4  -2   18.96    9.55
  17  -4  -2   27.21    5.84
 -17   4   2    9.12    9.79
  17  -4   2   14.54   10.80
  17   4  -2   12.00    6.48
  17   4  -2    1.79    7.47
 -17  -4  -2   39.10   10.22
 -17  -4  -2    1.71    4.88
   0   0  -3    1.55    2.43
   0   0  -3   -0.13    2.27
   0   1   3  165.18    4.69
   0   1   3  167.37    3.87
   0  -1  -3  165.95    3.79
   0  -1  -3  169.82    7.31
   0   1  -3  181.45    5.49
   0   1  -3  173.98    4.99
   0  -1   3  167.53    5.44
   0  -1   3  169.55    4.93
   0  -2  -3    0.45    1.33
   0   2  -3   -0.59    1.44
   0  -2   3    0.40    1.39
   0   2   3    0.08    1.36
   0  -2  -3   -1.79    1.36
   0   2   3    1.52    2.27
   0   2  -3   -0.48    1.33
   0  -2   3    1.33    1.36
   0   3  -3 2296.51   36.89
   0   3  -3 2283.81   34.22
   0  -3   3 2322.38   34.73
   0  -3   3 2304.35   36.43
   0   3   3 2377.41   35.34
   0  -3  -3 2287.20   36.38
   0   3   3 2293.79   41.18
   0  -3  -3 2310.78   34.49
   0   4  -3   -0.19    1.60
   0  -4  -3    0.51    1.55
   0   4   3    0.99    2.88
   0   4   3    0.24    1.44
   0  -4  -3   -0.64    1.79
   0   4  -3   -0.27    1.89
   0  -4   3    1.65    1.87
   0  -4   3   -0.48    1.55
   0   5  -3  569.77   12.24
   0   5   3  561.42   11.63
   0   5   3  584.04   10.46
   0  -5  -3  579.61   10.80
   0  -5  -3  571.13   11.95
   0  -5   3  566.49   11.76
   0  -5   3  557.47    8.40
   0   5  -3  571.85   10.88
   0   6  -3    1.33    2.11
   0   6  -3    4.19    2.40
   0  -6   3    1.33    1.97
   0  -6   3    0.05    3.84
   0   6   3    2.27    3.60
   0   6   3   -1.76    1.81
   0  -6  -3   -1.01    1.95
   0  -6  -3   -0.37    2.21
   0  -7   3 1104.09   21.52
   0   7   3 1114.01   19.60
   0   7   3 1097.92   20.99
   0  -7  -3 1086.35   21.26
   0  -7  -3 1093.04   20.00
   0   7  -3 1083.60   20.16
   0   7  -3 1100.97   21.92
   0  -7   3 1086.03   16.96
   0  -8  -3   -0.43    2.43
   0  -8  -3   -2.61    4.48
   0   8   3   -0.59    2.21
   0   8   3    2.11    2.59
   0   8  -3    1.47    2.53
   0   8  -3   -2.29    4.53
   0  -8   3    1.33    2.40
   0  -8   3   -0.69    2.61
   0  -9   3  424.83    9.12
   0  -9  -3  421.87   12.14
   0   9   3  404.32   12.51
   0   9   3  424.51   11.79
   0   9  -3  445.50   19.18
   0   9  -3  425.79   12.51
   0  -9  -3  431.39   13.02
   0  -9   3  419.52   12.88
   0  10  -3    0.45    3.39
   0  10   3    2.80    2.99
   0 -10  -3    0.88    2.03
   0  10  -3    3.09    3.36
   0 -10   3   -0.03    3.36
   0 -10   3    1.17    3.23
   0 -10  -3   -1.71    5.60
   0  10   3   -0.24    5.47
   0 -11  -3   27.26    3.55
   0  11   3   29.55    5.33
   0  11   3   21.10    9.44
   0 -11  -3   27.69    5.71
   0  11  -3   33.29    6.08
   0  11  -3   29.34    9.39
   0 -11   3   29.82    5.81
   0 -11   3   36.75    9.39
   0  12   3    0.13    3.25
   0  12   3   -1.84    3.49
   0 -12  -3   -3.25    3.39
   0 -12  -3    0.32    5.49
   0  12  -3    0.32    2.27
   0  12  -3   -1.68    5.63
   0 -12   3    4.72    3.52
   0 -12   3   -3.15    3.52
   0 -13  -3  702.01   20.75
   0 -13  -3  710.35   28.65
   0  13  -3  715.16   20.86
   0  13  -3  712.38   21.87
   0 -13   3  732.71   29.23
   0 -13   3  719.13   16.32
   0  13   3  686.06   28.73
   0  13   3  709.34   15.74
   0 -14  -3    1.92    3.92
   0  14   3   -5.87    3.81
   0  14   3    2.21    3.84
   0 -14  -3    3.60    3.71
   0  14  -3   -2.00    4.32
   0  14  -3    6.19    6.08
   0 -14   3   -3.52    3.84
   0 -14   3    3.23    4.03
   0  15   3  106.61   10.40
   0 -15  -3   98.21   10.30
   0 -15   3  103.51   10.08
   0 -15  -3   93.83   10.27
   0  15  -3  102.66   11.31
   0  15  -3   94.55   16.14
   0 -16  -3   -1.07    5.68
   0  16  -3    1.25    4.35
   0  16  -3   14.99    6.19
   0  16   3    4.08    5.41
   0  16   3    1.39    9.10
   0 -16  -3   -5.28    8.80
   0 -16   3    2.80    8.75
   0 -16   3    2.64    5.49
   0  17  -3  148.46   14.32
   0 -17   3  152.96   20.19
   0  17   3  169.79   21.07
   0 -17  -3  141.09    8.80
   1   0   3 2881.00   44.36
   1   0  -3 2962.27   45.37
   1   0  -3 2920.10   44.57
  -1   0  -3 2932.45   48.76
   1   0   3 2936.74   43.05
   1   0  -3 2886.68   41.50
   1   0  -3 2885.72   44.84
  -1   0  -3 2933.22   46.22
  -1   1  -3    2.56    2.56
   1  -1  -3    0.88    1.33
   1  -1  -3    2.21    2.51
  -1   1  -3    0.72    1.44
   1   1  -3   -0.61    3.12
  -1   1   3    7.15    2.56
   1  -1   3    0.37    1.55
   1  -1   3    0.37    2.43
   1   1  -3   -0.67    1.33
   1   1  -3    1.65    2.91
  -1  -1  -3    1.23    1.71
  -1  -1  -3    0.37    1.52
  -1  -1  -3    0.32    1.52
  -1  -1  -3    0.19    2.99
  -1   2  -3   97.03    5.31
  -1  -2   3   97.67    2.61
   1  -2  -3   91.94    3.81
   1  -2  -3   93.38    5.28
  -1   2  -3   98.31    4.24
  -1  -2   3   92.07    4.51
  -1   2   3   98.55    3.89
   1  -2   3   92.58    6.51
  -1  -2  -3   95.65    2.88
  -1   2   3   94.10    5.28
   1  -2   3   96.85    5.23
   1   2  -3   99.54    4.53
   1   2  -3   99.33    3.52
  -1  -2  -3   92.55    7.09
  -1   3  -3  421.55   12.35
   1  -3  -3  431.95   11.76
   1  -3  -3  412.56    6.99
  -1   3  -3  416.32    7.04
  -1  -3   3  436.99    7.25
  -1  -3   3  433.79   13.20
   1   3   3  416.72    6.05
   1   3   3  424.46    8.94
   1   3  -3  425.42   13.23
  -1   3   3  422.64    9.47
  -1   3   3  416.67   11.79
   1  -3   3  415.92    9.31
   1  -3   3  427.98   12.40
   1   3  -3  418.40    6.13
  -1  -3  -3  412.19   12.64
  -1  -3  -3  424.51    6.19
   1   4   3   31.50    2.11
   1   4   3   24.19    5.97
  -1  -4   3   35.66    2.29
  -1   4  -3   31.98    4.00
   1  -4  -3   31.93    5.79
   1  -4  -3   33.50    3.97
  -1   4  -3   34.73    6.24
  -1  -4  -3   31.47    2.24
  -1  -4  -3   31.58    6.05
  -1   4   3   35.58    3.68
  -1   4   3   35.07    5.76
   1  -4   3   33.71    2.37
   1  -4   3   34.67    3.57
   1   4  -3   35.34    3.81
   1   4  -3   37.02    2.32
  -1  -5   3  657.28   10.38
  -1  -5   3  638.98   12.91
   1   5   3  671.55    9.98
   1   5   3  658.32   13.04
   1  -5  -3  663.39   12.94
   1  -5  -3  637.22   10.35
  -1   5  -3  637.59   13.07
  -1   5  -3  639.43   10.32
   1   5  -3  641.35   10.35
   1   5  -3  647.68   18.00
  -1  -5  -3  653.81   17.60
  -1  -5  -3  651.86   10.08
  -1   5   3  638.63   16.75
  -1   5   3  638.42   12.38
   1  -5   3  637.09   16.80
   1  -5   3  637.33   12.83
  -1  -6   3  541.68   12.22
  -1  -6   3  556.35    9.95
   1   6   3  558.22    9.58
  -1   6  -3  554.48   12.72
  -1   6  -3  574.89   17.55
   1   6   3  554.83   12.35
   1  -6  -3  547.47   12.51
   1  -6  -3  570.09   17.31
   1   6  -3  552.64   12.54
  -1  -6  -3  557.82   12.30
  -1  -6  -3  550.22    9.84
   1  -6   3  547.71   12.22
   1  -6   3  547.28   12.27
  -1   6   3  549.68   11.98
   1   6  -3  566.70   10.22
  -1   6   3  547.71    9.23
  -1   7  -3   -0.37    2.88
   1   7   3   -1.01    2.61
   1  -7  -3   -2.16    2.93
   1   7   3    2.69    1.95
  -1   7  -3   -2.35    3.07
  -1  -7   3    1.71    2.75
  -1  -7   3    1.20    2.16
   1  -7  -3    2.85    2.83
   1   7  -3    2.13    2.16
   1   7  -3    4.61    2.88
  -1  -7  -3   -2.48    2.05
  -1  -7  -3    4.56    2.80
  -1   7   3    1.79    1.57
   1  -7   3    1.41    2.83
   1  -7   3    0.61    2.77
  -1   7   3    1.25    2.61
  -1  -8   3  653.62   21.20
  -1  -8   3  640.98   13.52
   1   8   3  653.33   12.94
   1   8   3  640.29   15.34
   1  -8  -3  628.42   21.28
  -1   8  -3  644.90   16.48
  -1   8  -3  645.59   22.54
   1   8  -3  659.44   13.79
   1   8  -3  636.95   15.42
  -1  -8  -3  656.66   15.50
  -1  -8  -3  645.03   10.64
  -1   8   3  648.90   21.12
  -1   8   3  634.71   14.78
   1  -8   3  650.08   15.58
   1  -8   3  637.75   15.66
   1  -9  -3   23.42    5.28
   1   9   3   21.04    3.87
  -1  -9   3   19.10    7.87
  -1  -9   3   20.46    4.21
   1   9   3   24.88    7.68
  -1   9  -3   21.58    5.44
   1  -9  -3   16.40    8.46
  -1   9  -3   11.23    5.17
  -1   9   3   13.79    4.69
   1   9  -3   19.74    4.32
  -1  -9  -3   15.79    7.84
  -1  -9  -3   18.46    2.53
  -1   9   3   16.59    7.97
   1  -9   3   11.95    8.08
   1  -9   3   22.03    5.07
   1   9  -3   18.38    4.80
   1 -10  -3  884.60   21.42
   1  10   3  875.37   26.86
   1 -10  -3  850.60   20.70
  -1  10  -3  878.84   20.96
  -1 -10   3  873.53   27.53
  -1 -10   3  864.41   15.39
   1  10   3  886.15   18.24
  -1  10  -3  880.98   21.58
   1  10  -3  870.12   27.05
   1 -10   3  865.32   20.91
  -1 -10  -3  853.80   18.27
  -1  10   3  852.01   16.24
  -1 -10  -3  855.93   26.78
  -1  10   3  866.95   20.54
   1  10  -3  879.67   19.20
   1 -10   3  865.32   16.70
   1 -11  -3   64.84    7.57
  -1  11  -3   65.11    8.19
  -1 -11   3   77.22    4.32
   1  11   3   80.04    6.29
   1  11   3   76.84    7.49
  -1  11  -3   72.76   11.87
  -1 -11   3   69.37    7.41
   1 -11  -3   77.88    5.07
  -1  11   3   77.59    4.75
   1 -11   3   79.11   12.16
   1  11  -3   81.40    4.51
   1 -11   3   88.10    4.91
  -1 -11  -3   81.30    6.99
   1  11  -3   74.57   11.10
  -1 -11  -3   81.80    6.53
  -1  11   3   80.52   12.27
   1  12   3  146.88    9.39
   1 -12  -3  143.68    6.85
  -1  12  -3  154.83   10.83
  -1 -12   3  153.07    8.86
  -1 -12   3  132.43    9.42
   1  12   3  146.46    8.13
   1 -12  -3  138.13    9.39
  -1  12  -3  132.77   15.02
  -1 -12  -3  140.96    8.48
  -1  12   3  143.63    6.35
   1 -12   3  142.21    9.66
  -1  12   3  143.36    9.87
   1  12  -3  141.57    9.28
   1  12  -3  137.65    9.18
  -1 -12  -3  154.32   14.16
   1 -12   3  144.75    6.56
   1  13   3   -1.07    5.84
   1 -13  -3    0.51    3.97
  -1  13  -3    0.35    2.56
  -1  13  -3   -3.76    5.81
  -1 -13   3   -0.67    3.47
  -1 -13   3   -0.08    5.55
   1  13   3    1.09    2.03
   1 -13  -3   -0.77    5.84
  -1  13   3   -1.52    6.11
  -1  13   3   -3.84    2.29
   1 -13   3    2.85    2.40
   1  13  -3    0.56    3.68
   1  13  -3   -0.59    5.55
  -1 -13  -3    1.84    3.47
  -1 -13  -3    3.65    3.31
   1 -13   3    0.29    5.89
   1 -14  -3  270.93   14.94
   1 -14  -3  275.12   20.75
  -1  14  -3  281.74   10.40
  -1  14  -3  295.66   13.68
   1  14   3  285.52   13.74
  -1 -14   3  280.96   13.10
  -1 -14   3  274.40   13.50
   1  14   3  289.31   12.78
  -1  14   3  284.11   21.23
   1 -14   3  299.39   21.10
  -1  14   3  278.08   14.16
   1  14  -3  281.68    9.50
   1 -14   3  293.02   14.75
   1  14  -3  277.90   13.23
  -1 -14  -3  284.08   12.78
  -1 -14  -3  299.71   20.14
   1 -15  -3   -6.08    5.07
   1 -15  -3    5.65    7.65
  -1  15  -3    3.15    4.75
  -1  15  -3   -0.32    5.47
   1  15   3    5.95    7.55
  -1 -15   3    7.15    2.77
  -1 -15   3    2.75    7.31
   1  15   3    0.80    3.89
  -1  15   3   -1.68    4.91
   1 -15   3    0.37    3.04
   1 -15   3   -6.35    4.83
  -1  15   3   -0.16    2.93
   1  15  -3    0.24    4.80
   1  15  -3    3.01    7.01
  -1 -15  -3    0.27    4.48
  -1 -15  -3    0.56    7.31
   1 -16  -3   87.14   10.48
   1 -16  -3   91.86    7.39
  -1  16  -3   71.83   15.23
  -1  16  -3   93.06    7.81
  -1 -16   3   73.67   15.84
   1  16   3   70.55   16.64
  -1  16   3   95.38   10.72
   1 -16   3   85.19   10.51
   1  16  -3   79.78   10.83
  -1 -16  -3   95.41    9.74
  -1 -16  -3   65.37    9.04
   1 -17  -3   -7.23    5.04
   1 -17  -3   -3.31    3.81
  -1  17  -3    2.69    5.41
  -1  17  -3    5.95    5.81
  -1 -17   3    3.79    3.92
   1  17   3    0.21    4.64
   1  17   3    1.01    2.43
  -1 -17   3   -0.11    7.15
  -1  17   3    5.25    4.83
  -1  17   3   -5.15    4.21
   1 -17   3   -0.29    4.64
   1 -17   3   -0.27    4.27
   1  17  -3    1.89    4.77
   1  17  -3   -1.41    3.41
  -1 -17  -3    3.87    5.71
  -2   0  -3   -0.64    1.63
  -2   0   3   -1.09    1.60
  -2   0   3    0.35    1.41
   2   0  -3   -0.75    1.39
   2   0  -3   -1.20    1.71
  -2   0  -3    0.69    1.65
   2   0   3    1.60    1.68
   2   0   3   -1.89    1.68
   2  -1  -3 1001.35   14.11
   2  -1  -3 1042.90   16.48
  -2   1  -3 1009.05   17.55
  -2   1  -3 1016.84   15.98
  -2  -1  -3 1063.12   15.34
  -2   1   3 1020.47   16.96
  -2   1   3 1012.17   19.82
   2  -1   3 1030.98   18.00
   2  -1   3 1057.25   20.03
   2   1  -3 1039.49   13.55
   2   1  -3 1030.31   12.43
   2   1  -3 1013.64   16.96
   2   1  -3 1049.94   21.34
  -2  -1  -3 1038.85   16.72
  -2   2  -3  162.35    7.12
   2  -2  -3  157.95    4.43
  -2   2  -3  159.39    7.20
   2  -2  -3  149.79    4.67
   2  -2   3  160.51    4.48
  -2  -2  -3  152.91    2.64
   2  -2   3  164.65    7.20
  -2  -2  -3  164.51    8.32
   2   2  -3  157.31    8.78
   2   2  -3  153.58    8.19
  -2  -2  -3  162.49    8.56
  -2  -2  -3  146.14    2.51
  -2   2   3  154.40    6.99
  -2   2   3  153.95    6.64
  -2  -3   3  745.91   13.50
  -2  -3   3  687.02    7.15
   2  -3  -3  717.69   15.10
   2  -3  -3  722.25   12.24
  -2   3  -3  742.17   12.94
  -2   3  -3  707.34   11.66
   2   3  -3  725.96   17.90
  -2   3   3  736.04   12.38
  -2   3   3  717.64   14.75
   2  -3   3  733.43   12.67
   2  -3   3  704.49   11.52
  -2  -3  -3  745.99   13.31
  -2  -3  -3  739.67   17.58
  -2  -3  -3  686.75    7.31
   2  -4  -3    4.16    2.03
  -2   4  -3    6.19    2.64
   2  -4  -3    5.41    2.51
  -2   4  -3    6.19    3.44
   2   4   3    4.13    4.48
  -2  -4   3    5.28    1.31
  -2  -4   3    5.76    4.56
   2   4   3    7.01    0.99
  -2   4   3    2.51    3.17
   2   4  -3    3.89    2.80
  -2   4   3    4.77    4.03
   2   4  -3    6.27    1.31
   2  -4   3    6.61    1.95
   2  -4   3    5.23    4.24
  -2  -4  -3    3.44    2.67
  -2  -4  -3    5.39    1.04
   2  -5  -3  223.75    8.43
   2  -5  -3  220.47    6.88
  -2   5  -3  215.99    7.20
  -2  -5   3  226.95   10.83
   2   5   3  221.56    4.43
  -2  -5   3  223.24    4.13
   2   5   3  206.76   10.88
  -2   5  -3  215.91    8.54
  -2   5   3  212.10    7.73
  -2   5   3  216.02    6.67
   2  -5   3  209.83    7.89
   2  -5   3  205.96    6.88
   2   5  -3  221.35    5.20
  -2  -5  -3  218.39    3.65
  -2  -5  -3  219.54    7.20
   2   5  -3  217.78   11.07
   2  -6  -3   -2.32    2.45
   2  -6  -3    2.75    1.81
  -2   6  -3    1.20    3.09
  -2   6  -3    0.08    2.64
  -2  -6   3    6.16    2.40
  -2  -6   3    0.72    1.47
   2   6   3    1.55    1.23
   2   6   3   -1.07    2.43
  -2  -6  -3    1.81    1.28
  -2   6   3    1.89    2.40
  -2   6   3    0.13    1.68
   2  -6   3    1.04    2.45
   2  -6   3    0.67    1.73
   2   6  -3   -2.64    2.51
   2   6  -3    0.91    1.47
  -2  -6  -3   -1.71    2.51
   2  -7  -3  401.71   12.88
  -2  -7   3  415.23   15.74
   2  -7  -3  383.68   11.07
  -2   7  -3  403.65   11.71
  -2   7  -3  406.05    9.18
  -2  -7   3  416.88    8.35
   2   7   3  410.29   15.95
   2   7   3  408.75    7.73
  -2   7   3  418.24   15.95
  -2   7   3  404.88    8.64
   2  -7   3  397.36   16.56
   2  -7   3  400.77   12.16
   2   7  -3  403.36   15.60
   2   7  -3  404.64    8.29
  -2  -7  -3  406.91   15.90
  -2  -7  -3  413.31    9.28
   2  -8  -3   30.81    5.47
   2   8   3   34.57    8.00
   2  -8  -3   36.49    6.16
  -2   8  -3   33.58    5.65
  -2   8  -3   35.10    3.84
  -2  -8   3   29.79    3.68
  -2  -8   3   32.22    8.03
   2   8   3   36.43    3.25
  -2   8   3   28.62    5.09
  -2   8   3   35.58    5.44
   2  -8   3   33.85    3.63
   2  -8   3   30.89    8.70
   2   8  -3   25.37    3.87
   2   8  -3   32.03    8.16
  -2  -8  -3   39.93    3.44
  -2  -8  -3   37.42    8.08
  -2  -9   3  543.81   12.46
  -2  -9   3  550.59   20.56
   2   9   3  537.31   20.67
   2   9   3  557.36   11.50
  -2   9  -3  548.83   17.20
  -2   9  -3  540.05   23.23
   2  -9  -3  569.74   15.82
   2  -9  -3  550.08   16.96
   2   9  -3  556.83   12.56
  -2  -9  -3  552.67   11.82
  -2  -9  -3  549.26   20.27
  -2   9   3  550.72   21.36
   2   9  -3  547.47   20.88
  -2   9   3  536.32   11.52
   2  -9   3  537.68   15.44
   2  -9   3  541.55   12.06
  -2 -10   3  352.63   17.15
   2  10   3  342.23   11.79
   2  10   3  369.14    9.63
  -2 -10   3  351.72   10.24
   2 -10  -3  349.06    9.68
   2 -10  -3  354.82   13.28
  -2  10  -3  369.97   19.02
  -2  10  -3  356.39    9.95
   2  10  -3  349.54   10.40
   2  10  -3  357.24   17.28
  -2 -10  -3  358.74    9.71
  -2 -10  -3  341.27   17.04
  -2  10   3  357.96   12.86
   2 -10   3  365.99   12.64
   2 -10   3  349.00   13.44
  -2  10   3  366.55   12.46
  -2 -11   3  121.06   12.72
  -2 -11   3  122.50    7.07
   2  11   3  121.52    6.48
   2  11   3  107.97    8.35
   2 -11  -3  120.66    9.76
  -2  11  -3  111.78   13.82
  -2  11  -3  132.16    6.64
   2 -11  -3  131.68    8.83
   2  11  -3  118.21   12.62
   2  11  -3  115.84    7.39
  -2 -11  -3  119.28    4.45
  -2 -11  -3  109.76    7.76
  -2  11   3  112.53   13.84
   2 -11   3  120.50   13.74
   2 -11   3  115.76    9.20
  -2  11   3  112.72    5.79
  -2 -12   3    5.23    2.67
  -2 -12   3    6.24    7.44
   2  12   3   10.83    3.89
   2  12   3    5.36    7.73
   2 -12  -3   10.19    5.01
  -2  12  -3    6.80    8.27
  -2  12  -3    4.93    3.63
   2 -12  -3    7.28    5.79
   2  12  -3    9.18    2.72
   2  12  -3    8.29    4.53
  -2 -12  -3    9.71    7.36
  -2 -12  -3   11.87    4.05
  -2  12   3   10.24    8.21
  -2  12   3    4.56    3.23
   2 -12   3    8.13    5.44
   2 -12   3    7.57    5.07
  -2  13  -3  449.37   13.36
  -2 -13   3  441.58   15.10
  -2 -13   3  436.25   14.83
   2  13   3  441.95   22.83
   2  13   3  445.82   13.95
   2 -13  -3  452.04   16.11
  -2  13  -3  438.41   24.08
   2 -13  -3  438.91   18.14
   2 -13   3  455.24   17.50
   2  13  -3  458.84   21.90
   2  13  -3  439.61   11.12
  -2 -13  -3  438.65   14.11
   2 -13   3  451.82   16.62
  -2  13   3  428.35   12.16
  -2 -13  -3  454.09   22.03
  -2  13   3  436.70   16.48
  -2 -14   3    4.00    8.08
  -2 -14   3    2.88    4.96
   2  14   3    7.12    5.28
   2  14   3    7.23    4.64
   2 -14  -3    5.04    5.41
  -2  14  -3    6.91    6.69
  -2  14  -3    7.81    8.83
   2 -14  -3    0.32    6.32
   2  14  -3    5.09    8.11
  -2 -14  -3    3.52    5.01
  -2 -14  -3    5.49    4.64
   2 -14   3    7.95    9.23
  -2  14   3    7.23    5.81
  -2  14   3    9.87    5.73
   2 -14   3   10.94    6.21
   2  14  -3    7.87    5.07
   2 -15  -3   55.80    6.29
   2 -15  -3   59.96   14.67
  -2 -15   3   61.29   12.96
   2  15   3   24.40   13.55
  -2  15  -3   54.81   10.64
  -2  15  -3   52.28   14.40
  -2 -15  -3   40.30    7.89
  -2 -15  -3   55.50   12.75
   2 -15   3   58.22   14.54
  -2  15   3   50.49   14.78
   2  15  -3   48.70    7.68
   2  15  -3   45.69    8.51
  -2 -16   3   25.95   10.40
  -2 -16   3    2.85    5.60
   2  16   3    5.87    5.41
   2  16   3   27.21    6.85
  -2  16  -3   25.34    7.12
  -2  16  -3    2.77    5.44
   2 -16  -3   24.91   11.90
   2 -16  -3   30.35    5.01
   2  16  -3   23.20    6.80
   2  16  -3   -0.83    8.03
  -2 -16  -3   -0.35    8.21
  -2  16   3   16.06   12.00
   2 -16   3   -0.75    6.61
   2 -16   3   26.59   11.68
  -2  16   3   -0.32    7.33
   2  17   3   33.79   11.63
   2 -17  -3   49.82    8.40
  -2  17  -3   31.98    8.91
  -2  17  -3    0.93    5.89
  -2 -17   3   -5.17    5.84
  -2 -17   3   33.26    6.72
   2  17  -3   40.33    7.09
  -2 -17  -3    1.12    8.21
   2  17  -3   -0.83    5.31
  -2  17   3   28.94   12.19
   2 -17   3    1.15    4.37
  -2  17   3    1.33    4.24
   2 -17   3   20.19   12.03
  -3   0   3 1106.91   22.40
  -3   0   3 1158.71   16.11
   3   0  -3 1111.98   15.52
   3   0  -3 1136.33   18.54
  -3   0  -3 1120.78   16.72
  -3   0  -3 1137.19   22.75
   3   0   3 1134.52   18.62
   3   0   3 1170.71   17.20
   3  -1  -3    0.51    1.87
   3  -1  -3   -0.11    1.84
  -3   1  -3   -0.16    1.79
  -3   1  -3    2.61    2.11
  -3  -1   3    0.77    0.88
  -3  -1   3    0.64    1.95
   3   1   3   -0.69    3.17
   3   1   3    1.31    1.28
  -3   1   3   -0.80    1.89
  -3   1   3    2.88    2.99
   3  -1   3    1.20    2.11
   3  -1   3   -1.39    1.81
   3   1  -3    0.45    1.92
   3   1  -3    1.07    0.69
  -3  -1  -3    0.32    1.31
  -3  -1  -3    0.99    3.23
   3  -2  -3  839.77   14.24
   3  -2  -3  847.05   13.02
  -3   2  -3  846.38   18.19
  -3   2  -3  824.06   13.23
  -3   2   3  852.60   17.95
  -3   2   3  852.76   15.87
   3  -2   3  851.56   17.92
   3  -2   3  849.24   16.62
   3   2  -3  841.39   19.47
   3   2  -3  848.81   14.88
  -3  -2  -3  875.93   19.71
  -3  -2  -3  850.41   15.12
   3  -3  -3  108.23    6.99
   3  -3  -3  112.34    7.33
  -3   3  -3  114.45    7.15
  -3   3  -3  119.89    4.72
  -3   3   3  109.52    6.93
  -3   3   3  114.34    4.29
   3  -3   3  107.30    4.61
   3   3  -3  119.81    8.43
   3   3  -3  113.92    5.12
  -3  -3  -3  114.53    5.20
  -3  -3  -3  123.28    8.32
   3  -3   3  119.94    4.35
   3  -4  -3 1079.09   18.08
   3  -4  -3 1070.64   17.95
  -3   4  -3 1063.65   23.04
  -3   4  -3 1049.14   21.60
   3   4  -3 1067.92   23.26
  -3   4   3 1052.98   17.66
   3  -4   3 1062.05   18.19
   3  -4   3 1053.20   21.02
   3   4  -3 1051.84   18.99
  -3  -4  -3 1078.35   18.86
  -3  -4  -3 1083.15   19.18
  -3   4   3 1055.70   17.42
   3  -5  -3  499.46   10.86
   3  -5  -3  492.02   13.79
  -3   5  -3  486.31   11.10
  -3   5  -3  485.51   13.82
  -3  -5   3  502.47    6.88
  -3  -5   3  494.98   11.20
   3   5   3  500.23   11.23
   3   5   3  484.39    5.52
  -3   5   3  497.33    9.63
   3  -5   3  480.74    9.66
   3  -5   3  472.68   10.83
  -3  -5  -3  508.58   15.47
   3   5  -3  485.96   15.34
   3   5  -3  493.38    6.00
  -3   5   3  495.01   10.67
   3  -6  -3 2002.56   41.45
   3  -6  -3 1988.53   33.79
  -3   6  -3 2009.31   39.18
  -3   6  -3 1979.30   41.98
  -3  -6   3 2034.72   28.41
  -3  -6   3 1977.70   40.59
   3   6   3 2047.69   42.06
   3   6   3 2007.33   26.65
  -3   6   3 1948.87   32.54
  -3   6   3 1985.43   40.54
   3  -6   3 2024.35   38.27
   3  -6   3 1952.76   41.13
   3   6  -3 2025.87   28.27
   3   6  -3 2004.69   41.07
  -3  -6  -3 1956.55   34.75
  -3  -6  -3 2018.61   27.82
   3  -7  -3   60.28    9.36
   3  -7  -3   59.40    7.60
  -3   7  -3   63.40    6.03
  -3   7  -3   60.49    7.71
  -3  -7   3   64.04    4.29
  -3  -7   3   49.48    8.56
   3   7   3   62.41    8.75
   3   7   3   70.41    3.52
  -3   7   3   64.23    5.36
  -3   7   3   65.93    6.61
   3  -7   3   59.11    4.29
   3  -7   3   61.85    5.76
   3   7  -3   63.56    3.23
   3   7  -3   64.39    5.33
  -3  -7  -3   51.34    5.31
  -3  -7  -3   61.61    2.75
   3  -8  -3   44.36    5.81
   3  -8  -3   51.34    7.52
  -3   8  -3   42.62    6.03
  -3   8  -3   36.46    7.44
  -3  -8   3   43.74    8.43
  -3  -8   3   47.85    3.60
   3   8   3   44.33    2.99
   3   8   3   51.69    8.86
  -3   8   3   46.04    4.08
   3   8  -3   47.72    8.64
   3   8  -3   41.85    3.57
  -3  -8  -3   35.93    5.17
  -3  -8  -3   41.10    3.09
   3  -8   3   45.10    6.93
  -3   8   3   48.57    8.91
   3  -8   3   43.37    9.26
   3  -9  -3  358.58   15.10
   3  -9  -3  372.85   18.72
  -3   9  -3  353.59   12.94
  -3   9  -3  382.00   15.23
  -3  -9   3  367.43    9.15
  -3  -9   3  346.15   11.20
   3   9   3  359.40    8.00
   3   9   3  362.02   11.58
  -3   9   3  359.51   13.55
   3  -9   3  355.96   14.08
   3  -9   3  367.94   12.40
   3   9  -3  374.18   17.15
   3   9  -3  366.85    9.07
  -3  -9  -3  371.01   16.59
  -3   9   3  382.34   18.32
  -3  -9  -3  364.53    8.32
   3 -10  -3  324.86    9.95
   3 -10  -3  325.34   18.80
  -3  10  -3  329.27   19.39
  -3 -10   3  344.58    9.39
  -3 -10   3  330.47   11.36
   3  10   3  345.54   17.34
  -3  10  -3  337.91   14.59
   3  10   3  331.45    8.32
  -3  10   3  327.64   12.32
  -3  10   3  323.64   13.20
   3 -10   3  335.05    9.66
   3 -10   3  323.02   12.70
   3  10  -3  340.04    9.42
   3  10  -3  351.30   16.62
  -3 -10  -3  344.60    8.78
  -3 -10  -3  328.55   16.30
   3 -11  -3    5.31    6.43
   3 -11  -3   13.23    8.64
  -3  11  -3   18.03    8.46
  -3  11  -3    9.98    3.92
   3  11   3   14.67    3.31
   3  11   3   13.58    7.71
  -3 -11   3    8.40    4.51
  -3 -11   3   10.40    2.37
  -3  11   3   11.07    5.31
  -3  11   3    8.40    5.57
  -3 -11  -3    8.91    2.16
   3 -11   3    5.12    8.67
   3  11  -3   10.78    7.28
   3 -11   3   11.63    6.00
   3  11  -3   10.27    3.79
  -3 -11  -3    9.52    7.25
   3 -12  -3    7.95    4.59
   3 -12  -3    4.83    5.57
  -3  12  -3   -2.53    7.49
  -3  12  -3    3.07    3.44
  -3 -12   3    3.44    3.95
  -3 -12   3    2.40    3.49
   3  12   3    3.47    3.15
   3  12   3   -0.43    6.77
  -3  12   3    5.07    7.28
   3 -12   3    4.85    5.17
   3 -12   3   11.52    7.44
  -3 -12  -3    3.15    3.95
  -3 -12  -3    2.85    3.20
   3  12  -3    4.24    6.32
   3  12  -3    2.19    2.19
  -3  12   3   -0.16    3.04
   3  13   3   22.86    4.93
  -3 -13   3   27.95    5.95
  -3 -13   3   24.35    5.47
   3  13   3   -0.88    6.16
  -3  13  -3   27.74    5.17
  -3  13  -3   26.27   10.56
   3 -13  -3   26.70    8.13
   3 -13  -3   27.95    6.72
   3 -13   3   29.50    7.68
   3 -13   3   31.23   11.04
  -3 -13  -3   22.86    5.81
   3  13  -3   24.56    5.52
  -3 -13  -3   22.27    5.04
   3  13  -3   23.90    9.52
  -3  13   3   24.32    7.36
  -3  13   3   28.83   10.88
   3  14   3  140.80   10.08
   3 -14  -3  139.31   11.47
   3  14   3  133.76    5.92
  -3 -14   3  132.13    9.36
  -3 -14   3  145.31   15.28
   3 -14  -3  149.71   13.31
  -3  14  -3  133.12   17.42
  -3  14  -3  143.55    8.83
  -3 -14  -3  136.27   14.88
  -3 -14  -3  118.21    8.72
   3  14  -3  149.26    9.95
   3  14  -3  131.60    9.58
  -3  14   3  137.57   11.63
  -3  14   3  144.43   17.79
   3 -14   3  133.57    7.97
   3 -14   3  142.80   11.36
   3  15   3    0.24    7.04
   3  15   3    3.09    2.24
  -3 -15   3    0.83    2.24
  -3 -15   3   -1.84    6.59
   3 -15  -3   -0.13    5.57
   3 -15  -3   -2.51    4.75
  -3  15  -3   -1.84    7.73
  -3  15  -3   -4.85    5.92
   3  15  -3   -1.44    5.17
  -3 -15  -3   -0.19    4.05
   3  15  -3   -1.63    4.08
   3 -15   3    3.39    4.69
   3 -15   3   -0.37    2.85
  -3  15   3   -2.29    4.37
  -3  15   3    7.12    4.80
   3  16   3   36.38    7.39
  -3 -16   3   26.25   10.88
   3 -16  -3   -0.45    5.81
   3 -16  -3   23.10    7.95
  -3  16  -3   25.98   10.11
  -3  16  -3   31.50   12.83
   3  16  -3   44.25    6.75
   3  16  -3   -1.89    8.37
  -3 -16  -3   -3.04    8.75
  -3  16   3    1.31    7.20
  -3  16   3   30.57    8.35
   3 -16   3   38.41    8.11
   3 -16   3   -1.44    7.31
   3  17   3   -2.64    8.00
   3 -17  -3    4.16    6.32
  -3 -17   3    8.96    4.67
  -3  17  -3    0.24    4.29
   3  17  -3   -0.16    3.76
  -3 -17  -3   -0.77    3.73
  -3  17   3    0.27    5.20
  -3  17   3   -1.41    5.55
   3 -17   3    0.72    3.23
   3 -17   3   -2.53    5.57
   4   0   3   -2.24    3.09
  -4   0   3    0.16    1.28
  -4   0   3   -0.56    1.81
   4   0  -3    0.67    3.17
   4   0  -3    1.28    1.28
  -4   0  -3    0.29    1.89
  -4   0  -3    1.20    1.49
   4   0   3   -0.83    1.47
   4  -1  -3 1724.61   28.25
   4  -1  -3 1771.74   27.61
  -4   1  -3 1719.59   28.14
  -4   1  -3 1775.21   33.82
  -4  -1   3 1752.77   23.07
  -4  -1   3 1751.49   28.83
   4   1   3 1807.27   25.34
   4   1   3 1761.76   29.05
  -4   1   3 1759.04   32.97
   4   1  -3 1761.47   33.90
   4  -1   3 1727.33   28.06
  -4   1   3 1710.50   24.46
   4  -1   3 1731.81   28.22
   4   1  -3 1759.87   22.19
  -4  -1  -3 1778.43   33.87
  -4  -1  -3 1772.46   24.80
  -4   2  -3 1715.94   28.19
  -4   2  -3 1737.89   26.83
   4  -2  -3 1715.22   28.03
   4  -2  -3 1717.33   29.05
   4   2   3 1740.96   28.65
   4  -2   3 1752.96   28.35
  -4  -2  -3 1698.07   32.83
   4  -2   3 1722.24   30.11
  -4  -2  -3 1617.97   18.38
  -4   2   3 1732.08   25.98
  -4   2   3 1767.20   28.35
   4   2  -3 1780.62   29.37
   4   2  -3 1706.61   33.13
   4  -3  -3 1116.92   18.00
  -4   3  -3 1142.76   18.88
   4  -3  -3 1138.17   24.19
  -4   3  -3 1123.37   23.74
   4  -3   3 1146.79   23.02
   4   3  -3 1136.73   20.14
  -4  -3  -3 1171.17   24.91
  -4   3   3 1125.05   23.26
  -4   3   3 1146.25   22.00
   4  -3   3 1160.34   23.47
   4   3  -3 1108.97   23.84
  -4  -3  -3 1143.99   20.08
  -4   4  -3   73.13    7.15
   4  -4  -3   76.02    6.72
   4  -4  -3   66.15    7.23
  -4   4  -3   71.75    7.25
   4   4  -3   62.49    4.64
   4   4  -3   73.37    7.49
  -4   4   3   81.64    6.56
  -4   4   3   63.64    6.43
   4  -4   3   69.91    6.61
  -4  -4  -3   74.60    7.60
  -4  -4  -3   76.28    7.79
   4  -4   3   66.79    4.53
   4  -5  -3  337.24    8.75
   4  -5  -3  341.61   12.67
  -4   5  -3  346.95   13.52
  -4   5  -3  342.44   12.70
  -4  -5   3  327.51    3.92
  -4  -5   3  332.12    4.16
  -4   5   3  333.75   12.56
   4  -5   3  338.73   13.28
   4  -5   3  344.28    8.54
  -4   5   3  348.42    8.43
   4   5  -3  339.43   12.78
   4   5  -3  344.18    9.04
  -4  -5  -3  318.60    8.91
  -4  -5  -3  342.28   12.99
   4  -6  -3  215.94    7.47
  -4   6  -3  228.98    7.81
  -4   6  -3  233.57    8.35
   4  -6  -3  214.12    7.97
  -4  -6   3  224.82    4.75
  -4  -6   3  223.67    4.56
   4   6   3  211.62    3.04
   4   6   3  205.56    2.88
  -4   6   3  210.34    6.80
  -4   6   3  222.82    7.65
   4  -6   3  221.27    7.07
   4  -6   3  218.79    8.16
   4   6  -3  197.80    7.47
   4   6  -3  218.90    7.81
  -4  -6  -3  224.42    7.65
  -4  -6  -3  220.04    7.92
   4   7   3 1034.63   14.59
   4  -7  -3 1028.87   20.19
   4  -7  -3 1034.15   28.17
  -4   7  -3 1001.96   19.95
  -4   7  -3 1019.22   22.08
  -4  -7   3 1032.87   26.78
  -4  -7   3 1043.01   16.62
  -4   7   3  996.04   23.76
  -4   7   3 1029.54   20.83
   4  -7   3 1012.04   24.51
   4  -7   3 1002.76   27.79
   4   7  -3 1043.09   26.59
   4   7  -3 1045.83   16.62
  -4  -7  -3 1031.57   26.57
   4  -8  -3  101.41    6.43
  -4   8  -3   99.51    6.37
   4  -8  -3  103.86    7.41
   4   8   3   98.61   10.83
  -4  -8   3   99.46    4.08
  -4  -8   3   96.87   10.35
   4   8   3  100.45    3.33
  -4   8  -3   89.94   12.16
  -4   8   3   95.54    8.78
   4  -8   3   90.82   11.47
   4   8  -3   98.15    3.97
  -4  -8  -3   92.55    3.28
  -4   8   3   99.06   11.39
   4  -8   3   89.16    5.84
   4   8  -3   96.05   10.24
  -4  -8  -3   90.34    6.56
   4  -9  -3  235.25    8.80
   4  -9  -3  233.67   16.40
  -4   9  -3  228.61   16.78
  -4   9  -3  241.03   13.44
  -4  -9   3  244.16    6.69
   4   9   3  235.30    5.71
   4   9   3  236.47    9.60
  -4  -9   3  234.42    9.20
  -4   9   3  241.25   15.52
  -4   9   3  243.44   12.06
   4  -9   3  243.01    8.46
   4  -9   3  227.22   15.71
   4   9  -3  218.84   13.92
   4   9  -3  235.70    6.67
  -4  -9  -3  233.99    5.81
  -4  -9  -3  230.61   13.90
   4 -10  -3    1.84    4.32
   4 -10  -3    2.59    5.47
  -4  10  -3    3.28    3.41
  -4  10  -3    5.07    4.43
  -4 -10   3    2.69    5.87
  -4 -10   3    4.11    2.64
   4  10   3    1.73    6.13
   4  10   3    1.71    2.16
  -4  10   3    3.57    2.96
  -4  10   3    4.64    6.80
   4 -10   3    5.52    5.04
   4 -10   3    5.84    4.21
   4  10  -3    3.97    3.57
   4  10  -3    3.55    2.64
  -4 -10  -3    2.99    2.96
  -4 -10  -3    1.89    5.68
   4 -11  -3   61.24   12.14
   4 -11  -3   61.72    9.71
  -4  11  -3   54.73    9.52
  -4  11  -3   32.17   12.27
  -4 -11   3   46.97   10.19
  -4 -11   3   55.50    5.12
   4  11   3   58.46    4.40
   4  11   3   46.46    6.64
  -4 -11  -3   59.85    9.92
  -4  11   3   53.69    8.54
  -4  11   3   52.65    7.15
   4 -11   3   55.10    5.36
   4 -11   3   54.09    7.25
   4  11  -3   57.08    6.24
   4  11  -3   56.20    5.04
  -4 -11  -3   49.61    4.27
   4  12   3    0.27    4.99
   4  12   3   11.26    3.63
  -4 -12   3   18.56    7.87
   4 -12  -3   11.66    7.31
   4 -12  -3   14.54    6.08
  -4  12  -3   21.28    9.42
  -4  12  -3   12.03    7.25
  -4 -12   3   13.12    4.11
  -4  12   3    7.68    6.53
  -4  12   3   11.50    5.68
   4 -12   3   11.60    4.27
   4 -12   3   12.91    5.63
   4  12  -3   10.99    4.80
   4  12  -3   12.64    3.97
  -4 -12  -3   12.27    7.57
  -4 -12  -3   10.30    3.47
   4 -13  -3   21.02    8.40
   4 -13  -3   15.63    6.48
  -4  13  -3   22.40    6.27
  -4  13  -3   25.74    8.24
   4  13   3   16.19    4.29
  -4 -13   3   15.07    8.72
  -4 -13   3   15.34    4.80
   4  13   3   -2.48    5.73
   4  13  -3   16.88    5.44
   4  13  -3   17.79    4.93
  -4  13   3   21.82    6.56
   4 -13   3   20.16    4.77
   4 -13   3   17.84    6.51
  -4  13   3   20.19    7.52
  -4 -13  -3   11.98    4.16
  -4 -13  -3   21.18    8.56
  -4 -14   3    5.07    4.40
   4  14   3    1.01    3.89
   4  14   3    4.56    8.00
   4 -14  -3   10.03    7.04
   4 -14  -3    4.91    9.15
  -4  14  -3    5.04    7.17
  -4 -14   3    7.52    7.49
  -4  14  -3    4.00    5.65
  -4  14   3   -8.62    5.68
  -4  14   3    6.51    5.39
   4 -14   3    8.56    5.49
   4 -14   3    3.49    3.68
   4  14  -3    4.53    4.32
   4  14  -3    5.57    7.36
  -4 -14  -3    4.35    4.59
  -4  15  -3   -5.04    4.53
   4 -15  -3    3.01    5.63
   4 -15  -3   -0.51    7.41
  -4  15  -3    0.35    3.63
  -4 -15   3    0.43    3.20
  -4 -15   3   -1.63    3.71
   4  15   3   -0.53    6.51
   4 -15   3    3.04    4.64
  -4  15   3    1.47    4.29
   4 -15   3    1.73    4.29
  -4  15   3   -0.43    4.72
   4  15  -3    3.25    4.69
  -4 -15  -3   -3.60    3.01
   4 -16  -3    0.27    8.59
   4 -16  -3   12.30   11.12
  -4  16  -3    6.77   10.91
  -4  16  -3   17.26    5.60
  -4 -16   3   11.71    9.34
   4  16   3   20.24    6.03
  -4  16   3   10.67    6.99
   4 -16   3   16.99    6.80
   4 -16   3   -0.43    6.53
  -4  16   3   -2.29    4.08
   4  16  -3    2.29    4.40
  -4 -16  -3   -1.63    7.07
   4 -17  -3   -0.32    9.63
  -4  17  -3   22.38   10.43
  -4 -17   3   41.69    6.80
   4  17   3   35.45   11.36
  -4  17   3   -0.45    7.41
   4 -17   3    0.85    4.80
   4  17  -3   -2.19    7.92
  -5   0   3  868.12   13.23
  -5   0   3  849.10   15.47
   5   0  -3  861.21   20.80
   5   0  -3  862.12   13.23
  -5   0  -3  858.81   13.90
  -5   0  -3  852.76   16.00
   5   0   3  842.22   13.76
   5   0   3  875.67   20.30
   5  -1  -3   40.54    6.53
   5  -1  -3   42.76    2.35
  -5   1  -3   39.34    4.08
  -5  -1   3   38.09    2.75
  -5  -1   3   44.97    6.56
   5   1   3   40.86    2.40
   5   1   3   46.44    6.56
  -5   1  -3   43.56    4.05
  -5   1   3   37.79    3.76
  -5   1   3   42.46    3.97
  -5  -1  -3   42.22    2.37
  -5  -1  -3   43.93    4.08
   5  -1   3   40.75    4.13
   5  -1   3   42.62    3.87
   5   1  -3   37.34    2.00
   5   1  -3   42.65    4.16
  -5  -2   3 3775.23   53.64
  -5  -2   3 3780.86   71.19
   5  -2  -3 3683.80   63.80
   5  -2  -3 3742.82   65.16
  -5   2  -3 3737.62   70.60
  -5   2  -3 3791.77   67.45
   5   2   3 3725.57   54.30
   5   2   3 3830.84   72.31
   5   2  -3 3830.97   54.17
   5   2  -3 3687.03   70.17
  -5   2   3 3735.94   65.05
  -5   2   3 3781.31   64.97
   5  -2   3 3807.16   71.08
   5  -2   3 3704.47   62.09
  -5  -2  -3 3864.07   72.39
  -5  -2  -3 3839.80   55.50
  -5   3  -3    1.84    4.27
  -5   3  -3    1.23    3.63
   5  -3  -3    1.89    3.31
   5  -3  -3    2.21    2.59
   5  -3   3   -0.37    3.55
  -5   3   3    3.97    2.40
  -5  -3  -3    1.55    4.24
  -5  -3  -3    4.53    2.61
   5   3  -3    3.52    4.16
   5   3  -3    5.36    2.53
  -5   3   3   -0.24    3.31
   5  -3   3    2.27    2.43
   5  -4  -3  321.58   11.63
   5  -4  -3  332.71   13.47
  -5   4  -3  325.90    8.46
  -5   4  -3  319.98   13.36
  -5   4   3  324.70    8.08
   5  -4   3  334.04   12.38
   5  -4   3  331.67   12.46
   5   4  -3  323.29   12.78
   5   4  -3  317.24    8.62
  -5   4   3  331.85    8.56
  -5  -4  -3  320.22    8.80
  -5  -4  -3  340.25   12.96
   5  -5  -3   37.85    4.53
  -5   5  -3   36.11    4.48
  -5   5  -3   40.51    7.28
   5  -5  -3   39.07    4.13
  -5  -5   3   34.30    1.12
  -5  -5   3   35.23    1.23
  -5   5   3   34.83    3.95
  -5   5   3   41.37    4.11
   5  -5   3   37.18    4.08
   5  -5   3   37.07    4.40
  -5  -5  -3   36.83    4.32
  -5  -5  -3   39.47    7.12
   5   5  -3   33.82    4.29
   5   5  -3   36.51    4.27
   5  -6  -3  848.57   23.39
   5  -6  -3  860.38   23.66
  -5  -6   3  876.92   11.18
  -5  -6   3  853.82   11.52
  -5   6  -3  862.44   17.98
  -5   6  -3  852.57   18.35
  -5   6   3  822.27   16.59
  -5   6   3  853.42   17.66
  -5  -6  -3  847.02   17.52
   5   6  -3  849.85   17.44
   5   6  -3  839.98   17.04
  -5  -6  -3  852.12   17.68
   5  -6   3  845.45   17.87
   5  -6   3  861.34   22.46
   5   7   3  110.50    2.80
  -5  -7   3  114.66    3.33
   5   7   3  109.60    2.13
   5  -7  -3  126.19   10.80
   5  -7  -3  110.77   11.31
  -5   7  -3  116.48    6.85
  -5   7  -3  119.49    7.36
  -5  -7   3  109.14    3.15
  -5  -7  -3  113.22   10.16
  -5   7   3  108.98    9.58
  -5   7   3  109.62    7.01
   5   7  -3  109.33   10.16
   5   7  -3  108.93    6.29
   5  -7   3  103.86    9.82
   5  -7   3  111.38    7.20
  -5  -7  -3  118.90   10.62
   5   8   3   36.49    1.92
   5   8   3   40.22    2.11
   5  -8  -3   33.15    9.42
   5  -8  -3   30.97    5.31
  -5   8  -3   36.65    5.25
  -5  -8   3   37.31    2.75
  -5  -8   3   37.31    3.71
  -5   8  -3   32.30    9.87
   5   8  -3   37.34    7.92
   5   8  -3   28.33    8.05
  -5   8   3   35.15    5.52
  -5   8   3   38.86    7.33
   5  -8   3   37.37    7.76
  -5  -8  -3   33.87    8.16
  -5  -8  -3   34.59    8.21
   5  -8   3   35.23    5.92
   5   9   3   72.68    3.97
   5   9   3   76.74    3.17
   5  -9  -3   81.75   10.46
   5  -9  -3   78.71    7.20
  -5   9  -3   73.32   12.16
  -5   9  -3   69.08   10.32
  -5  -9   3   79.54    4.00
  -5  -9   3   79.91    5.25
  -5  -9  -3   63.72   10.27
  -5   9   3   76.60    7.07
  -5   9   3   86.79    9.04
   5  -9   3   67.59   11.63
   5  -9   3   82.98    9.39
   5   9  -3   77.40    6.16
   5   9  -3   70.20    6.13
  -5  -9  -3   79.11    9.63
   5 -10  -3  122.16    7.63
   5 -10  -3  107.11    8.88
  -5  10  -3  115.09    9.26
   5  10   3  118.98    4.43
  -5 -10   3  125.06    5.36
   5  10   3  113.68    5.49
  -5  10  -3  120.96   12.35
  -5  10   3  112.66    6.85
  -5  10   3  108.82   13.87
   5 -10   3  118.13    7.07
   5 -10   3  104.42   14.16
  -5 -10  -3  120.10    7.47
  -5 -10  -3  114.82    7.63
   5  10  -3  118.45   11.12
   5 -11  -3    9.76    8.19
   5 -11  -3    3.09    6.77
  -5  11  -3    6.77    4.19
  -5  11  -3    8.27    8.56
  -5 -11   3    8.32    4.11
  -5 -11   3    5.31    3.04
   5  11   3    3.39    1.57
   5  11   3    6.08    2.56
  -5  11   3    5.04    7.87
  -5  11   3    9.02    5.92
   5 -11   3    0.27    6.32
   5 -11   3    9.34    8.13
   5  11  -3   11.04    6.69
   5  11  -3    8.72    3.04
  -5 -11  -3    4.85    4.32
  -5 -11  -3   12.75    4.05
  -5  12  -3   94.87    7.49
  -5  12  -3   81.54   14.72
  -5 -12   3   86.02    3.97
   5  12   3   84.36    5.33
   5 -12  -3   83.94   11.95
   5 -12  -3   86.31    9.26
  -5 -12   3   81.88    7.39
  -5  12   3   89.16   13.84
   5 -12   3   83.40   11.12
   5 -12   3   61.08   14.11
  -5  12   3   76.55   10.80
   5  12  -3   98.85   11.60
   5  12  -3   78.34    6.05
  -5 -12  -3   79.00    7.15
  -5 -13   3    2.56    5.39
   5  13   3    1.04    1.39
   5 -13  -3    0.80    6.83
   5 -13  -3   -9.71    5.33
  -5  13  -3   -4.24    3.41
  -5  13  -3    2.53    4.11
   5  13   3    0.40    2.32
  -5 -13   3    0.77    2.85
  -5  13   3    3.07    4.88
  -5  13   3    1.55    6.53
   5 -13   3   -0.75    3.09
   5 -13   3   -3.95    6.53
   5  13  -3    0.51    2.80
   5  13  -3    3.92    5.33
  -5 -13  -3   -2.35    3.25
  -5 -13  -3    1.92    3.41
  -5  14  -3   65.13    8.29
   5 -14  -3   58.57   13.31
   5 -14  -3   67.64   16.72
  -5  14  -3   74.47   16.46
  -5 -14   3   74.68    7.33
  -5 -14   3   77.70    8.08
   5 -14   3   49.40   16.27
  -5 -14  -3   79.56    8.03
  -5  14   3   69.75   16.19
  -5 -15   3    0.27    3.84
   5 -15  -3    4.69    4.88
  -5  15  -3   -7.84    7.81
   5 -15  -3   -5.68    6.24
  -5  15  -3   -1.01    6.40
  -5 -15  -3   -0.61    4.72
   5 -15   3   -2.35    7.89
  -5  15   3   -1.07    4.51
  -5  15   3   -0.77    7.68
   5 -15   3   -2.13    4.64
   5  15  -3    2.61    4.75
  -5 -15  -3    1.04    3.76
  -5  16  -3    8.51   10.03
   5 -16  -3   11.28    5.36
   5 -16  -3    8.32    6.40
  -5  16  -3    4.32    8.70
  -5  16   3   -0.51    3.81
  -5  16   3    9.52    6.51
   5 -16   3   -1.76    6.37
   5 -16   3    7.25   10.64
   5  16  -3    0.13    4.03
   5  16  -3   -5.39    5.04
  -5 -16  -3    2.59    6.43
  -5 -16  -3   12.14    5.17
  -6   0   3    1.23    1.68
  -6   0   3   -1.07    2.13
   6   0  -3   -0.32    3.65
   6   0  -3    0.67    1.57
  -6   0  -3    0.32    3.71
   6   0   3    0.69    1.84
   6   0   3    2.19    2.08
  -6   0  -3   -1.65    1.79
  -6  -1   3 1629.12   34.09
   6  -1  -3 1571.78   28.09
   6  -1  -3 1626.06   27.13
  -6   1  -3 1622.51   27.90
  -6   1  -3 1659.93   29.05
  -6  -1   3 1639.58   23.55
   6   1   3 1644.01   34.41
   6   1   3 1647.18   24.40
  -6   1   3 1606.96   26.91
  -6   1   3 1628.56   28.59
   6  -1   3 1624.48   28.83
   6  -1   3 1622.80   28.38
   6   1  -3 1594.64   33.69
   6   1  -3 1649.31   23.42
  -6  -1  -3 1626.43   28.65
  -6  -1  -3 1660.57   24.08
   6  -2  -3  121.57    6.03
   6  -2  -3  111.36    6.45
  -6   2  -3  114.29    6.91
  -6   2  -3  111.49    9.68
  -6  -2   3  116.21    3.63
   6   2   3  114.77    5.87
   6   2   3  118.98    4.05
  -6  -2   3  118.66    5.71
  -6  -2  -3  114.29    3.63
  -6  -2  -3  115.22    5.79
  -6   2   3  116.72    6.37
  -6   2   3  117.92    5.68
   6  -2   3  111.30    9.12
   6  -2   3  112.96    7.01
   6   2  -3  118.90    3.36
   6   2  -3  113.33    9.28
   6  -3  -3  896.79   15.68
  -6   3  -3  880.04   20.11
  -6   3  -3  885.94   17.63
  -6  -3   3  878.47   11.31
   6   3   3  907.41   10.80
  -6  -3   3  866.15   10.27
   6  -3  -3  898.05   22.99
  -6   3   3  885.80   22.19
  -6   3   3  866.01   15.18
   6  -3   3  888.36   20.54
   6  -3   3  898.10   17.44
   6   3  -3  873.40   22.19
  -6  -3  -3  893.46   22.86
   6   3  -3  900.98   22.06
   6  -4  -3  427.47   14.06
  -6   4  -3  424.70   16.14
   6  -4  -3  425.66   11.42
  -6   4  -3  418.48   14.67
  -6  -4   3  418.08    5.28
  -6  -4   3  404.40    5.12
  -6   4   3  410.48   10.54
  -6   4   3  415.36    9.79
   6  -4   3  430.51   14.80
   6  -4   3  392.34   14.86
  -6  -4  -3  425.18   10.54
  -6  -4  -3  408.03   10.56
   6   4  -3  406.05   10.46
   6   4  -3  405.31   10.48
   6  -5  -3  284.62   13.31
  -6   5  -3  288.59   14.48
  -6   5  -3  289.23   13.50
  -6  -5   3  275.39    3.60
   6  -5  -3  288.19    9.71
  -6  -5   3  280.11    4.21
  -6  -5  -3  285.50   13.15
  -6  -5  -3  307.71   13.74
  -6   5   3  298.70    8.70
  -6   5   3  283.74    8.88
   6  -5   3  276.86   13.55
   6  -5   3  292.16   13.60
   6   5  -3  278.27    8.67
   6   5  -3  284.19    8.80
  -6  -6   3    7.63    1.20
  -6  -6   3    6.11    1.23
   6  -6  -3    8.00    6.16
  -6   6  -3    8.86    6.48
   6  -6  -3    5.84    4.00
  -6   6  -3   13.98    3.84
  -6   6   3    9.76    3.44
  -6   6   3   12.62    3.60
   6  -6   3    8.16    6.32
   6  -6   3    7.89    5.97
  -6  -6  -3    7.44    3.68
  -6  -6  -3    9.28    5.81
   6   6  -3    8.40    3.47
   6   6  -3    6.83    5.55
   6  -7  -3  304.51   16.27
   6  -7  -3  298.89   16.22
  -6   7  -3  297.26   11.07
  -6   7  -3  315.32   16.46
  -6  -7   3  314.09    6.51
  -6  -7   3  291.23    5.15
   6   7   3  291.66    4.11
   6   7   3  293.39    3.76
  -6   7   3  283.92    9.52
  -6   7   3  308.62   15.31
   6  -7   3  297.95   10.08
   6  -7   3  300.38   16.00
   6   7  -3  283.58    9.58
   6   7  -3  300.86    9.82
  -6  -7  -3  309.26    9.79
  -6  -7  -3  304.94   14.96
   6  -8  -3   12.30    7.81
   6  -8  -3   17.18    8.00
  -6   8  -3   16.03    4.72
  -6   8  -3   11.47    5.04
  -6  -8   3   19.02    2.93
   6   8   3   17.66    1.95
   6   8   3   17.60    1.87
  -6  -8   3   17.42    2.05
  -6   8   3   18.38    7.63
  -6   8   3   14.14    6.64
   6  -8   3   16.35    4.32
   6  -8   3   15.82    7.81
   6   8  -3   17.52    4.13
   6   8  -3   14.32    6.69
  -6  -8  -3   13.42    4.51
  -6  -8  -3   18.70    6.85
   6   9   3   72.89    2.83
   6  -9  -3   93.22   11.04
   6  -9  -3   60.52   11.84
  -6   9  -3   85.80    7.47
  -6   9  -3   66.76   10.94
   6   9   3   72.20    2.75
  -6  -9   3   70.81    3.79
  -6  -9   3   72.79    4.75
  -6   9   3   83.54    6.08
  -6   9   3   64.12   11.36
   6  -9   3   73.19    6.16
   6  -9   3   73.21   12.11
   6   9  -3   62.52    9.68
  -6  -9  -3   81.40    9.63
  -6  -9  -3   65.29   10.27
   6   9  -3   80.76    9.63
   6 -10  -3   19.34    5.20
   6 -10  -3   19.10    9.50
  -6  10  -3   22.59    9.63
  -6  10  -3   18.64    8.43
  -6 -10   3   19.42    4.03
  -6 -10   3   18.75    3.07
   6  10   3   14.80    2.32
   6  10   3   20.11    2.43
  -6  10   3   20.27    7.41
  -6  10   3   18.83    9.28
   6 -10   3   20.48    7.57
   6 -10   3   -0.24    9.39
   6  10  -3   15.39    7.47
   6  10  -3   17.28    4.51
  -6 -10  -3   19.82    7.33
  -6 -10  -3   20.70    8.13
  -6 -11   3  100.63    5.65
   6 -11  -3  117.17   12.96
   6 -11  -3   98.58    9.39
  -6  11  -3  103.62    8.13
  -6  11  -3  107.06   15.02
   6  11   3  103.62    4.51
  -6 -11   3  101.65    5.55
   6  11   3   95.09    4.37
   6  11  -3  110.88   11.42
  -6  11   3   99.59    7.55
  -6  11   3  114.69   14.19
   6 -11   3   93.51    7.47
   6  11  -3  110.56    7.55
  -6 -11  -3   92.93   11.90
  -6 -11  -3  100.21    7.76
   6 -12  -3   -2.19    7.31
   6 -12  -3    6.21    5.41
  -6  12  -3    0.03    4.59
  -6  12  -3    2.80    5.28
  -6 -12   3    4.99    3.17
  -6 -12   3    3.65    3.25
  -6  12   3   11.10    6.53
  -6  12   3    4.43    8.35
   6 -12   3    0.77    8.59
   6 -12   3    3.28    6.93
   6  12  -3    8.70    6.61
  -6 -12  -3    5.47    4.11
   6  12  -3    9.23    6.69
  -6 -12  -3    5.12    4.29
   6 -13  -3   37.34   12.94
  -6  13  -3   32.99    6.40
  -6  13  -3   39.61   12.64
  -6 -13   3   19.87    4.64
  -6 -13   3   18.83    4.85
   6 -13  -3   28.73   10.32
  -6  13   3   -2.03    9.42
  -6  13   3   33.42   12.40
   6 -13   3   24.32    9.87
   6 -13   3   39.55   12.46
   6  13  -3   26.59    9.23
   6  13  -3   50.14    9.34
  -6 -13  -3   26.75    5.89
  -6 -13  -3   31.29    9.90
   6 -14  -3    7.76    6.08
  -6  14  -3    1.60    9.55
  -6  14  -3    1.84    7.97
   6 -14  -3    5.39    7.71
  -6  14   3   10.78    9.58
  -6  14   3    0.05    5.68
   6 -14   3   -2.13    5.89
   6 -14   3    0.48    9.50
  -6 -14  -3    8.19    7.52
  -6 -14  -3   -0.88    3.57
   6  14  -3    4.19    5.81
   6  14  -3   13.90    7.09
   6 -15  -3    5.47    5.47
  -6  15  -3    0.59    8.62
   6 -15  -3    6.91    6.64
  -6  15  -3    4.56    6.29
  -6  15   3   -1.15    6.16
  -6  15   3   10.00   10.70
   6 -15   3    2.53    6.35
   6  15  -3    0.96    6.11
   6  15  -3    1.33    7.95
   6 -15   3    8.94   10.59
  -6 -15  -3    0.80    6.05
  -6 -15  -3    8.00    5.12
   6 -16  -3    5.63    5.47
  -6  16  -3    6.40    9.07
  -6  16   3   12.94    6.72
   6 -16   3   -0.77    4.05
   6 -16   3    8.99   10.86
   6  16  -3   -0.03    3.95
   6  16  -3    6.21    7.87
  -6  16   3   -0.77    4.00
  -6 -16  -3   11.12    5.15
  -6 -16  -3   -0.03    6.43
  -7   0   3   15.07    3.57
  -7   0   3   14.06    2.93
   7   0  -3   13.84    6.00
   7   0  -3    8.70    2.83
  -7   0  -3   12.75    3.87
   7   0   3   13.36    3.31
   7   0   3   12.00    3.55
  -7   0  -3    9.58    3.04
   7  -1  -3   30.99    7.73
   7  -1  -3   33.95    4.24
  -7  -1   3   30.01    3.07
   7   1   3   33.53    3.31
  -7   1  -3   26.35    4.45
  -7   1  -3   30.67    7.84
  -7  -1   3   31.47    4.32
   7   1   3   37.15    7.17
   7  -1   3   33.90    4.69
   7   1  -3   38.03    7.28
   7   1  -3   33.31    2.85
  -7  -1  -3   41.29    4.51
  -7   1   3   31.55    4.51
   7  -1   3   33.98    4.53
  -7  -1  -3   31.39    3.01
  -7   1   3   33.87    4.37
   7  -2  -3  565.45   14.00
  -7   2  -3  547.44   14.35
  -7   2  -3  548.86   19.44
  -7  -2   3  556.40   17.50
  -7  -2   3  551.42    8.99
   7  -2  -3  556.72   19.12
   7   2   3  556.35   18.00
   7   2   3  564.35    9.47
  -7   2   3  540.80   18.16
   7  -2   3  552.43   14.70
   7  -2   3  543.68   13.15
   7   2  -3  566.97    8.72
  -7  -2  -3  569.90   18.35
  -7  -2  -3  566.38   10.32
  -7   2   3  551.63   13.82
   7   2  -3  544.80   18.11
   7  -3  -3  200.57    9.58
  -7   3  -3  203.56   10.32
   7   3   3  206.25    7.92
  -7   3  -3  209.94   12.94
   7   3   3  203.67    5.04
   7  -3  -3  199.56   12.86
  -7   3   3  200.33    6.43
  -7   3   3  212.84    8.08
   7  -3   3  205.72   12.32
   7   3  -3  200.33    7.57
  -7  -3  -3  192.49    7.89
  -7  -3  -3  203.59    4.48
   7  -3   3  198.49   10.35
   7  -4  -3  319.21   10.64
   7  -4  -3  309.47    8.67
  -7   4  -3  296.03   16.06
  -7  -4   3  307.21    5.60
   7   4   3  301.15    5.01
   7   4   3  296.01    4.13
  -7  -4   3  301.66    5.28
  -7   4  -3  319.32    9.12
  -7   4   3  301.10   12.43
   7   4  -3  312.73   13.39
   7   4  -3  301.05    9.50
  -7  -4  -3  335.29   14.64
  -7  -4  -3  310.73    9.47
  -7   4   3  318.81   14.64
   7  -4   3  302.54    9.04
   7  -4   3  316.22   15.07
   7  -5  -3  290.72   13.90
  -7   5  -3  295.85   16.03
  -7  -5   3  290.38    4.48
  -7  -5   3  291.07    5.36
   7   5   3  269.81    3.76
   7   5   3  279.98    3.92
   7  -5  -3  308.14   10.56
  -7   5  -3  298.83   14.56
  -7   5   3  291.76    9.90
  -7   5   3  299.39   13.63
   7  -5   3  290.35    9.50
   7  -5   3  300.30   14.86
   7   5  -3  286.35    9.28
   7   5  -3  287.18    9.28
  -7  -5  -3  287.76    9.26
  -7  -5  -3  298.35   14.16
   7  -6  -3 1090.64   31.21
   7  -6  -3 1101.69   29.26
  -7   6  -3 1096.99   23.02
  -7  -6   3 1122.20   16.16
   7   6   3 1042.63   12.35
  -7   6  -3 1088.91   23.63
  -7  -6   3 1074.61   14.72
  -7   6   3 1074.72   28.62
  -7   6   3 1110.30   28.91
   7  -6   3 1074.64   22.96
   7   6  -3 1105.90   22.46
   7   6  -3 1065.09   21.71
  -7  -6  -3 1103.10   22.46
  -7  -6  -3 1145.59   28.94
   7  -6   3 1088.35   29.61
   7  -7  -3  252.08   15.84
  -7   7  -3  258.58   10.32
  -7  -7   3  250.61    5.71
   7   7   3  248.29    3.76
   7   7   3  239.70    3.68
  -7   7  -3  259.57   15.50
  -7  -7   3  247.62    4.80
   7  -7  -3  252.18    9.71
  -7   7   3  254.64    9.34
  -7   7   3  242.58    9.55
   7  -7   3  247.70   10.06
   7  -7   3  248.53   14.38
   7   7  -3  265.09   13.28
   7   7  -3  253.25   13.42
  -7  -7  -3  240.77    9.39
  -7  -7  -3  242.45    9.07
   7  -8  -3  116.08    7.65
  -7   8  -3  101.49   12.56
  -7  -8   3  108.37    4.59
  -7  -8   3  100.23    3.57
   7   8   3  107.94    3.09
  -7   8  -3  109.36   12.67
   7  -8  -3  100.77   12.67
  -7   8   3   98.07    6.91
  -7   8   3  118.24    7.49
   7  -8   3  116.16   11.28
   7  -8   3  106.02    7.73
   7   8  -3  110.69   10.19
   7   8  -3  102.69   10.56
  -7  -8  -3  113.92    7.17
  -7  -8  -3  103.51   10.67
   7  -9  -3    9.36    7.52
  -7   9  -3   11.71    7.65
  -7   9  -3    7.89    8.03
  -7  -9   3    7.57    2.13
  -7  -9   3    8.29    2.13
   7   9   3    5.65    1.39
   7   9   3    8.70    1.92
   7  -9  -3    4.32    4.64
  -7   9   3    8.24    4.64
   7  -9   3    5.12    6.88
   7  -9   3    4.48    4.77
  -7   9   3    8.88    4.03
   7   9  -3    9.87    3.76
   7   9  -3    5.81    6.21
  -7  -9  -3    9.04    4.13
  -7  -9  -3    8.21    3.84
  -7 -10   3  308.43    7.57
   7  10   3  288.11    7.12
   7 -10  -3  302.70   19.20
  -7  10  -3  312.65   20.24
  -7  10  -3  308.67   12.48
   7  10   3  317.61    6.24
  -7 -10   3  301.98    7.52
   7 -10  -3  311.90   19.26
   7  10  -3  322.22   16.19
   7  10  -3  310.46   11.23
  -7 -10  -3  310.73   16.22
  -7 -10  -3  323.29   11.63
   7 -10   3  301.61   17.66
  -7  10   3  322.22   16.94
  -7  10   3  310.97   18.94
   7 -10   3  312.73   20.00
   7 -11  -3   42.92   10.91
  -7 -11   3   28.91    3.95
  -7  11  -3   44.25    6.85
  -7 -11   3   40.81    3.92
   7 -11  -3   37.77    7.49
  -7  11  -3   38.38    7.65
  -7  11   3   45.96   11.74
   7  11  -3   50.14    5.65
   7  11  -3   21.71    9.18
  -7 -11  -3   35.98    9.47
  -7 -11  -3   27.10    9.87
  -7  11   3   41.90    5.97
   7 -11   3   38.94    6.35
   7 -11   3    0.69   12.11
   7 -12  -3   15.12    9.55
   7 -12  -3   14.78    6.80
  -7  12  -3   15.39    6.93
  -7  12  -3   13.39    6.03
  -7  12   3   19.71   10.70
   7  12  -3   24.00    5.17
   7  12  -3   14.40    5.09
  -7 -12  -3   15.95    8.37
  -7 -12  -3   21.47    5.57
   7 -12   3   19.23    5.55
  -7  12   3   12.72    5.44
   7 -12   3   -3.09   11.04
   7 -13  -3   25.95    9.55
   7 -13  -3   14.72   11.34
  -7  13  -3   10.19    5.76
  -7  13  -3   14.03   11.31
   7 -13   3   13.15    8.78
   7  13  -3    4.48    6.45
   7  13  -3   19.90    7.84
  -7 -13  -3    0.96    4.64
  -7 -13  -3   14.75    5.31
  -7  13   3   10.32    8.56
  -7  13   3    3.17   11.04
   7 -13   3   15.39   11.12
  -7  14  -3   38.94    9.18
   7 -14  -3   44.12   11.98
   7 -14  -3   40.30    9.10
  -7  14  -3   37.13    7.65
   7  14  -3    7.25    8.13
   7  14  -3   38.30   10.38
  -7 -14  -3   42.01    6.69
   7 -14   3   26.46   14.67
  -7  14   3    0.05    8.72
  -7  14   3   35.63   14.46
   7 -14   3    0.05    8.96
  -7  15  -3   10.86   11.42
   7 -15  -3   15.92    9.74
   7 -15  -3    7.97   11.58
  -7  15  -3   13.82    9.92
   7  15  -3   -0.56    6.43
   7  15  -3   15.39    8.37
  -7 -15  -3   -0.37    6.61
  -7 -15  -3   10.54    5.31
  -7  15   3   10.38    6.96
  -7  15   3   -0.37    4.45
   7 -15   3    1.44    7.28
   7 -15   3   15.66   11.63
   7 -16  -3   20.14    7.23
  -7  16  -3   15.66   11.39
   7  16  -3   -0.29    7.71
   7  16  -3   33.85    6.11
  -7 -16  -3   -0.61    7.76
  -7 -16  -3   16.80    6.72
  -7  16   3   -0.64    5.15
  -8   0   3    2.05    2.27
  -8   0  -3    2.43    2.69
  -8   0   3   -1.17    2.56
   8   0  -3   -1.15    2.72
   8   0  -3    0.35    2.05
  -8   0  -3   -0.32    2.19
   8   0   3   -0.21    2.43
   8   0   3    0.75    2.48
   8  -1  -3  288.88    9.31
   8  -1  -3  271.81   15.18
  -8   1  -3  271.55   15.36
  -8   1  -3  275.47    9.55
  -8  -1   3  279.44    9.18
   8   1   3  284.30    9.47
  -8  -1   3  278.30    7.57
   8   1   3  289.90    8.00
   8  -1   3  275.95    7.04
  -8   1   3  279.50   14.35
  -8   1   3  287.02    9.44
   8  -1   3  284.46   14.96
   8   1  -3  287.90   14.40
   8   1  -3  283.71    6.96
  -8  -1  -3  294.57    7.36
  -8  -1  -3  276.86    9.87
   8   2   3    7.55    2.37
   8   2   3    5.12    3.57
   8  -2  -3    2.35    6.51
   8  -2  -3    6.03    3.97
  -8   2  -3    5.84    4.19
  -8   2  -3    5.95    6.48
  -8  -2   3    3.87    2.32
  -8  -2   3    7.09    3.36
  -8  -2  -3   12.43    5.97
  -8  -2  -3    6.08    2.13
  -8   2   3   12.91    4.08
  -8   2   3    9.02    3.73
   8  -2   3    9.58    3.63
   8  -2   3    6.21    4.43
   8   2  -3    5.15    2.03
   8   2  -3    5.60    3.57
  -8  -3   3  245.25    8.75
   8   3   3  244.56    9.07
  -8  -3   3  240.47    5.49
   8  -3  -3  241.22    9.82
  -8   3  -3  250.90   11.36
   8  -3  -3  230.07    7.25
  -8   3  -3  225.16    9.92
   8   3   3  226.34    5.47
   8  -3   3  238.34   11.60
  -8   3   3  237.22   10.94
  -8   3   3  243.30   14.38
   8  -3   3  246.40   14.62
   8   3  -3  246.98   13.47
   8   3  -3  242.37    5.20
  -8  -3  -3  239.99    9.02
  -8  -3  -3  226.28    4.99
  -8  -4   3  285.18    5.12
  -8   4  -3  301.85    9.23
   8   4   3  300.65    5.41
   8   4   3  288.62    5.01
   8  -4  -3  303.58   17.23
   8  -4  -3  299.87    8.99
  -8   4  -3  297.10   11.18
  -8  -4   3  294.99    5.65
  -8   4   3  297.31   16.19
  -8   4   3  303.55    8.88
   8  -4   3  328.87   16.27
   8  -4   3  305.21   14.14
   8   4  -3  310.14    9.71
   8   4  -3  285.82   14.54
  -8  -4  -3  296.22    9.95
  -8  -4  -3  301.85    9.84
  -8  -5   3  418.40    7.63
  -8  -5   3  419.18    7.87
   8  -5  -3  406.45   19.92
  -8   5  -3  427.18   17.26
   8  -5  -3  406.88   16.32
  -8   5  -3  436.94   19.55
   8   5   3  406.48    5.95
   8   5   3  410.48    6.99
   8  -5   3  435.50   17.07
  -8   5   3  404.21   12.46
  -8   5   3  421.63   16.14
   8  -5   3  422.03   18.64
   8   5  -3  419.12   11.50
   8   5  -3  437.82   16.78
  -8  -5  -3  427.74   12.16
  -8  -5  -3  425.76   11.66
   8   6   3   10.70    1.07
  -8   6  -3   12.40    4.64
   8  -6  -3   16.46    7.73
   8  -6  -3   11.26    6.56
  -8   6  -3   11.55    4.21
  -8  -6   3   11.12    1.68
  -8  -6   3    9.12    2.13
   8   6   3    8.13    1.52
   8   6  -3   11.42    3.71
  -8   6   3    7.17    6.80
   8  -6   3    7.89    4.19
   8  -6   3   12.16    4.21
  -8   6   3    9.12    6.32
   8   6  -3   13.12    3.92
  -8  -6  -3   12.62    3.81
  -8  -6  -3   11.50    4.11
  -8  -7   3    6.24    1.73
   8   7   3    6.27    0.96
   8  -7  -3   10.14    4.69
   8  -7  -3    9.66    4.08
  -8   7  -3    8.54    4.21
  -8   7  -3   10.54    7.60
  -8  -7   3    7.92    1.57
   8   7   3    6.43    0.99
  -8   7   3    9.55    4.00
   8  -7   3    9.52    6.72
  -8   7   3   12.48    4.08
   8  -7   3    8.83    4.24
   8   7  -3   11.15    5.92
   8   7  -3    6.53    5.87
  -8  -7  -3    6.05    5.84
  -8  -7  -3    8.72    6.21
  -8  -8   3   13.84    2.11
   8  -8  -3   11.44    7.92
   8  -8  -3   15.28    8.75
  -8   8  -3   13.74    5.07
  -8   8  -3   15.68    5.31
   8   8   3   12.72    1.68
  -8  -8   3   12.86    2.03
   8   8   3   13.79    1.23
  -8   8   3   17.39    4.61
   8  -8   3   16.62    7.65
  -8   8   3   17.74    4.96
   8  -8   3   13.90    5.15
   8   8  -3   13.39    6.77
   8   8  -3    9.31    6.93
  -8  -8  -3   14.56    7.39
  -8  -8  -3   18.14    6.80
   8  -9  -3  205.45   16.46
  -8  -9   3  182.78    5.25
   8  -9  -3  187.48   10.35
  -8   9  -3  195.37   16.56
  -8   9  -3  205.32   10.24
  -8  -9   3  183.05    5.09
   8   9   3  174.49    3.49
   8   9   3  183.77    4.51
  -8   9   3  202.28   14.48
   8  -9   3  193.03   15.36
  -8   9   3  190.30    9.98
   8  -9   3  180.62   16.11
   8   9  -3  189.90    8.64
   8   9  -3  204.76   13.52
  -8  -9  -3  187.85   14.22
  -8  -9  -3  190.30    9.02
   8 -10  -3   60.33    7.76
  -8  10  -3   56.97   12.22
  -8 -10   3   49.42    3.60
  -8 -10   3   45.37    3.65
   8 -10  -3   54.14    7.55
  -8  10  -3   56.62   12.64
   8 -10   3   57.13   12.27
   8  10  -3   58.04    9.92
  -8  10   3   61.21   11.87
  -8  10   3   55.74   10.48
   8 -10   3   56.14    7.01
   8  10  -3   58.33    9.66
  -8 -10  -3   52.73   10.08
  -8 -10  -3   59.80    9.76
   8 -11  -3  245.22   12.86
   8 -11  -3  261.41   13.12
  -8  11  -3  238.55   13.55
  -8  11  -3  256.61   19.31
  -8 -11  -3  253.25   11.15
  -8 -11  -3  272.43   16.24
   8 -11   3  236.47   20.75
  -8  11   3  250.40   17.60
  -8  11   3  260.02   19.84
   8 -11   3  253.49   18.11
   8  11  -3  253.22   15.95
   8  11  -3  236.47   10.64
   8 -12  -3    3.20    5.31
   8 -12  -3    4.08    5.73
  -8  12  -3    4.45    8.62
  -8  12  -3   -0.32    5.95
  -8  12   3   -0.40    4.59
   8 -12   3    1.23    9.26
  -8  12   3    1.84    9.20
   8 -12   3    4.91    4.88
   8  12  -3    8.72    3.73
   8  12  -3    8.94    6.72
  -8 -12  -3    2.13    7.20
  -8 -12  -3    6.88    6.75
   8 -13  -3  173.02   12.48
   8 -13  -3  164.57   21.92
  -8  13  -3  184.81   19.84
  -8  13  -3  184.22   22.62
  -8  13   3  182.52   11.39
   8 -13   3  167.77   11.79
  -8  13   3  193.05   21.04
   8 -13   3  179.16   22.08
   8  13  -3  193.61   15.87
  -8 -13  -3  189.26   16.54
  -8  14  -3   -7.01    4.77
   8 -14  -3    4.45    7.41
   8 -14  -3   -3.87    6.45
  -8  14  -3    2.37    3.92
  -8  14   3    3.07    2.96
  -8  14   3   -3.31    4.37
   8 -14   3    1.09    3.01
   8 -14   3    0.75    7.63
   8  14  -3    5.17    3.97
   8  14  -3   -3.36    3.20
  -8 -14  -3   -0.64    2.64
  -8 -14  -3   -0.48    5.39
   8 -15  -3   70.73   14.43
  -8  15  -3   49.85    9.07
  -8  15   3   47.64   10.72
   8 -15   3   52.78   10.80
   8  15  -3   -1.89    9.20
   8  15  -3   42.20   12.08
  -8 -15  -3   48.41   12.72
  -9   0   3   38.73    5.47
  -9   0   3   41.63    3.12
  -9   0  -3   38.01    9.36
  -9   0  -3   41.42    4.80
   9   0   3   35.15    8.59
   9   0  -3   28.91    9.18
   9   0  -3   38.30    4.67
   9   0   3   41.13    5.33
   9   1   3   30.54    4.35
  -9  -1   3   29.98    4.75
   9  -1  -3   29.98    3.04
  -9   1  -3   36.27    5.12
  -9  -1   3   26.41    4.05
   9   1   3   27.58    4.96
  -9   1  -3   33.58    5.41
   9  -1  -3   31.29    5.47
  -9   1   3   26.89    8.21
  -9   1   3   39.71    5.01
   9  -1   3   29.37    5.57
   9   1  -3   31.66    5.20
   9   1  -3   25.98    3.73
  -9  -1  -3   25.02    3.89
  -9  -1  -3   31.15    5.23
   9  -1   3   28.75    5.17
  -9  -2   3  325.50    8.08
   9   2   3  321.66    8.40
   9  -2  -3  306.59   17.58
  -9   2  -3  319.48   12.00
  -9   2  -3  314.25   17.76
  -9  -2   3  320.94   15.44
   9   2   3  329.13   10.80
   9  -2  -3  338.57   11.71
  -9   2   3  314.84   16.51
  -9   2   3  342.09   11.84
   9  -2   3  319.40   12.78
   9   2  -3  316.62   10.72
   9   2  -3  337.11    7.71
  -9  -2  -3  332.49   16.56
  -9  -2  -3  333.32    7.79
   9  -2   3  313.29   17.15
  -9  -3   3   -1.23    1.71
  -9  -3   3    0.96    4.35
   9   3   3   -2.08    2.69
   9  -3  -3   -0.24    3.20
  -9   3  -3    6.03    3.52
   9  -3  -3    0.91    2.03
  -9   3  -3    1.60    3.23
   9   3   3   -0.59    1.73
   9   3  -3    1.33    2.75
   9   3  -3    1.60    1.57
  -9   3   3   -3.79    4.85
   9  -3   3    5.12    4.91
  -9   3   3    4.35    3.52
   9  -3   3    1.73    3.76
  -9  -3  -3   -1.81    2.83
  -9  -3  -3   -0.27    1.52
   9   4   3   28.03    3.39
  -9   4  -3   28.25    9.02
   9  -4  -3   25.39    9.26
   9  -4  -3   23.39    3.95
  -9   4  -3   23.76    6.91
  -9  -4   3   26.97    2.37
  -9  -4   3   28.51    2.64
   9   4   3   23.66    2.24
  -9  -4  -3   26.14    4.96
  -9   4   3   22.99    8.88
  -9   4   3   27.63    4.16
   9  -4   3   23.66    8.86
   9  -4   3   28.67    7.20
   9   4  -3   27.82    4.80
   9   4  -3   25.58    7.28
  -9  -4  -3   27.39    7.41
   9  -5  -3   57.21   11.15
   9  -5  -3   56.62    8.46
  -9   5  -3   47.77    6.85
  -9  -5   3   52.97    2.69
  -9   5  -3   62.44    8.91
  -9  -5   3   55.50    3.01
   9   5   3   52.09    3.44
   9   5   3   52.97    3.12
  -9   5   3   49.37    6.45
  -9   5   3   54.30    8.32
   9  -5   3   49.16    5.63
   9   5  -3   48.09    5.33
   9   5  -3   48.54    5.73
  -9  -5  -3   47.32    9.28
  -9  -5  -3   59.32    8.70
   9  -5   3   49.93   10.43
   9  -6  -3  109.28    6.72
   9   6   3   93.54    3.39
   9  -6  -3   99.65    8.62
  -9   6  -3  106.93   11.31
  -9   6  -3  101.86    8.29
  -9  -6   3  100.23    3.28
   9   6   3   91.72    3.49
  -9  -6   3  102.87    3.60
  -9   6   3  102.69   12.00
   9  -6   3   97.75    7.79
  -9  -6  -3  119.20   11.20
  -9   6   3  104.69   10.70
   9  -6   3  102.15    7.20
   9   6  -3  104.58   10.54
  -9  -6  -3   98.53    6.67
   9   6  -3   99.99    6.64
   9   7   3    1.63    1.07
   9  -7  -3    3.23    4.11
   9  -7  -3    6.85    5.71
  -9   7  -3    3.23    6.05
  -9   7  -3    2.69    6.99
  -9  -7   3    2.91    2.00
   9   7   3    1.65    1.04
  -9  -7   3    1.73    1.63
   9  -7   3    3.04    3.71
  -9   7   3    2.24    5.87
  -9   7   3    4.35    3.52
   9  -7   3    0.69    6.16
   9   7  -3    2.19    5.09
   9   7  -3    2.91    3.23
  -9  -7  -3    2.24    3.17
  -9  -7  -3   -0.56    5.65
   9  -8  -3  197.43   17.63
   9   8   3  187.64    4.32
  -9  -8   3  195.59    5.31
   9  -8  -3  217.99   15.71
  -9   8  -3  210.20   10.51
  -9   8  -3  211.24   17.20
  -9  -8   3  197.21    4.99
   9   8   3  189.34    4.13
   9  -8   3  221.27   10.16
  -9  -8  -3  218.10   13.76
  -9   8   3  210.82   15.60
  -9   8   3  225.48   10.35
   9  -8   3  230.95   16.40
   9   8  -3  215.75   13.60
   9   8  -3  211.06    9.23
  -9  -8  -3  214.82    9.58
  -9  -9   3    0.08    1.60
  -9  -9   3    0.35    1.49
   9  -9  -3    5.71    6.45
   9  -9  -3    2.43    5.89
  -9   9  -3    0.37    3.81
  -9   9  -3   -0.19    3.89
   9   9  -3   -1.71    2.99
   9  -9   3   -0.83    3.55
  -9   9   3    1.28    5.81
   9  -9   3    1.57    6.08
   9   9  -3   -2.48    3.01
  -9  -9  -3   -1.07    3.04
  -9  -9  -3   -5.47    3.09
  -9   9   3   -4.05    5.57
  -9  10  -3  417.87   16.32
   9 -10  -3  389.70   15.71
   9 -10  -3  438.59   24.59
  -9  10  -3  401.52   24.35
  -9  10   3  415.52   15.31
   9  10  -3  404.03   13.39
   9  10  -3  412.00   19.28
  -9 -10  -3  420.78   19.74
  -9 -10  -3  434.22   13.84
   9 -10   3  430.65   24.32
   9 -10   3  419.15   22.70
  -9  10   3  434.35   23.36
  -9  11  -3    4.77    4.53
   9 -11  -3    2.43    4.37
   9 -11  -3    0.40    7.39
  -9  11  -3   -5.44    4.37
  -9 -11  -3    6.16    5.73
  -9  11   3   -0.03    6.37
  -9  11   3   -7.01    6.96
   9 -11   3   -6.37    7.25
   9  11  -3    6.51    3.15
   9  11  -3   -2.56    5.39
  -9 -11  -3   -1.55    5.47
   9 -11   3   -2.61    3.97
   9 -12  -3  161.50   19.71
   9 -12  -3  180.52   13.02
  -9  12  -3  173.05   12.80
  -9  12  -3  161.79   13.68
   9  12  -3  162.83    9.84
  -9  12   3  176.92   12.83
   9 -12   3  166.62   13.34
  -9  12   3  169.61   11.55
  -9 -12  -3  164.99   10.30
   9 -12   3  160.75   18.67
   9 -13  -3    3.15    8.94
   9 -13  -3    7.23    9.76
  -9  13  -3    0.05    5.97
  -9  13  -3   -2.24    8.91
  -9  13   3    4.11    5.63
   9 -13   3    0.27    5.79
  -9 -13  -3    2.69    3.31
  -9  13   3    5.39    4.69
   9  13  -3    0.32    5.28
   9  13  -3    0.59    6.59
  -9 -13  -3    3.28    7.23
   9 -13   3   -0.59    4.96
   9 -14  -3   53.34    7.97
   9 -14  -3   58.65   13.84
  -9  14  -3   55.32   12.96
  -9  14  -3   66.95   14.59
  -9  14   3   52.86   13.79
   9 -14   3    2.05    5.92
   9 -14   3    2.13    8.86
  -9  14   3    1.17    5.65
   9  14  -3    2.53    7.55
   9  14  -3    8.96   10.08
  -9 -14  -3   -0.37    7.68
  -9 -14  -3   60.87   10.72
  10   0   3    0.91    2.53
 -10   0   3   -1.41    4.11
 -10   0   3   -1.79    2.32
  10   0  -3   -2.61    2.61
  10   0  -3    0.93    2.19
 -10   0  -3    1.68    2.27
 -10   0  -3    2.27    4.40
  10   0   3    0.40    2.51
 -10   1  -3   22.46    4.99
 -10  -1   3   24.67    4.03
 -10  -1   3   25.07    4.83
  10   1   3   23.10    7.97
 -10   1  -3   23.28    5.36
  10   1   3   20.08    4.29
  10  -1  -3   21.34    5.20
  10  -1  -3   23.44    4.69
  10   1  -3   21.82    5.04
  10  -1   3   29.79    5.47
  10  -1   3   23.92    8.24
  10   1  -3   20.86    2.43
 -10  -1  -3   20.96    8.46
 -10  -1  -3   18.96    3.95
 -10   1   3   22.14    5.04
 -10   1   3   23.82    5.04
  10  -2  -3   45.80    9.87
  10  -2  -3   34.35    6.13
  10   2   3   37.07    5.52
 -10  -2   3   42.62    8.56
 -10  -2   3   39.05    4.13
 -10   2  -3   36.19    6.19
 -10   2  -3   36.11    9.84
  10   2   3   31.66    4.27
 -10   2   3   37.45    5.73
 -10   2   3   44.06    6.19
  10  -2   3   36.38    5.92
  10  -2   3   43.10    4.24
  10   2  -3   34.97    5.63
  10   2  -3   37.87    3.84
 -10  -2  -3   43.66    9.04
 -10  -2  -3   38.46    3.89
  10  -3  -3  135.36    9.42
 -10  -3   3  130.72   11.79
  10   3   3  131.92   12.38
  10  -3  -3  118.93   13.84
 -10   3  -3  129.79    6.05
 -10   3  -3  140.45   13.95
  10   3   3  124.16    5.57
 -10  -3   3  129.04    7.12
  10  -3   3  132.00    6.67
  10   3  -3  126.91    7.57
 -10   3   3  142.86    9.50
 -10   3   3  118.72    8.40
  10  -3   3  127.25    8.43
  10   3  -3  134.11    5.23
 -10  -3  -3  127.36    7.60
 -10  -3  -3  127.57    5.01
 -10  -4   3    1.97    1.97
  10   4   3    2.48    1.73
  10   4   3    1.57    1.97
  10  -4  -3    0.21    4.00
 -10   4  -3    3.01    3.97
 -10  -4   3    1.04    1.73
 -10   4  -3   -0.91    4.72
  10  -4  -3    1.81    4.48
 -10  -4  -3   -2.27    5.55
  10   4  -3    3.20    3.39
  10  -4   3    4.00    4.91
 -10   4   3   -1.12    6.16
  10  -4   3    4.45    6.19
  10   4  -3   -1.07    3.07
 -10  -4  -3    5.36    5.09
 -10   4   3    2.11    4.53
 -10  -5   3  475.77    9.68
  10   5   3  486.31    9.42
  10  -5  -3  510.05   16.67
  10  -5  -3  532.67   13.52
 -10   5  -3  496.07   13.66
 -10  -5   3  485.78    9.26
  10   5   3  467.53    8.64
 -10   5  -3  510.37   16.19
 -10  -5  -3  521.70   14.00
 -10   5   3  522.72   13.47
  10   5  -3  511.92   20.03
  10   5  -3  529.12   19.26
 -10  -5  -3  538.80   20.54
  10  -5   3  519.68   22.75
  10  -5   3  525.38   20.35
 -10   5   3  502.69   15.98
  10  -6  -3   13.10    5.36
  10   6   3    7.89    1.71
  10  -6  -3   12.11    6.85
 -10   6  -3   10.67    4.40
 -10   6  -3   -0.37    8.70
 -10  -6   3    7.47    2.72
  10   6   3    9.12    1.92
 -10  -6   3   10.94    2.32
 -10   6   3    5.15    8.05
  10  -6   3   10.03    8.24
 -10   6   3   18.08    4.24
  10  -6   3   10.51    7.44
  10   6  -3   11.31    4.21
  10   6  -3    9.36    6.45
 -10  -6  -3    9.60    4.43
 -10  -6  -3   12.16    6.53
 -10   7  -3  201.43   17.60
  10   7   3  173.23    4.16
 -10  -7   3  181.50    4.93
  10  -7  -3  201.69   17.42
  10  -7  -3  185.32   14.64
 -10   7  -3  185.13    9.82
 -10  -7   3  177.16    5.33
  10   7   3  164.65    4.72
 -10  -7  -3  194.52   13.76
 -10  -7  -3  207.83   14.43
 -10   7   3  190.44   15.82
 -10   7   3  198.01   14.62
  10  -7   3  215.38   15.60
  10  -7   3  190.49   10.59
  10   7  -3  193.48    8.78
  10   7  -3  200.81   14.08
  10  -8  -3   -2.19    6.21
 -10   8  -3   -0.88    6.19
 -10  -8   3   -1.04    1.44
  10  -8  -3   -3.33    3.28
 -10   8  -3    5.57    5.68
 -10  -8   3   -0.13    1.36
 -10   8   3    0.05    5.36
 -10   8   3    0.96    5.33
  10  -8   3    0.51    3.52
  10  -8   3    5.79    3.36
  10   8  -3    1.07    4.43
  10   8  -3   -0.48    4.64
 -10  -8  -3    2.19    4.85
 -10  -8  -3   -2.72    2.83
 -10   9  -3  317.80   22.22
  10  -9  -3  304.94   20.19
 -10   9  -3  283.60   13.36
  10  -9  -3  297.77   22.59
  10  -9   3  294.73   20.24
  10   9  -3  311.88   16.75
  10   9  -3  301.58   16.99
 -10   9   3  303.58   13.07
  10  -9   3  299.95   13.60
 -10  -9  -3  279.98   16.96
 -10  -9  -3  297.77   17.98
 -10   9   3  293.15   19.10
  10 -10  -3    0.16    8.46
 -10  10  -3    1.81    5.47
 -10  10  -3    4.77    9.18
  10 -10  -3   10.14    9.58
  10 -10   3    3.41    8.40
 -10  10   3    5.49    5.20
  10 -10   3    4.67    5.36
  10  10  -3    8.46    6.19
  10  10  -3    7.33    6.75
 -10 -10  -3    1.49    6.53
 -10 -10  -3    3.55    7.01
 -10  10   3    5.28    4.88
  10 -11  -3   92.90   10.22
 -10  11  -3   72.97   17.47
  10 -11  -3   80.34   17.39
 -10  11  -3   67.69   16.75
 -10  11   3   84.47   10.30
  10 -11   3   81.70   10.78
  10 -11   3   93.38    9.55
 -10 -11  -3   91.11    8.27
  10  11  -3   84.36    7.81
 -10  11   3   82.60   15.47
  10 -12  -3    7.12    5.36
 -10  12  -3    1.49    5.92
  10 -12  -3    0.45    5.65
 -10  12   3    4.32    8.78
  10 -12   3    1.31    9.47
  10  12  -3   -1.36    5.09
  10  12  -3    7.07    6.48
 -10 -12  -3    2.35    6.88
 -10 -12  -3   -2.59    5.17
 -10  12   3    0.85    7.95
  10 -12   3    3.31    8.32
  10 -13  -3   73.11   10.78
  10 -13  -3   64.65   11.04
 -10  13  -3   60.47   17.02
 -10  13  -3   65.85   11.63
 -10  13   3   29.66    8.78
 -10  13   3   70.84   17.50
  10 -13   3   79.51   15.68
  10 -13   3    2.51   17.92
  10  13  -3   81.35    8.03
 -10 -13  -3   81.59    8.54
  10 -14  -3    5.41   11.28
 -10  14  -3    7.28    6.77
  10  14  -3    3.81    5.01
 -10  14   3    1.28   11.47
  10  14  -3    8.29    4.00
 -10 -14  -3    5.36    5.31
 -10 -14  -3    0.16    6.43
  11   0   3   47.82   10.27
  11   0  -3   52.49    5.60
 -11   0   3   44.78    6.24
  11   0  -3   40.97   10.56
 -11   0  -3   37.39    5.73
  11   0   3   55.82    6.29
 -11   0   3   44.30    5.95
 -11   0  -3   60.20    6.51
  11  -1  -3   16.67    8.24
  11  -1  -3   15.50    4.77
 -11   1  -3   19.50    4.80
 -11  -1   3   14.78    2.59
  11   1   3   12.86    4.45
 -11   1  -3   13.47    5.20
 -11  -1   3   12.56    7.68
  11   1   3   16.40    7.76
 -11   1   3   14.03    4.75
 -11   1   3    6.61    3.04
  11  -1   3   11.36    5.44
  11  -1   3   13.04    4.85
  11   1  -3   12.88    3.95
  11   1  -3    8.21    8.03
 -11  -1  -3   14.22    3.95
 -11  -1  -3   20.75    5.01
 -11   2  -3  337.32   12.96
  11  -2  -3  323.02   12.51
  11  -2  -3  314.70   19.23
 -11   2  -3  315.16   19.28
 -11  -2   3  323.82   17.02
 -11  -2   3  313.77    9.68
  11   2   3  307.55   11.71
  11   2   3  306.19    7.23
 -11   2   3  322.44   12.80
  11  -2   3  314.52   12.22
  11   2  -3  318.97   17.58
  11   2  -3  306.09    9.04
 -11  -2  -3  313.24    9.34
 -11  -2  -3  320.81   12.24
  11  -2   3  329.45   14.03
 -11   2   3  305.85   12.03
  11   3   3   28.99    4.13
  11  -3  -3   24.22   10.48
 -11   3  -3   26.97    6.85
 -11   3  -3   35.79   10.27
 -11  -3   3   28.75    4.08
 -11  -3   3   24.00    5.39
  11   3   3   28.03    8.96
  11  -3  -3   27.98    6.77
 -11   3   3   37.79    5.89
  11  -3   3   35.31    5.97
  11   3  -3   26.14    5.55
  11   3  -3   32.70    3.79
 -11  -3  -3   21.82    3.71
 -11  -3  -3   27.95    5.57
 -11   3   3   27.77    4.27
  11  -3   3   29.07    7.60
  11   4   3   88.79    5.25
 -11  -4   3   93.30    5.17
  11  -4  -3  111.84   14.16
 -11  -4   3   94.21    4.64
  11   4   3   88.42    4.51
  11  -4  -3   99.49    6.40
 -11   4  -3   89.03   10.22
 -11   4  -3  121.65   14.11
 -11   4   3   87.14   10.11
  11   4  -3  112.69    7.49
  11   4  -3  104.39    6.88
 -11   4   3  124.13   13.44
  11  -4   3  112.45   13.52
 -11  -4  -3  107.54   11.95
 -11  -4  -3   97.49    7.04
  11  -4   3   98.50    6.99
 -11  -5   3   56.49    4.24
  11  -5  -3   51.48    9.47
  11  -5  -3   59.32   12.46
 -11   5  -3   66.36   12.46
 -11  -5   3   57.37    3.71
  11   5   3   60.68    4.05
  11   5   3   53.69    3.49
 -11   5  -3   68.09    9.76
 -11   5   3   58.71    9.68
 -11   5   3   61.05    7.60
  11  -5   3   67.56    7.60
  11  -5   3   61.83    6.51
  11   5  -3   51.29   10.56
  11   5  -3   84.02    9.55
 -11  -5  -3   46.84   10.75
 -11  -5  -3   66.73    6.29
 -11  -6   3   10.99    2.80
  11   6   3   11.07    2.48
  11  -6  -3   24.96    4.61
 -11   6  -3    0.69    4.75
 -11   6  -3   -0.83    5.92
  11  -6  -3   13.23    9.34
 -11  -6   3   15.55    2.37
  11   6   3    7.76    2.13
  11   6  -3   19.26    4.67
 -11   6   3   24.16    8.99
  11  -6   3    7.04    9.10
 -11   6   3   16.72    7.49
  11  -6   3   19.87    4.96
  11   6  -3   12.48    4.32
 -11  -6  -3   14.78    7.68
 -11  -6  -3   16.59    7.17
  11  -7  -3   26.19    5.47
  11  -7  -3   17.44   10.94
 -11   7  -3   28.49    6.77
 -11   7  -3   -1.36    9.20
  11   7  -3   28.38    5.09
 -11  -7  -3   28.19    5.31
  11  -7   3   26.97   10.51
 -11   7   3   11.87   10.06
 -11   7   3   32.54    5.49
  11  -7   3   18.99    9.60
  11   7  -3   18.06    7.87
 -11  -7  -3   -0.03    5.12
 -11   8  -3  100.61   14.72
  11  -8  -3  138.59   17.07
 -11   8  -3  121.41   10.56
  11  -8  -3  122.02   14.11
  11  -8   3  120.58   15.58
  11  -8   3  127.04   15.02
 -11   8   3  119.36    9.07
  11   8  -3  116.90   12.83
  11   8  -3  105.57   12.30
 -11  -8  -3  110.53   13.18
 -11  -8  -3  119.73   12.30
 -11   8   3  119.46   15.26
  11  -9  -3    6.80    6.88
  11  -9  -3   -6.19    8.24
 -11   9  -3    1.07    4.51
 -11   9  -3   -1.73    7.92
 -11   9   3   -0.37    6.99
 -11   9   3    2.24    4.45
  11   9  -3    5.17    3.57
  11   9  -3    6.72    5.17
 -11  -9  -3   -5.23    3.44
 -11  -9  -3    2.53    5.97
  11  -9   3    1.87    7.20
  11  -9   3    1.04    7.12
  11 -10  -3   94.95   18.16
  11 -10  -3   91.86   16.62
 -11  10  -3   94.42   10.64
 -11  10  -3   93.43   17.31
  11  10  -3   98.47    8.03
 -11 -10  -3   96.90    8.43
 -11  10   3   90.10   15.71
  11 -10   3   95.97   10.43
  11 -10   3   96.07   16.99
 -11  10   3   90.20   15.82
 -11  11  -3    6.32   11.10
  11 -11  -3   11.92    6.48
  11 -11  -3   12.06    7.15
 -11  11  -3    6.21   11.47
 -11  11   3    7.41    6.29
 -11  11   3    8.46   10.56
  11  11  -3    2.19    6.29
  11  11  -3   15.31    7.97
 -11 -11  -3   11.84    8.48
 -11 -11  -3    0.37    6.35
  11 -11   3   18.99    6.91
  11 -11   3    7.57   10.51
 -11  12  -3   81.67   19.04
  11 -12  -3  105.46   11.50
  11 -12  -3   95.25   12.24
 -11  12  -3   87.48   19.15
  11 -12   3   73.29   11.15
 -11  12   3  105.89   11.34
 -11  12   3   86.47   16.64
 -11 -12  -3   69.03   14.38
  11 -12   3   79.75   12.43
  11  12  -3   94.77    8.78
  11 -13  -3   -0.45    9.63
 -11  13  -3   11.79    5.76
  11 -13   3   -0.19    6.05
  11  13  -3   -0.43    5.17
 -11  13   3   -9.71    5.92
  11  13  -3    6.45    6.43
 -11 -13  -3    1.39    3.36
 -11 -13  -3    0.69    7.28
  12   0   3   -1.04    3.39
  12   0  -3    0.43    1.81
 -12   0  -3    4.08    5.33
 -12   0   3   -0.93    3.15
 -12   0   3    3.25    5.12
  12   0   3   -3.55    3.23
 -12   0  -3   -2.96    3.01
  12   0  -3    2.93    3.33
 -12  -1   3  283.79   17.20
  12  -1  -3  280.08   11.92
 -12   1  -3  287.02   11.79
 -12  -1   3  274.24   10.59
  12   1   3  285.52   11.23
 -12   1  -3  277.26   18.64
  12  -1  -3  276.37   18.67
  12   1   3  272.32   11.68
  12  -1   3  272.40   12.03
 -12   1   3  272.96   17.79
  12  -1   3  291.28   12.99
  12   1  -3  277.07    7.25
 -12  -1  -3  267.25   18.00
 -12  -1  -3  274.67   10.32
 -12   1   3  268.85   12.03
  12   1  -3  278.40   11.95
 -12   2  -3   12.75    3.52
  12  -2  -3   14.14    3.55
 -12   2  -3   13.44    9.28
  12   2   3   12.43    4.45
  12  -2  -3   10.83    9.34
 -12  -2   3   15.95    4.27
 -12  -2   3   19.66    5.04
  12   2   3    0.19    8.40
  12   2  -3   15.84    8.70
 -12   2   3   20.38    8.46
 -12   2   3   12.96    5.89
  12  -2   3   13.84    6.40
  12  -2   3   14.00    5.52
 -12  -2  -3   10.40    8.46
 -12  -2  -3   14.00    3.97
  12   2  -3   16.70    4.00
  12   3   3   96.63    6.43
  12  -3  -3   36.99   14.54
 -12   3  -3  100.34   14.27
 -12   3  -3   99.41    9.82
  12  -3  -3  106.77    9.44
 -12  -3   3  122.93   12.30
  12   3   3  110.37    8.03
 -12  -3   3   87.11    6.27
  12  -3   3  110.29   10.78
 -12   3   3  103.01    9.95
  12  -3   3   87.38    8.62
 -12   3   3  101.83    8.72
  12   3  -3  101.19   12.38
  12   3  -3  103.43    6.03
 -12  -3  -3   95.91    5.76
 -12  -3  -3  101.73    8.29
  12   4   3   35.93    3.76
  12  -4  -3   30.73    8.21
 -12   4  -3   28.81   11.36
 -12   4  -3   27.61    5.15
  12   4   3   30.75    4.56
 -12  -4   3   32.27    4.56
  12  -4  -3   31.90   11.66
 -12  -4   3   38.51    3.87
  12   4  -3   39.47    5.73
 -12   4   3   33.74    5.23
 -12   4   3   40.43   11.15
  12  -4   3   37.34    8.91
  12  -4   3   34.78   11.10
  12   4  -3   34.30    6.21
 -12  -4  -3   37.53    9.10
 -12  -4  -3   36.09    9.71
  12   5   3  101.17    5.55
 -12   5  -3  114.74   15.34
 -12  -5   3   95.41    5.04
  12  -5  -3  104.85   11.71
  12  -5  -3  111.68   15.60
 -12   5  -3  119.92   11.84
 -12  -5   3  106.98    5.79
  12   5   3   91.75    4.72
 -12   5   3  112.05   12.00
 -12  -5  -3  126.69   12.99
  12   5  -3  119.78   12.72
 -12  -5  -3  120.93   12.08
 -12   5   3  110.02    9.36
  12  -5   3  121.76    9.63
  12  -5   3  118.72    8.11
  12   5  -3  122.05   11.71
  12  -6  -3   21.95    8.48
 -12   6  -3   29.47    8.72
  12  -6  -3   20.30    6.99
 -12   6  -3   36.75    6.69
  12  -6   3    0.21    5.63
 -12   6   3   35.10    8.43
 -12   6   3   25.71   10.88
  12   6  -3   20.78    4.93
 -12  -6  -3   30.11    8.86
  12   6  -3   30.59    8.56
  12  -6   3   30.35   10.88
 -12  -6  -3    0.59    5.12
 -12   7  -3   -5.60    4.24
  12  -7  -3    2.67    4.27
 -12   7  -3   -1.60    5.73
  12  -7  -3    4.27    5.39
  12  -7   3    5.39    6.56
  12   7  -3    5.01    3.17
  12   7  -3    6.35    4.75
 -12   7   3   -7.63    6.51
 -12   7   3   -0.67    5.39
  12  -7   3    0.24    3.52
 -12  -7  -3   -4.45    3.28
 -12  -7  -3   -1.84    4.96
  12  -8  -3    4.29    4.67
 -12   8  -3   -3.49    6.51
 -12   8  -3    3.33    4.67
  12  -8  -3   -4.37    6.21
  12   8  -3    3.63    3.36
  12  -8   3    0.67    7.55
 -12  -8  -3    2.45    3.09
  12  -8   3    3.68    4.08
 -12   8   3    0.05    3.81
 -12   8   3   -2.00    4.40
  12   8  -3   -3.20    2.80
 -12  -8  -3   -1.15    3.52
  12  -9  -3  160.03   11.63
  12  -9  -3  154.75   21.15
 -12   9  -3  155.26   12.08
 -12   9  -3  146.96   13.47
 -12   9   3  161.10   11.18
  12  -9   3  158.86   18.54
  12  -9   3  158.88   12.51
 -12  -9  -3  165.66   10.00
  12   9  -3  146.06   15.15
 -12   9   3  170.25   12.51
 -12  10  -3   10.19    8.99
  12 -10  -3   -0.61    8.48
 -12  10  -3    8.08    9.79
  12 -10  -3    2.40    9.87
 -12  10   3    8.35    8.75
  12 -10   3    0.64    8.91
  12  10  -3    8.64    6.72
 -12 -10  -3    1.09    3.36
 -12 -10  -3    2.67    7.20
  12  10  -3   -0.27    3.23
  12 -10   3    4.00    5.57
 -12  10   3    1.17    8.29
  12 -11  -3   34.22    8.62
  12 -11  -3   38.67   15.47
 -12  11  -3   36.97   14.16
 -12  11  -3   34.75   14.88
 -12  11   3   38.62   12.70
  12 -11   3   35.95   13.71
 -12 -11  -3   12.83   10.96
  12  11  -3   34.01    6.53
  12  11  -3    4.21    7.84
  12 -11   3   31.71   14.19
 -12  11   3   34.17    8.37
 -12  12  -3    7.76    9.07
  12 -12  -3   -0.69    5.65
 -12  12   3    2.93    8.40
  12 -12   3    2.69    8.94
  12  12  -3   -2.75    4.80
  12  12  -3   -2.64    5.95
 -12 -12  -3    4.61    4.05
 -12 -12  -3   -2.27    5.01
 -13   0  -3    5.36    4.96
  13   0   3   13.58    5.49
 -13   0  -3   19.55    8.94
 -13   0   3   10.16    5.28
 -13   0   3   10.72    5.17
  13   0  -3   12.48    5.01
  13   0  -3   14.91    8.88
  13   0   3   14.40    8.67
  13  -1  -3    0.93    3.73
 -13   1  -3   -1.49    6.27
 -13   1  -3    1.33    3.79
 -13  -1   3   -0.29    3.25
  13   1   3   -0.88    5.87
 -13  -1   3    3.44    5.71
  13   1   3   -2.88    3.49
  13  -1  -3   -0.11    3.89
  13  -1   3    1.92    4.08
  13   1  -3    2.11    3.09
 -13  -1  -3    3.12    3.68
 -13  -1  -3    0.29    1.95
 -13   1   3    1.15    5.95
  13   1  -3   -0.27    5.95
  13  -1   3    3.71    5.95
 -13   1   3   -1.17    3.87
  13  -2  -3  188.36    7.60
 -13   2  -3  189.77    7.89
  13   2   3  173.90   10.56
  13   2   3  173.71    6.61
 -13  -2   3  190.17   15.42
 -13  -2   3  184.46    9.39
 -13   2  -3  186.92   17.60
  13  -2  -3  188.14   17.95
 -13   2   3  190.09   11.90
  13  -2   3  197.56   12.80
  13   2  -3  175.79    8.56
  13   2  -3  179.40   10.56
 -13  -2  -3  182.25   16.40
 -13  -2  -3  180.33    8.72
 -13   2   3  195.00   16.83
  13  -2   3  176.94   10.83
  13  -3  -3   40.54   11.44
  13  -3  -3   23.55    7.44
 -13  -3   3   26.75    9.50
 -13   3  -3   27.42    4.72
  13   3   3   24.27    5.25
  13   3   3   31.79    6.29
 -13  -3   3   24.54    5.07
 -13   3  -3   33.53    6.75
 -13   3   3   25.66    4.77
 -13   3   3   30.54    6.64
  13   3  -3   19.90    9.90
  13   3  -3   22.80    4.72
 -13  -3  -3   22.96   10.08
  13  -3   3   29.13    8.40
 -13  -3  -3   20.06    4.56
  13  -3   3   32.73    6.67
 -13  -4   3  175.10    8.08
  13   4   3  155.74    7.01
  13  -4  -3  171.23   18.99
 -13   4  -3  178.78   11.92
 -13  -4   3  158.83    7.23
  13  -4  -3  191.26   13.02
 -13   4  -3  183.98    9.02
  13   4   3  159.98    8.16
 -13   4   3  193.69    8.99
 -13   4   3  182.89   17.55
  13   4  -3  186.54   10.32
  13  -4   3  172.65   17.90
  13  -4   3  184.60    9.39
  13   4  -3  202.60    9.68
 -13  -4  -3  186.41   14.75
 -13  -4  -3  175.15   10.59
  13  -5  -3   27.21    5.15
  13  -5  -3   25.53    7.25
 -13   5  -3   30.06    7.09
 -13   5  -3   17.31    8.62
  13  -5   3    0.32    5.73
 -13   5   3   14.03    8.59
 -13   5   3   25.74    7.04
  13  -5   3   24.96    7.07
  13   5  -3   27.18    8.59
  13   5  -3   33.82    9.36
 -13  -5  -3    3.20    9.47
 -13  -5  -3   27.02    5.55
  13  -6  -3  125.28   18.67
 -13   6  -3  133.20   18.59
 -13   6  -3  146.64   14.32
  13  -6  -3  161.02   13.98
  13   6  -3  151.34   14.40
 -13   6   3  140.24   11.50
  13  -6   3  142.08   11.58
  13  -6   3  132.96    9.82
  13   6  -3   97.67    7.84
 -13  -6  -3  124.10   14.67
 -13   6   3  135.20   14.19
 -13  -6  -3  141.39    8.86
  13  -7  -3    9.98    7.63
  13  -7  -3   -1.36    5.63
 -13   7  -3    0.51    5.87
 -13   7  -3    4.83    7.36
 -13   7   3    5.76    4.45
  13  -7   3    0.24    3.68
  13   7  -3   -6.93    5.36
  13   7  -3   -2.03    4.11
 -13  -7  -3    0.59    4.32
 -13  -7  -3    0.19    5.44
  13  -7   3   -5.71    4.48
 -13   7   3   -0.93    5.63
  13  -8  -3   29.18   13.42
  13  -8  -3   66.41   17.23
 -13   8  -3   61.05   14.03
 -13   8  -3   51.77   16.70
 -13   8   3   55.85    8.29
 -13   8   3   57.10   10.14
  13   8  -3   61.51   11.90
 -13  -8  -3   57.61    7.76
  13  -8   3   55.98    9.82
  13  -8   3   74.04    8.62
 -13   9  -3    5.39    5.55
 -13   9  -3    9.58    6.53
  13  -9  -3    6.13    5.52
  13  -9  -3    1.57    6.77
 -13   9   3    8.70    5.28
  13  -9   3    6.32    5.84
  13  -9   3    6.83    6.37
  13   9  -3   -4.69    7.31
  13   9  -3    0.83    3.57
 -13  -9  -3   10.75    7.87
 -13  -9  -3   -2.43    5.79
 -13   9   3    0.29    9.84
 -13  10  -3   19.58    7.76
 -13  10  -3    9.90   11.42
  13 -10  -3   16.54   13.31
  13 -10  -3   22.96   10.80
  13  10  -3   13.66    8.83
  13  10  -3   -0.16    6.51
 -13 -10  -3   -1.47    6.93
 -13 -10  -3   10.16    9.26
 -13  10   3   16.46    6.64
  13 -10   3    7.09   11.26
  13 -10   3   15.60   11.95
 -13  10   3   18.80   11.71
  13 -11  -3    1.23    5.63
  13 -11  -3   13.60   10.54
 -13  11  -3    1.25   10.48
 -13 -11  -3    2.16    3.49
 -13  11   3   -5.28    8.88
  13  11  -3    1.20    3.47
 -13 -11  -3   -0.80    4.48
  13 -11   3    9.74    9.55
  13  11  -3    5.57    6.69
  14   0  -3    5.31    4.05
 -14   0  -3    2.51    4.37
 -14   0  -3   -0.56    4.13
  14   0   3    1.01    7.09
 -14   0   3   -0.40    4.24
 -14   0   3   -1.12    4.16
  14   0  -3    3.39    7.25
  14   0   3    1.63    4.53
  14  -1  -3  246.29   20.86
 -14   1  -3  275.73   20.64
 -14   1  -3  255.54   13.63
 -14  -1   3  254.93   12.46
  14   1   3  272.45   19.68
  14  -1  -3  251.44   12.96
 -14  -1   3  245.25   12.19
  14   1   3  244.18   13.10
 -14   1   3  245.22    9.04
  14  -1   3  263.39   19.90
  14   1  -3  251.41   13.12
 -14  -1  -3  260.37   20.03
 -14   1   3  252.45   13.23
  14  -1   3  258.80   14.59
  14   1  -3  242.87    8.05
  14   2   3   -2.51    6.83
  14   2   3   -0.24    4.00
  14  -2  -3    3.68    4.61
  14  -2  -3   -6.13    2.93
 -14   2  -3   -2.88    7.49
 -14   2  -3   -5.47    2.99
 -14  -2   3   -3.92    3.95
 -14  -2   3    0.37    3.65
 -14   2   3    0.91    2.99
  14   2  -3   -2.77    6.77
  14   2  -3   -0.91    3.52
 -14  -2  -3    3.33    4.24
 -14  -2  -3    2.37    3.44
 -14   2   3    2.69    7.17
  14  -2   3   -2.32    3.25
  14  -2   3    6.80    7.01
 -14  -3   3   93.38    8.96
 -14  -3   3   80.90    7.65
  14   3   3   84.52    7.97
  14   3   3   72.23   14.62
 -14   3  -3  104.95   10.27
  14  -3  -3   96.39   16.64
 -14   3  -3  102.63    7.25
  14  -3  -3  107.14   10.88
  14   3  -3   91.64   14.38
  14  -3   3   96.61    7.68
  14  -3   3  111.65   10.27
 -14   3   3   97.81   10.14
 -14   3   3  102.26   11.18
  14  -4  -3   -1.25    5.07
  14  -4  -3    4.51    5.36
 -14   4  -3    4.51    5.49
 -14   4  -3    5.52    4.91
  14   4  -3   -3.89    5.41
 -14  -4  -3    0.43    4.19
 -14  -4  -3    1.33    5.97
 -14   4   3   -0.83    5.49
 -14   4   3    0.67    7.81
  14  -4   3    1.49    8.03
  14   4  -3    2.24    4.11
  14  -4   3    0.05    3.73
  14  -5  -3   65.11    7.15
 -14   5  -3   63.13   11.58
 -14   5  -3   44.01   16.30
  14  -5  -3   72.44   15.98
  14   5  -3   55.66   12.72
 -14   5   3   67.85    9.95
  14  -5   3   77.46   15.50
  14  -5   3   88.50    8.03
 -14  -5  -3    0.29   13.10
 -14   5   3   86.28   11.58
  14  -6  -3    6.43   10.03
  14  -6  -3    7.09    6.99
 -14   6  -3    7.71    7.41
 -14   6  -3   12.27    9.63
 -14   6   3    3.12    7.20
 -14   6   3    7.23    5.81
  14  -6   3    0.40    4.83
  14   6  -3    4.51    7.31
  14   6  -3    0.91    3.39
 -14  -6  -3    2.11    5.57
 -14  -6  -3    0.59    7.49
  14  -6   3   -0.61    5.81
 -14   7  -3   28.94   10.54
  14  -7  -3    7.09   10.30
  14  -7  -3   22.88    8.46
 -14   7  -3   28.49    8.24
  14  -7   3   26.75    8.16
  14   7  -3   24.54    9.74
  14   7  -3    1.57    7.31
 -14  -7  -3    0.85    7.44
  14  -7   3   -0.67    6.51
 -14  -7  -3   28.09   10.14
 -14   7   3   56.97   10.32
 -14   7   3   27.37    7.73
  14  -8  -3   16.11   12.96
 -14   8  -3   16.80   10.11
  14  -8  -3   13.28    9.92
 -14   8  -3   23.12    7.84
  14   8  -3    0.45    6.75
 -14  -8  -3    6.80    9.18
  14   8  -3    9.12    8.86
 -14   8   3   18.91    7.55
 -14  -8  -3    1.23    4.27
 -14   8   3   21.60    5.97
  14  -8   3   17.23    7.39
  14  -8   3    0.69    6.21
 -14   9  -3   25.02   13.39
  14  -9  -3   28.25   14.35
  14  -9  -3   19.34    6.99
 -14   9  -3   24.54    7.15
 -14  -9  -3    1.07    7.31
  14   9  -3   22.11    9.42
  14  -9   3    9.34   11.84
  14   9  -3    0.00    4.53
 -14  -9  -3   23.15    9.87
 -14   9   3   26.70    6.61
  14 -10  -3    1.07    7.92
 -14 -10  -3    0.88    5.36
  14  10  -3   -1.71    3.92
  14  10  -3   -0.51    5.23
 -14 -10  -3    2.43    6.91
 -14  10   3   -4.43    4.91
  14 -10   3   -0.40    8.62
 -15   0   3   40.97    8.27
  15   0  -3   54.22    8.59
  15   0  -3   30.97    7.68
 -15   0  -3   56.09    5.04
  15   0   3   41.26    5.71
 -15   0   3   39.87   13.10
  15   0   3   41.23   13.60
 -15   0  -3   50.46   13.36
 -15   1  -3   -7.97    4.96
 -15   1  -3   -4.59    4.96
  15   1   3    5.36    4.80
  15  -1  -3   10.08    4.93
 -15  -1   3    3.49    7.41
 -15  -1   3   -0.32    4.53
  15  -1  -3    2.16    8.46
  15   1   3   -0.91    4.77
 -15   1   3    6.05    4.99
  15  -1   3   -6.00    5.36
  15  -1   3    1.25    7.95
 -15  -1  -3   -0.29    4.64
 -15  -1  -3    3.79    2.69
  15   1  -3   -0.91    4.24
 -15   1   3    9.02    4.83
  15   1  -3    5.89    7.97
  15  -2  -3  227.30   14.51
  15  -2  -3  220.02   14.22
 -15   2  -3  217.88   22.14
 -15   2  -3  203.91    9.68
 -15  -2   3  226.02   19.31
  15   2   3  240.13   13.34
 -15   2   3  212.98   14.75
 -15   2   3  202.81   20.86
  15  -2   3  216.15   20.99
  15   2  -3  224.07   19.82
 -15  -2  -3  194.76   19.50
  15  -2   3  231.06   15.68
  15  -3  -3   -2.00    8.78
 -15   3  -3   11.50    5.25
  15  -3  -3   -1.87    5.55
 -15   3  -3   -2.72    3.55
 -15  -3   3   -0.83    4.51
  15   3   3    2.77    4.72
 -15   3   3    3.76    5.76
 -15   3   3    1.55    4.96
  15  -3   3   13.60    6.24
  15  -3   3    0.43    5.07
  15   3  -3    0.29    4.61
 -15  -3  -3    1.25    4.37
 -15   4  -3   21.98    8.62
  15  -4  -3   23.68    7.73
  15  -4  -3   19.95    8.37
 -15   4  -3   26.09   12.35
 -15   4   3   21.47    8.54
 -15  -4  -3   26.46    9.76
 -15  -4  -3    0.56    7.60
 -15   4   3   23.23   11.76
  15  -4   3   -0.08    9.15
  15  -4   3   24.83   12.06
  15   4  -3   19.92    9.79
  15   4  -3   -1.36    7.36
  15  -5  -3   -2.13    7.39
 -15   5  -3   -1.01    5.33
 -15   5  -3    6.59    7.36
  15  -5  -3    1.97    3.17
  15  -5   3   -0.43    5.76
  15   5  -3   -2.40    2.69
  15   5  -3    0.45    5.92
 -15  -5  -3   -0.59    4.45
 -15   5   3    4.37    7.17
  15  -5   3    1.84    7.23
 -15  -5  -3   -2.40    5.73
 -15   5   3    0.35    5.33
  15  -6  -3   43.26   10.80
 -15   6  -3   47.50    9.31
 -15   6  -3   39.58   11.15
  15  -6  -3   42.52    9.44
 -15   6   3   44.70    8.96
  15  -6   3   -0.53   12.08
  15   6  -3   33.71   11.28
  15   6  -3   -3.84    8.21
 -15  -6  -3   -0.29   11.68
 -15  -6  -3   -2.05    8.40
  15  -6   3   43.56   14.30
 -15   6   3   60.36   11.02
 -15   7  -3   10.88    9.55
 -15   7  -3   21.82   12.00
  15  -7  -3   15.18   12.30
  15  -7  -3    5.84    9.10
 -15   7   3   16.32    5.79
 -15   7   3   16.19    7.07
  15  -7   3   12.38   11.60
  15   7  -3    7.33    8.83
  15   7  -3    0.99    6.56
 -15  -7  -3   -0.03    4.27
 -15  -7  -3   -2.29    9.20
  15  -7   3    0.80   10.03
 -15   8  -3   14.86   11.98
  15  -8  -3   21.26    9.31
 -15   8  -3   16.22    9.74
 -15  -8  -3    1.12    4.13
 -15  -8  -3    3.47    8.80
  15   8  -3    0.83    4.11
  15   8  -3   15.23    8.54
 -15   8   3    9.60    5.92
  15  -8   3    0.53    9.82
 -16   0   3    0.13    8.21
 -16   0   3   -3.89    5.09
  16   0  -3   -3.47    8.99
 -16   0  -3   -3.79    8.08
 -16   0  -3   -5.52    5.01
  16   0   3    5.44    5.04
  16   0   3   -2.53    5.60
  16  -1  -3   43.96   14.94
  16   1   3   51.48    8.88
  16  -1  -3   37.82    9.10
 -16   1  -3   58.38    9.18
 -16   1  -3   43.90    9.20
 -16  -1   3   43.34   13.84
 -16   1   3   39.66    8.88
  16  -1   3   57.45   10.35
 -16   1   3   45.00    9.55
  16  -1   3   54.92   14.48
  16   1  -3   52.65    8.70
 -16  -1  -3   59.32   14.03
 -16  -2   3   43.50    8.46
 -16   2  -3   28.35   15.04
  16   2   3   46.38   13.58
  16  -2  -3   45.40    9.63
  16  -2  -3   48.70    9.68
 -16   2  -3   37.93    9.71
  16  -2   3   45.53   10.54
  16  -2   3   38.70   14.46
 -16   2   3   42.97   14.70
  16   2  -3   42.06    8.51
 -16  -2  -3   49.21    8.40
 -16   2   3   51.21    9.84
  16  -3  -3    2.03   13.76
 -16   3  -3   34.75    5.44
  16   3   3    3.95    7.25
  16  -3  -3   26.27    8.72
 -16   3  -3   31.66    8.27
 -16   3   3   33.55    5.55
 -16   3   3   24.06    7.95
  16  -3   3   18.64    6.03
  16  -3   3   20.54   12.80
 -16  -3  -3   14.00   11.10
  16   3  -3   14.46   11.10
  16   3  -3    0.88    5.15
  16  -4  -3   -1.23    7.09
 -16   4  -3    7.31    4.51
 -16   4  -3    7.87   10.56
  16  -4  -3    1.97    6.45
  16  -4   3   -0.51    6.11
 -16  -4  -3   -0.83    6.45
 -16   4   3    9.26    4.48
 -16   4   3   14.24    9.87
  16   4  -3   15.87    9.02
 -16  -4  -3    6.29    8.56
  16  -4   3   -0.19    4.85
  16   4  -3   -1.81    6.24
  16  -5  -3   56.54    7.09
  16  -5  -3   36.30   17.07
 -16   5  -3   47.50   16.38
 -16   5  -3   34.81   11.50
  16   5  -3    2.56    9.44
 -16   5   3   55.13    7.23
 -16  -5  -3   42.44   13.15
  16  -5   3    0.29   12.59
  16   5  -3   49.24   13.12
  16  -6  -3    7.28    7.39
 -16   6  -3    4.56    7.68
 -16   6   3   -2.05    7.68
  16   6  -3   10.70    7.84
  16   6  -3   -1.07    5.79
 -16  -6  -3    3.68    7.97
 -16  -6  -3    0.05    3.71
  16  -6   3   -0.16    8.21
  17   0  -3   29.82   13.02
 -17   0  -3   17.55    7.89
  17   0   3   25.55    8.16
 -17   0   3   25.18   12.59
  17   1   3    1.95   10.00
 -17   1  -3   -1.04    4.08
 -17  -1   3    1.81    6.08
 -17   1  -3   -1.81   10.14
  17  -1  -3   16.91    6.45
  17   1  -3    4.32   10.11
 -17   1   3    7.81    4.24
  17  -1   3   13.15    7.44
 -17  -1  -3   17.50    9.74
 -17  -2   3   33.82    8.37
 -17   2  -3   29.71   10.06
  17  -2  -3   32.65   15.36
  17  -2  -3   40.57    9.84
 -17   2  -3   33.53    9.31
  17   2   3   12.56   13.87
 -17   2   3   44.49    6.51
  17   2  -3   44.44   13.90
 -17  -2  -3   56.04   13.26
  17  -2   3   32.73    6.99
   0   0  -4 7518.67  139.09
   0   0  -4 7459.35  139.09
   0   0  -4 7547.10  135.60
   0  -1  -4   -0.32    2.40
   0  -1  -4    0.19    2.00
   0  -1  -4    0.99    1.47
   0  -1  -4    0.35    1.25
   0   1  -4    1.47    1.15
   0   1  -4    1.57    2.77
   0   1  -4   -0.16    1.55
   0   1  -4    0.56    1.95
   0  -2  -4  557.66   10.27
   0   2   4  558.64   10.24
   0   2   4  562.35    9.95
   0  -2  -4  561.15   13.44
   0   2  -4  543.17    9.79
   0   2  -4  563.37   13.98
   0  -2   4  574.78    9.90
   0  -2   4  558.86   14.24
   0   3  -4   -0.21    3.25
   0   3  -4   -1.79    0.99
   0  -3   4   -0.16    0.91
   0  -3   4   -0.40    3.20
   0   3   4    2.03    1.84
   0   3   4   -0.61    1.57
   0  -3  -4    2.08    1.79
   0  -3  -4   -2.24    1.65
   0  -4  -4 1114.94   17.55
   0   4   4 1103.34   19.34
   0   4   4 1129.18   17.34
   0  -4  -4 1133.03   24.46
   0   4  -4 1104.01   17.39
   0   4  -4 1104.33   19.84
   0  -4   4 1124.17   24.40
   0  -4   4 1119.18   15.42
   0  -5   4    1.09    1.73
   0   5   4    2.32    1.68
   0   5   4    0.83    3.68
   0  -5  -4   -0.59    1.15
   0  -5  -4    1.71    2.35
   0   5  -4    0.05    1.89
   0   5  -4    1.52    2.43
   0  -5   4    2.59    3.89
   0   6  -4   18.67    3.36
   0   6  -4   17.55    4.24
   0  -6   4   17.02    3.12
   0  -6   4   19.92    6.75
   0   6   4   21.31    6.45
   0   6   4   19.07    2.91
   0  -6  -4   20.96    4.03
   0  -6  -4   19.98    3.25
   0  -7  -4    0.69    2.13
   0   7   4   -3.12    2.59
   0   7   4   -1.07    1.92
   0  -7  -4   -0.91    4.32
   0   7  -4   -0.83    4.67
   0   7  -4    0.21    2.19
   0  -7   4    1.95    2.03
   0  -7   4   -1.47    2.69
   0   8   4  173.05    6.45
   0  -8  -4  169.47    7.15
   0   8   4  159.37   13.47
   0  -8  -4  175.29   13.87
   0   8  -4  173.39   14.32
   0   8  -4  166.81    4.96
   0  -8   4  181.24    7.23
   0  -8   4  156.38   13.47
   0   9   4   -0.59    1.41
   0   9   4   -3.92    4.77
   0  -9  -4   -1.33    3.17
   0   9  -4    2.83    2.61
   0  -9   4    2.45    4.91
   0  -9   4   -1.47    2.48
   0  -9  -4   -0.61    2.45
   0   9  -4    0.69    3.25
   0  10   4    7.41    2.24
   0  10   4    7.81    7.68
   0 -10  -4    6.56    7.87
   0 -10  -4    7.92    3.84
   0 -10   4    9.82    3.79
   0  10  -4    7.57    2.45
   0  10  -4   15.26    7.87
   0 -10   4   10.48    7.55
   0  11   4   -0.40    2.77
   0  11   4   -2.80    3.76
   0 -11  -4   -0.93    3.04
   0 -11  -4   -1.92    5.87
   0  11  -4    1.95    3.63
   0  11  -4   -2.88    3.23
   0 -11   4    2.37    3.04
   0 -11   4   -3.52    6.00
   0  12   4  948.62   24.62
   0  12   4  958.40   22.11
   0 -12  -4  913.46   24.72
   0 -12  -4  933.81   22.30
   0  12  -4  962.40   19.20
   0  12  -4  956.32   34.11
   0 -12   4  956.78   23.15
   0 -12   4  935.39   24.88
   0  13  -4   -0.91    2.24
   0  13  -4    0.32    6.13
   0 -13   4   -1.79    3.44
   0 -13  -4    1.81    6.11
   0 -13   4    1.36    6.24
   0  13   4   -2.13    6.24
   0  13   4    0.40    1.95
   0 -13  -4    0.11    3.33
   0  14   4  356.20   14.35
   0  14   4  351.86   16.43
   0 -14  -4  343.83   24.32
   0 -14  -4  338.49   14.46
   0  14  -4  367.65   15.76
   0  14  -4  358.68   16.59
   0 -14   4  356.63   16.11
   0 -15  -4   -4.40    5.25
   0  15  -4   -1.44    8.48
   0  15   4    3.55    4.05
   0  15   4    1.52    8.78
   0 -15  -4   -1.92    4.67
   0  15  -4    6.75    5.01
   0 -15   4    4.11    8.46
   0 -15   4    2.56    3.01
   0 -16  -4   79.11   18.14
   0  16   4   92.58   11.63
   0  16  -4   98.87    7.17
   0  16  -4   86.10   16.19
   0 -16   4  108.61   11.36
   0  17  -4    4.85    5.31
   0 -17   4   -1.25    2.80
   0 -17   4    3.84    5.44
  -1   0  -4   -1.28    1.36
   1   0  -4   -1.47    2.32
   1   0  -4    0.16    1.57
   1   0  -4    1.79    1.63
   1   0  -4   -0.99    2.43
  -1   0  -4    1.31    1.76
  -1   0  -4    0.11    1.87
  -1   0  -4    1.87    2.32
   1  -1  -4 1868.77   31.66
   1  -1  -4 1917.69   31.61
  -1   1  -4 1878.91   28.81
  -1   1  -4 1858.72   31.18
   1  -1   4 1954.68   33.05
  -1   1   4 1903.39   28.89
  -1   1   4 1904.25   28.38
   1  -1   4 1852.18   30.86
   1   1  -4 1959.43   28.30
   1   1  -4 1898.22   29.61
   1   1  -4 1910.30   34.57
  -1  -1  -4 1908.57   28.65
  -1  -1  -4 1920.06   29.13
  -1  -1  -4 1941.43   30.27
  -1  -1  -4 1893.26   29.42
   1  -2  -4  314.14    9.39
   1  -2  -4  306.11    8.46
  -1   2  -4  303.42    5.84
  -1   2  -4  306.97   10.14
  -1   2   4  312.01    8.08
  -1   2   4  313.48    6.69
   1  -2   4  319.08    6.96
   1  -2   4  315.32    8.00
  -1  -2  -4  315.42    6.08
   1   2  -4  319.08    6.88
   1   2  -4  320.01   11.23
   1   2  -4  317.08    7.28
   1   2  -4  315.26    5.60
  -1  -2  -4  308.27    7.12
  -1  -2  -4  324.78    6.05
  -1  -2  -4  304.35    7.25
   1  -3  -4   69.69    3.87
   1  -3  -4   67.19    4.64
  -1   3  -4   68.17    4.11
  -1   3  -4   76.04    4.51
  -1  -3   4   68.60    4.29
  -1  -3   4   72.57    2.56
   1   3   4   74.84    4.19
   1   3   4   71.29    2.64
  -1   3   4   70.39    4.21
  -1   3   4   70.47    6.40
   1  -3   4   68.84    4.27
   1  -3   4   57.05    4.11
   1   3  -4   70.52    7.28
   1   3  -4   71.27    3.57
  -1  -3  -4   72.15    2.83
  -1  -3  -4   73.43    6.93
   1   4   4  596.95   16.32
   1   4   4  612.98    8.75
   1  -4  -4  585.98   15.74
  -1   4  -4  596.97   16.72
  -1   4  -4  592.73    9.52
  -1  -4   4  607.11    9.92
  -1  -4   4  601.99   12.46
   1  -4  -4  562.19   11.82
  -1  -4  -4  586.84   10.14
  -1  -4  -4  598.65   12.22
   1  -4   4  591.18   12.06
  -1   4   4  584.81   15.76
  -1   4   4  577.42   11.34
   1  -4   4  581.00   11.44
   1   4  -4  583.58   16.91
   1   4  -4  611.19    9.07
  -1  -5   4  968.09   14.14
  -1  -5   4  971.82   23.87
   1   5   4 1003.51   15.55
   1   5   4  967.42   18.38
  -1   5  -4  970.41   17.98
  -1   5  -4  976.70   24.22
   1  -5  -4  957.79   17.87
   1  -5  -4  990.01   23.44
   1   5  -4  956.62   18.62
   1   5  -4  972.30   14.22
  -1  -5  -4  977.69   24.06
  -1  -5  -4  983.29   15.95
  -1   5   4  960.32   17.04
  -1   5   4  952.72   22.48
   1  -5   4  973.98   17.36
   1  -5   4  952.30   18.22
  -1  -6   4   36.25    7.63
  -1  -6   4   34.59    2.88
   1   6   4   36.30    7.47
   1   6   4   34.67    2.61
   1  -6  -4   35.71    2.83
   1  -6  -4   35.61    4.61
  -1   6  -4   38.25    4.75
  -1   6  -4   33.15    2.88
   1   6  -4   35.50    4.96
   1   6  -4   36.83    2.99
  -1  -6  -4   31.69    2.91
  -1  -6  -4   33.10    4.56
   1  -6   4   40.33    4.16
   1  -6   4   32.99    7.52
  -1   6   4   30.41    7.23
  -1   6   4   26.83    3.97
  -1  -7   4  425.76    8.80
  -1  -7   4  417.79   17.60
   1   7   4  439.77    8.43
   1   7   4  433.61   17.66
   1  -7  -4  420.22   11.68
   1  -7  -4  431.45   17.47
  -1   7  -4  452.92   18.40
  -1   7  -4  413.87    8.62
   1  -7   4  422.64   12.06
   1  -7   4  424.64   11.20
   1   7  -4  423.47    9.15
   1   7  -4  413.02   12.54
  -1  -7  -4  426.24    8.67
  -1  -7  -4  435.26   12.32
  -1   7   4  422.96   16.94
  -1   7   4  439.98   10.88
  -1  -8   4  111.22    5.31
  -1  -8   4  120.61    7.44
   1   8   4  115.09    4.80
   1   8   4  108.53    7.44
  -1   8  -4  118.77    7.55
  -1   8  -4  106.55    8.03
   1  -8  -4  119.25    7.25
   1  -8  -4  114.32    7.95
   1   8  -4  114.34    8.19
   1   8  -4  116.82    5.49
  -1  -8  -4  101.70    7.89
  -1  -8  -4  111.62    5.36
  -1   8   4  115.20    7.28
  -1   8   4  121.76    4.32
   1  -8   4  122.24    7.52
   1  -8   4  114.10    6.99
   1  -9  -4  390.50    8.75
  -1  -9   4  394.18   12.67
  -1  -9   4  393.97    9.95
   1   9   4  391.97   12.70
  -1   9  -4  399.89   20.51
  -1   9  -4  392.45   12.48
   1  -9  -4  387.84   13.07
   1   9   4  398.67    9.20
  -1  -9  -4  398.80    9.68
   1   9  -4  394.35    7.71
   1   9  -4  397.09   19.76
  -1  -9  -4  387.38   19.36
  -1   9   4  392.37   19.02
  -1   9   4  381.36   11.31
   1  -9   4  390.80   12.96
   1  -9   4  388.02    8.78
   1 -10  -4   77.70   12.75
   1 -10  -4   83.72    6.96
  -1 -10   4   78.92    5.63
  -1  10  -4   75.91    7.41
  -1 -10   4   74.76   11.84
  -1  10  -4   76.76   13.07
   1  10   4   73.27    7.31
   1  10   4   76.76    5.20
  -1 -10  -4   79.94    5.41
  -1  10   4   87.00   12.03
  -1  10   4   80.34    6.35
   1 -10   4   74.20    6.93
  -1 -10  -4   69.91   12.14
   1  10  -4   69.00   12.06
   1  10  -4   84.98    3.84
   1 -10   4   79.96   12.40
  -1  11  -4  235.65    7.81
   1 -11  -4  237.09   11.12
   1 -11  -4  249.60   17.66
  -1 -11   4  246.96    9.36
  -1  11  -4  240.55   11.52
   1  11   4  241.14    8.72
  -1 -11   4  243.28   11.47
   1  11   4  249.33   11.76
  -1  11   4  239.59    7.17
  -1  11   4  225.99   11.39
   1 -11   4  246.93   17.44
   1 -11   4  249.94   10.99
   1  11  -4  260.69   11.52
   1  11  -4  250.98    9.76
  -1 -11  -4  248.45   11.42
  -1 -11  -4  249.86    8.78
   1 -12  -4    2.56    3.73
   1 -12  -4   -3.31    4.05
  -1  12  -4   -2.13    3.95
  -1  12  -4    3.71    3.97
  -1 -12   4    3.36    3.84
  -1 -12   4    3.89    3.17
   1  12   4    1.33    2.85
   1  12   4   -0.40    3.87
  -1  12   4   -1.84    3.39
  -1  12   4    1.60    3.89
   1 -12   4    0.08    3.65
   1 -12   4    2.05    4.03
   1  12  -4   -4.19    3.25
   1  12  -4   -1.52    6.24
  -1 -12  -4    1.47    6.05
  -1 -12  -4    2.27    2.93
   1 -13  -4  140.48   10.48
   1 -13  -4  141.87   10.78
  -1  13  -4  136.13   16.83
  -1  13  -4  145.50   10.94
  -1 -13   4  132.32   16.59
  -1 -13   4  139.12    9.23
   1  13   4  147.31    8.37
   1  13   4  138.45   16.78
  -1  13   4  126.64   16.59
  -1  13   4  150.08    9.63
   1 -13   4  143.58   17.26
   1 -13   4  153.02   10.19
   1  13  -4  146.38   10.54
   1  13  -4  153.63    9.39
  -1 -13  -4  133.79    8.64
  -1 -13  -4  137.97   10.32
   1 -14  -4    4.35    4.56
   1 -14  -4    5.09    7.89
  -1  14  -4    0.61    8.08
  -1  14  -4    3.04    3.07
  -1 -14   4    0.21    4.08
  -1 -14   4   -2.80    7.49
   1  14   4    2.13    7.76
   1  14   4   -0.96    4.00
  -1  14   4    4.35    4.24
  -1  14   4   -0.64    7.89
   1 -14   4   -1.65    4.53
   1 -14   4    3.92    4.83
   1  14  -4   -5.25    7.73
   1  14  -4    6.59    4.19
  -1 -14  -4   -0.59    3.81
  -1 -14  -4   -2.53    4.59
   1 -15  -4  125.33   11.18
   1 -15  -4  137.68   19.04
  -1  15  -4  118.50   12.00
  -1  15  -4  135.04    8.11
  -1 -15   4  142.40   17.95
   1  15   4  147.87   12.06
  -1  15   4  126.53   12.16
   1 -15   4  132.00   12.16
   1  15  -4  125.65   10.78
   1  15  -4  123.20   11.71
  -1 -15  -4  125.20   18.72
   1 -16  -4   18.86    6.48
   1 -16  -4    6.53   11.42
  -1  16  -4   16.43    7.12
  -1  16  -4    6.48    6.83
  -1 -16   4    4.77    5.23
  -1 -16   4    7.76    6.61
   1  16   4    9.15   11.07
  -1  16   4    1.63    5.60
  -1  16   4    9.26   11.39
   1 -16   4    2.11   11.18
   1 -16   4    1.60    6.59
   1  16  -4   10.59    6.03
   1  16  -4   -3.25    8.43
  -1 -16  -4   13.82    6.43
   1 -17  -4   36.38    7.63
  -1  17  -4   42.14    8.32
  -1 -17   4   -0.48    6.19
  -1 -17   4   18.11   12.62
  -1  17   4    1.95    6.69
   1 -17   4    3.39    6.85
  -2   0   4   34.62    2.77
  -2   0   4   35.74    3.01
   2   0  -4   32.89    5.07
  -2   0  -4   28.54    4.96
  -2   0  -4   34.91    3.28
   2   0   4   32.27    4.75
   2   0   4   27.69    3.17
   2   0  -4   30.11    1.79
  -2   1  -4 1287.32   22.40
   2  -1  -4 1247.13   17.98
   2  -1  -4 1238.83   23.44
  -2   1  -4 1229.84   19.47
  -2   1   4 1259.93   19.71
  -2   1   4 1260.89   18.16
   2  -1   4 1271.00   18.96
   2  -1   4 1256.57   19.60
   2   1  -4 1263.05   16.94
   2   1  -4 1270.17   16.88
   2   1  -4 1240.57   20.70
   2   1  -4 1264.76   24.75
  -2  -1  -4 1283.11   18.38
  -2  -1  -4 1297.35   18.06
  -2  -1  -4 1272.25   20.51
  -2  -1  -4 1280.57   25.31
   2  -2  -4   20.24    2.61
  -2   2  -4   21.04    2.69
  -2   2  -4   21.76    4.21
   2  -2  -4   17.90    3.81
  -2   2   4   15.50    4.03
  -2   2   4   18.83    3.92
   2  -2   4   23.90    3.87
   2  -2   4   23.07    2.61
  -2  -2  -4   20.22    5.23
   2   2  -4   24.14    5.15
   2   2  -4   23.12    1.71
   2   2  -4   20.88    3.33
   2   2  -4   22.32    1.73
  -2  -2  -4   21.58    2.27
  -2  -2  -4   26.41    2.19
  -2  -2  -4   23.18    3.12
   2  -3  -4  105.35    4.19
   2  -3  -4   93.67    6.24
  -2   3  -4  103.11    7.23
  -2   3  -4  100.82    6.00
  -2  -3  -4  103.51    5.15
  -2   3   4  102.69    6.61
  -2   3   4  101.81    5.76
   2  -3   4  105.09    4.43
   2  -3   4  102.23    3.71
   2   3  -4  106.26    2.21
   2   3  -4  102.71    2.16
   2   3  -4   96.26    4.96
   2   3  -4  105.25    5.47
  -2  -3  -4   95.86    1.97
  -2  -3  -4  101.81    2.08
  -2  -3  -4  107.30    4.99
   2  -4  -4 1184.40   20.24
   2  -4  -4 1162.34   22.00
  -2   4  -4 1153.72   20.59
  -2   4  -4 1148.28   21.79
  -2  -4   4 1180.29   26.30
  -2  -4   4 1181.99   14.48
   2  -4   4 1143.80   18.03
  -2   4   4 1152.58   18.24
  -2   4   4 1157.54   19.79
   2  -4   4 1146.73   20.22
   2   4  -4 1166.13   14.38
   2   4  -4 1180.69   21.47
  -2  -4  -4 1178.45   14.59
  -2  -4  -4 1183.09   13.90
  -2  -4  -4 1185.70   20.88
  -2  -4  -4 1190.10   21.34
   2  -5  -4  119.60    7.17
   2  -5  -4  138.64    9.31
  -2   5  -4  121.46    7.15
  -2   5  -4  126.11    6.27
  -2  -5   4  124.77    9.95
  -2  -5   4  131.89    2.67
   2   5   4  133.52    2.96
   2   5   4  117.68    6.27
  -2   5   4  138.75    8.91
  -2   5   4  128.93    6.32
   2  -5   4  125.84    6.05
   2  -5   4  129.39    6.43
   2   5  -4  127.71    6.64
  -2  -5  -4  127.33    2.48
   2   5  -4  130.56    3.41
  -2  -5  -4  135.41    9.95
   2  -6  -4  753.32   13.66
   2  -6  -4  778.77   21.95
  -2   6  -4  749.75   22.40
  -2   6  -4  759.59   17.84
  -2  -6   4  751.43   21.90
  -2  -6   4  767.51   12.11
   2   6   4  758.55   22.14
   2   6   4  788.96   11.50
   2  -6   4  749.00   13.10
   2  -6   4  736.57   16.06
  -2   6   4  738.39   15.50
  -2   6   4  757.99   16.08
   2   6  -4  743.43   23.04
   2   6  -4  772.58   12.40
  -2  -6  -4  748.55   16.46
  -2  -6  -4  777.67   11.63
   2  -7  -4    6.29    6.51
   2  -7  -4    9.20    4.56
  -2   7  -4   10.88    6.99
  -2   7  -4   10.24    4.64
  -2  -7   4   10.51    2.03
  -2  -7   4    7.65    6.53
   2   7   4    7.55    1.73
   2   7   4   11.39    6.64
  -2   7   4    9.42    3.76
  -2   7   4    9.68    2.40
   2  -7   4   12.11    2.53
   2  -7   4   10.75    6.72
   2   7  -4   11.10    2.13
   2   7  -4    8.32    7.09
  -2  -7  -4    8.54    6.88
  -2  -7  -4    7.63    2.53
  -2   8  -4 1693.64   43.53
   2  -8  -4 1696.50   34.62
   2  -8  -4 1691.64   42.38
  -2   8  -4 1700.95   35.15
  -2  -8   4 1707.03   41.18
  -2  -8   4 1743.84   27.50
   2   8   4 1652.11   33.21
   2   8   4 1704.69   26.01
  -2   8   4 1665.96   32.83
   2   8  -4 1697.27   27.29
   2   8  -4 1702.66   42.60
  -2   8   4 1667.82   33.13
   2  -8   4 1706.71   34.19
   2  -8   4 1615.47   32.86
  -2  -8  -4 1690.87   26.06
  -2  -8  -4 1698.04   42.84
  -2  -9   4   45.88    3.87
  -2  -9   4   38.51    9.76
   2   9   4   42.06   10.03
   2  -9  -4   35.07   10.22
   2  -9  -4   50.22    6.61
  -2   9  -4   44.73   10.99
  -2   9  -4   51.77    6.83
   2   9   4   49.16    3.41
   2   9  -4   46.36    4.05
   2   9  -4   48.94   10.14
  -2  -9  -4   46.68    9.68
  -2  -9  -4   42.81    3.55
  -2   9   4   42.36    5.81
  -2   9   4   43.05    6.03
   2  -9   4   42.36    6.32
   2  -9   4   49.50    3.87
  -2 -10   4    0.99    3.79
  -2 -10   4    2.45    2.61
   2  10   4    2.85    2.27
   2  10   4    0.08    3.95
   2 -10  -4    0.91    4.11
   2 -10  -4    1.36    2.56
  -2  10  -4    5.41    4.35
  -2  10  -4    3.49    4.24
   2  10  -4    3.68    2.69
   2  10  -4   -1.07    6.19
  -2 -10  -4   -3.89    6.27
  -2 -10  -4    4.00    2.40
  -2  10   4    1.87    3.71
  -2  10   4    0.64    6.43
   2 -10   4    4.19    4.03
   2 -10   4   -0.80    6.75
  -2 -11   4   61.91    7.33
  -2 -11   4   56.41    5.31
   2  11   4   64.36    7.31
   2  11   4   62.28    4.75
   2 -11  -4   61.99    8.05
  -2  11  -4   62.09    7.95
  -2  11  -4   54.41    8.13
   2 -11  -4   50.20    7.92
   2  11  -4   57.48    7.23
   2  11  -4   68.33    5.39
  -2 -11  -4   56.28    7.07
  -2 -11  -4   55.56    4.91
  -2  11   4   66.63    7.47
  -2  11   4   67.40    7.12
   2 -11   4   59.05    7.65
   2 -11   4   66.44    7.68
  -2 -12   4  346.60   11.12
  -2 -12   4  313.80   13.68
   2  12   4  344.31   10.27
   2  12   4  319.64   13.74
  -2  12  -4  334.84   15.07
   2 -12  -4  351.24   10.40
   2 -12  -4  309.15   14.08
  -2  12  -4  339.35   14.75
   2  12  -4  342.52   10.99
   2  12  -4  340.57   13.42
  -2 -12  -4  334.20   20.11
  -2 -12  -4  336.84   10.43
  -2  12   4  332.97   20.75
  -2  12   4  332.79   13.50
   2 -12   4  339.51   14.30
   2 -12   4  330.01   21.76
  -2 -13   4   20.03    9.87
  -2 -13   4   16.94    5.15
   2  13   4   16.00    4.48
   2  13   4   18.43   10.51
   2 -13  -4   21.39    6.64
   2 -13  -4   20.24    6.72
  -2  13  -4   14.35    4.40
  -2  13  -4   19.84    6.56
   2  13  -4   17.60    5.15
   2  13  -4    4.29    9.90
  -2 -13  -4   11.20    4.64
  -2 -13  -4   27.07    6.08
   2 -13   4   17.36    6.75
   2 -13   4   20.94    6.56
  -2  13   4   16.03    6.21
  -2  13   4   20.83    6.64
  -2 -14   4   11.10   10.16
  -2 -14   4   18.51    5.68
   2  14   4    8.21    5.23
   2  14   4   -2.48   10.59
   2 -14  -4   27.58    7.07
   2 -14  -4   14.51    6.93
  -2  14  -4   14.24   11.36
  -2  14  -4   18.51    7.49
   2  14  -4   16.99    3.39
   2  14  -4   20.86    6.48
  -2 -14  -4   21.18   10.27
  -2  14   4   23.58   11.07
  -2  14   4    2.61    6.29
   2 -14   4   -1.28    5.76
   2 -14   4   24.80   11.18
  -2 -15   4    2.11    4.21
  -2 -15   4    0.93    3.39
   2  15   4   -0.96    4.51
   2 -15  -4    4.11    4.72
   2 -15  -4    1.04    4.80
  -2  15  -4   -3.87    5.07
  -2  15  -4   -5.49    7.84
   2  15  -4   -0.80    3.76
   2  15  -4   -3.41    6.88
  -2 -15  -4    1.33    6.96
  -2  15   4   -5.25    4.40
  -2  15   4   -2.64    7.68
   2 -15   4   -1.92    7.68
   2 -15   4    1.57    4.08
  -2 -16   4   20.48   12.78
   2 -16  -4   43.72    8.51
   2 -16  -4   37.69    8.43
  -2  16  -4   45.66    9.18
  -2  16  -4   37.87   13.47
   2  16   4   -0.21   13.23
   2 -16   4    6.32    4.45
   2 -16   4   39.31    8.70
   2  16  -4    1.04    6.11
  -2 -16  -4    5.76   10.80
  -2  16   4   43.45    8.46
  -2 -17   4    8.75    7.12
   2 -17  -4   20.16    7.81
  -2  17  -4   13.36    8.46
  -2  17   4    7.84    6.69
   2 -17   4    6.24    6.85
  -3   0   4   -0.11    2.88
  -3   0   4    3.07    1.36
   3   0  -4    0.27    1.33
   3   0  -4    0.61    1.84
  -3   0  -4    1.57    1.89
  -3   0  -4   -2.13    1.65
   3   0   4   -0.75    1.73
   3   0   4   -0.16    1.57
   3  -1  -4  835.15   18.72
   3  -1  -4  838.27   14.35
  -3   1  -4  842.73   18.59
  -3   1  -4  835.55   15.39
   3   1   4  866.76   15.15
   3   1   4  865.43   11.84
  -3   1   4  859.08   14.67
  -3   1   4  843.87   12.11
   3  -1   4  866.65   15.42
   3  -1   4  828.14   14.30
   3   1  -4  812.75   10.08
   3   1  -4  872.73   11.82
   3   1  -4  845.15   19.87
   3   1  -4  848.14   19.44
  -3  -1  -4  868.73   11.95
  -3  -1  -4  843.55   15.12
   3  -2  -4   59.96    3.76
   3  -2  -4   46.68    4.64
  -3   2  -4   59.72    3.39
  -3   2  -4   56.76    6.00
  -3   2   4   56.14    3.55
  -3   2   4   60.52    4.72
   3  -2   4   57.88    3.63
   3  -2   4   58.33    3.28
   3   2  -4   57.58    4.40
   3   2  -4   56.60    4.13
  -3  -2  -4   57.50    1.76
  -3  -2  -4   58.17    6.80
  -3  -2  -4   63.08    7.12
  -3  -2  -4   57.56    1.97
   3  -3  -4  461.10   12.83
   3  -3  -4  436.70    8.64
  -3   3  -4  447.53   12.67
  -3   3  -4  454.84   12.51
  -3   3   4  452.22    8.67
  -3   3   4  445.80   11.74
   3  -3   4  456.17   11.76
   3  -3   4  439.95   12.59
   3   3  -4  437.23   10.06
   3   3  -4  446.25   14.83
  -3  -3  -4  453.61   10.30
  -3  -3  -4  448.94   14.27
   3  -4  -4  130.40    7.65
   3  -4  -4  133.47    7.97
  -3   4  -4  126.96    5.01
  -3   4  -4  124.53    5.49
  -3   4   4  125.14    5.01
  -3   4   4  124.05    7.07
   3  -4   4  122.26    4.59
   3  -4   4  120.50    5.25
   3   4  -4  120.93    9.87
   3   4  -4  121.97    9.18
  -3  -4  -4  124.80    6.16
  -3  -4  -4  124.96    9.52
   3  -5  -4  665.36   13.68
   3  -5  -4  678.59   17.28
  -3   5  -4  679.07   13.07
  -3   5  -4  662.75   14.43
  -3   5   4  673.33   18.11
  -3   5   4  664.11   15.79
   3  -5   4  686.43   18.94
   3  -5   4  663.55   12.27
   3   5  -4  659.81   14.27
  -3  -5  -4  663.55   14.78
  -3  -5  -4  689.71   14.88
   3   5  -4  658.50   20.19
   3  -6  -4   54.57    5.04
   3  -6  -4   34.81    6.64
  -3   6  -4   50.84    8.64
  -3   6  -4   47.24    4.13
  -3  -6   4   47.66    1.89
  -3  -6   4   48.73    8.72
  -3   6   4   50.94    7.79
  -3   6   4   44.89    5.84
   3  -6   4   46.01    8.35
   3  -6   4   47.40    5.95
   3   6  -4   50.09    5.39
  -3  -6  -4   51.50    5.33
   3   6  -4   48.94    1.44
   3  -7  -4  512.21   19.44
   3  -7  -4  510.26   11.74
  -3   7  -4  515.97   20.32
  -3   7  -4  511.38   15.98
  -3  -7   4  513.78   13.55
  -3  -7   4  523.22    8.70
   3   7   4  511.86    7.17
   3   7   4  511.19   13.63
  -3   7   4  502.10   14.56
  -3   7   4  492.63   18.56
   3  -7   4  499.49   19.50
   3  -7   4  502.98   11.18
   3   7  -4  517.04    7.57
   3   7  -4  533.20   19.66
  -3  -7  -4  528.42   14.06
  -3  -7  -4  517.94    7.25
   3  -8  -4  130.85   10.00
   3  -8  -4  157.68   13.23
  -3   8  -4  132.11   13.71
  -3   8  -4  133.04   10.06
  -3  -8   4  135.60    4.05
   3   8   4  132.75   12.80
   3   8   4  136.67    3.28
  -3  -8   4  128.05   12.38
  -3   8   4  135.68    5.55
  -3   8   4  141.49    7.79
   3  -8   4  137.47    8.91
   3  -8   4  127.41   12.88
   3   8  -4  138.40    5.33
   3   8  -4  137.47   12.62
  -3  -8  -4  128.48   12.99
  -3  -8  -4  138.80    3.36
   3  -9  -4  162.62    9.07
   3  -9  -4  172.91   10.51
  -3   9  -4  148.59    9.23
  -3   9  -4  157.92   10.46
  -3  -9   4  165.74    8.46
  -3  -9   4  158.86    5.07
   3   9   4  161.05    4.19
   3   9   4  158.35    8.91
  -3   9   4  156.59    8.83
  -3   9   4  155.18    6.11
   3   9  -4  180.73   13.15
[truncated: 393,436 more chars]
