# Supplementary material for: Crystal structure of bis­(1-ethyl­pyridinium) dioxonium hexa­cyanidoferrate(II)
Source: Acta Crystallogr E Crystallogr Commun. 2017 Jan 20;73(Pt 2):219–22. doi: 10.1107/S2056989017000810 (PMC5290569; doi:10.1107/S2056989017000810)
Supplement: Supplementary file 2 [file e-73-00219-Isup2.hkl]

data_I                                                                          
_shelx_title ' Etpy_Fe'                                                         
_shelx_refln_list_code          4                                               
_shelx_F_calc_maximum      118.82                                               
_exptl_crystal_F_000       488.00                                               
_reflns_d_resolution_high  0.6702                                               
                                                                                
loop_                                                                           
 _space_group_symop_operation_xyz                                               
 'x, y, z'                                                                      
 '-x, -y, z'                                                                    
 '-x+1/2, y+1/2, -z+1/2'                                                        
 'x+1/2, -y+1/2, -z+1/2'                                                        
 '-x, -y, -z'                                                                   
 'x, y, -z'                                                                     
 'x-1/2, -y-1/2, z-1/2'                                                         
 '-x-1/2, y-1/2, z-1/2'                                                         
                                                                                
_cell_length_a    11.8807                                                       
_cell_length_b    12.1279                                                       
_cell_length_c     8.3962                                                       
_cell_angle_alpha  90.000                                                       
_cell_angle_beta   90.000                                                       
_cell_angle_gamma  90.000                                                       
                                                                                
_shelx_F_squared_multiplier     1.000                                           
                                                                                
loop_                                                                           
 _refln_index_h                                                                 
 _refln_index_k                                                                 
 _refln_index_l                                                                 
 _refln_F_squared_calc                                                          
 _refln_F_squared_meas                                                          
 _refln_F_squared_sigma                                                         
 _refln_observed_status                                                         
   2   0   0       7049.94       6869.86        52.98 o                         
   4   0   0         10.55         16.34         1.60 o                         
   6   0   0       1504.92       1436.14        12.04 o                         
   8   0   0        230.08        225.34         5.26 o                         
  10   0   0       1466.76       1486.68        18.23 o                         
  12   0   0        270.05        252.26         8.30 o                         
  14   0   0         15.75         20.41         3.32 o                         
  16   0   0         44.39         43.96         5.75 o                         
   2   1   0         29.33         27.07         1.11 o                         
   3   1   0       1403.62       1209.00         7.13 o                         
   4   1   0         36.66         23.22         1.46 o                         
   5   1   0        382.07        382.86         3.49 o                         
   6   1   0        423.08        471.37         4.44 o                         
   7   1   0        574.29        553.34         5.11 o                         
   8   1   0        778.87        793.92         6.93 o                         
   9   1   0        127.07        119.13         2.63 o                         
  10   1   0        204.43        203.91         4.18 o                         
  11   1   0        765.53        775.77         8.09 o                         
  12   1   0         22.20         23.54         2.54 o                         
  13   1   0        213.22        220.96         5.52 o                         
  14   1   0         16.44         11.55         2.96 o                         
  15   1   0          2.75          2.38         2.42 o                         
  16   1   0         34.06         40.32         4.30 o                         
  17   1   0        143.47        154.07         6.41 o                         
   0   2   0       1253.61       1226.14         8.74 o                         
   1   2   0         33.17         30.84         1.31 o                         
   2   2   0       1313.68       1232.77         7.08 o                         
   3   2   0       6167.54       6125.53        36.77 o                         
   4   2   0        687.15        745.10         5.61 o                         
   5   2   0       1059.42       1131.93         7.55 o                         
   6   2   0       1536.86       1520.25         9.44 o                         
   7   2   0        138.59        151.21         2.60 o                         
   8   2   0        703.59        680.93         6.06 o                         
   9   2   0         90.60        100.70         3.05 o                         
  10   2   0        335.68        354.45         4.59 o                         
  11   2   0          2.16          3.75         1.85 o                         
  12   2   0        208.73        221.25         4.89 o                         
  13   2   0         40.15         43.04         2.91 o                         
  14   2   0         13.75         13.31         2.47 o                         
  15   2   0          0.04          4.02         2.30 o                         
  16   2   0         32.03         31.38         3.30 o                         
  17   2   0          0.42          1.02         2.64 o                         
   1   3   0       5235.02       5216.84        30.68 o                         
   2   3   0       9064.63       9877.68        64.09 o                         
   3   3   0       1587.78       1588.82         9.20 o                         
   4   3   0        273.23        282.04         3.26 o                         
   5   3   0        940.93        881.78         6.15 o                         
   6   3   0       2282.27       2421.61        14.88 o                         
   7   3   0       2189.20       2197.81        14.14 o                         
   8   3   0         59.07         67.33         2.38 o                         
   9   3   0        995.90        995.21         8.49 o                         
  10   3   0         40.77         40.65         2.69 o                         
  11   3   0        313.04        339.37         5.52 o                         
  12   3   0         41.03         42.55         2.93 o                         
  13   3   0         21.62         21.62         2.51 o                         
  14   3   0         76.45         78.88         5.90 o                         
  15   3   0          0.59         -2.82         2.82 o                         
  16   3   0         34.55         37.11         3.99 o                         
  17   3   0         55.22         58.58         4.27 o                         
   0   4   0       2132.45       2218.91        19.00 o                         
   1   4   0       6721.74       7035.55        43.02 o                         
   2   4   0       3776.55       3805.84        22.08 o                         
   3   4   0        435.27        497.30         4.06 o                         
   4   4   0       3230.84       3227.21        19.05 o                         
   5   4   0        308.65        250.86         3.46 o                         
   6   4   0       1588.46       1582.62        10.52 o                         
   7   4   0        591.38        591.04         4.62 o                         
   8   4   0       1058.80       1027.40         8.20 o                         
   9   4   0        251.13        257.87         3.97 o                         
  10   4   0        797.41        823.92         7.57 o                         
  11   4   0         60.98         61.91         3.02 o                         
  12   4   0        360.70        363.35         5.27 o                         
  13   4   0         59.12         55.42         3.33 o                         
  14   4   0         83.91         89.45         3.88 o                         
  15   4   0         23.04         21.74         4.17 o                         
  16   4   0         28.29         31.53         4.97 o                         
  17   4   0          6.50          7.47         3.35 o                         
   1   5   0       1994.55       1961.81        12.17 o                         
   2   5   0       2110.75       2122.18        12.53 o                         
   3   5   0        165.69        217.02         2.74 o                         
   4   5   0         32.95         45.98         1.87 o                         
   5   5   0         72.80         40.72         1.96 o                         
   6   5   0         65.77         71.80         2.41 o                         
   7   5   0        119.03        113.45         2.69 o                         
   8   5   0        199.28        188.43         3.69 o                         
   9   5   0       1430.17       1448.59        11.71 o                         
  10   5   0         43.79         40.37         2.43 o                         
  11   5   0        477.26        483.94         6.36 o                         
  12   5   0          3.06          2.51         2.15 o                         
  13   5   0         45.47         43.16         3.43 o                         
  14   5   0         14.98         14.00         2.85 o                         
  15   5   0        124.28        125.74        10.18 o                         
  16   5   0         29.25         20.51         5.05 o                         
  17   5   0         12.27          9.29         3.39 o                         
   0   6   0        631.76        669.74         8.74 o                         
   1   6   0        456.54        520.25         4.87 o                         
   2   6   0       3076.48       2882.46        17.07 o                         
   3   6   0        432.19        479.12         4.45 o                         
   4   6   0       1299.31       1245.84         9.08 o                         
   5   6   0        242.75        242.62         3.36 o                         
   6   6   0          4.94          2.40         1.33 o                         
   7   6   0        307.81        305.12         3.79 o                         
   8   6   0        208.05        212.65         4.17 o                         
   9   6   0         60.68         58.81         3.18 o                         
  10   6   0         14.87         16.66         2.16 o                         
  11   6   0          0.65          1.99         1.47 o                         
  12   6   0         40.61         43.69         2.79 o                         
  13   6   0         42.31         41.64         3.43 o                         
  14   6   0         60.91         51.06         7.45 o                         
  15   6   0         30.21         21.54         3.90 o                         
  16   6   0         53.45         38.78         7.60 o                         
   1   7   0       2251.72       2183.99        13.36 o                         
   2   7   0        266.06        245.04         3.70 o                         
   3   7   0       3171.58       3193.30        20.23 o                         
   4   7   0          0.22          0.09         0.92 o                         
   5   7   0        919.93        896.50         7.12 o                         
   6   7   0         33.38         44.12         2.16 o                         
   7   7   0        209.25        212.83         3.60 o                         
   8   7   0          0.91          1.23         1.69 o                         
   9   7   0        191.87        213.96         3.74 o                         
  10   7   0          3.36          4.12         1.50 o                         
  11   7   0         10.37          9.59         2.22 o                         
  12   7   0         26.29         24.52         2.64 o                         
  13   7   0         96.41        113.29         4.35 o                         
  14   7   0          4.45          4.34         2.03 o                         
  15   7   0        184.73        198.79         7.64 o                         
  16   7   0          1.91          6.05         3.84 o                         
   0   8   0         18.99         17.14         3.29 o                         
   1   8   0         66.11         71.41         2.71 o                         
   2   8   0       2245.44       2272.72        15.59 o                         
   3   8   0        416.58        426.35         4.91 o                         
   4   8   0        957.40       1036.81         8.11 o                         
   5   8   0         38.07         39.86         2.95 o                         
   6   8   0         21.35         29.25         2.27 o                         
   7   8   0        161.46        141.09         3.39 o                         
   8   8   0        865.09        841.79         7.96 o                         
   9   8   0          9.61         12.03         2.14 o                         
  10   8   0        371.09        352.01         5.56 o                         
  11   8   0        122.03        130.01         4.29 o                         
  12   8   0        148.32        149.21         4.46 o                         
  13   8   0         75.26         67.29         4.64 o                         
  14   8   0        175.37        188.93         6.44 o                         
  15   8   0          0.39          3.06         2.29 o                         
   1   9   0          3.92          6.68         1.57 o                         
   2   9   0         26.51         17.79         2.23 o                         
   3   9   0        620.69        660.54         7.32 o                         
   4   9   0        235.11        232.22         4.00 o                         
   5   9   0        714.01        739.08         7.05 o                         
   6   9   0         21.30         19.42         1.93 o                         
   7   9   0        222.37        223.92         4.35 o                         
   8   9   0        237.02        224.37         4.06 o                         
   9   9   0        151.36        160.54         4.49 o                         
  10   9   0         26.54         27.75         2.41 o                         
  11   9   0         31.98         38.49         3.31 o                         
  12   9   0         94.33         94.12         4.67 o                         
  13   9   0        103.44        115.92         8.11 o                         
  14   9   0          7.78          6.52         2.47 o                         
  15   9   0        114.22         97.95        10.78 o                         
   0  10   0         34.96         41.49         4.79 o                         
   1  10   0        202.37        193.71         4.06 o                         
   2  10   0        162.79        173.69         3.37 o                         
   3  10   0         62.32         68.06         3.07 o                         
   4  10   0        791.24        826.68         7.98 o                         
   5  10   0         10.23          7.14         2.11 o                         
   6  10   0        322.30        376.46         5.94 o                         
   7  10   0         57.28         73.35         3.23 o                         
   8  10   0        142.83        160.03         3.77 o                         
   9  10   0         35.94         27.75         3.07 o                         
  10  10   0         95.82        102.09         3.54 o                         
  11  10   0          2.47          2.10         2.32 o                         
  12  10   0          0.59          2.59         2.55 o                         
  13  10   0          0.22          1.38         1.68 o                         
  14  10   0         31.92         22.30         3.95 o                         
   1  11   0         12.82         13.71         2.57 o                         
   2  11   0         95.16        101.25         4.51 o                         
   3  11   0        753.51        780.66         8.60 o                         
   4  11   0        566.33        547.84         6.91 o                         
   5  11   0        493.31        517.19         7.23 o                         
   6  11   0         15.65         13.13         2.08 o                         
   7  11   0        522.59        539.46         6.85 o                         
   8  11   0         81.14         84.16         3.59 o                         
   9  11   0         67.10         66.29         3.21 o                         
  10  11   0         17.21         15.43         2.64 o                         
  11  11   0         48.53         37.18         4.35 o                         
  12  11   0         14.88          6.05         2.15 o                         
  13  11   0        152.18        184.26         9.83 o                         
   0  12   0        250.10        254.83         8.43 o                         
   1  12   0         23.24         25.52         2.52 o                         
   2  12   0        176.85        176.79         3.71 o                         
   3  12   0         17.88         18.18         2.07 o                         
   4  12   0        483.41        473.17         6.87 o                         
   5  12   0         50.14         51.38         3.04 o                         
   6  12   0        316.14        313.87         5.98 o                         
   7  12   0         26.93         23.41         2.45 o                         
   8  12   0         37.29         32.41         3.16 o                         
   9  12   0          0.14         -0.98         1.71 o                         
  10  12   0         64.00         69.73         4.59 o                         
  11  12   0          1.34          2.97         1.98 o                         
  12  12   0        153.49        170.23        11.46 o                         
   1  13   0        324.84        334.23         5.50 o                         
   2  13   0         61.35         71.20         3.41 o                         
   3  13   0        340.50        350.79         7.13 o                         
   4  13   0          1.34          0.91         1.72 o                         
   5  13   0         52.32         48.28         3.27 o                         
   6  13   0          0.50         -0.69         2.09 o                         
   7  13   0         54.34         75.02         5.37 o                         
   8  13   0          3.57          1.81         1.64 o                         
   9  13   0          1.24          0.56         1.77 o                         
  10  13   0          6.17          6.86         2.90 o                         
  11  13   0         11.09         12.09         3.73 o                         
   0  14   0        150.87        159.85         8.33 o                         
   1  14   0          1.74          0.33         1.43 o                         
   2  14   0          8.47          7.60         3.14 o                         
   3  14   0         42.73         46.32         3.74 o                         
   4  14   0        245.25        279.28         5.85 o                         
   5  14   0          2.26          1.35         2.26 o                         
   6  14   0        343.60        368.46         8.20 o                         
   7  14   0         27.87         25.28         4.78 o                         
   8  14   0          3.24         -1.17         2.08 o                         
   9  14   0         15.61         15.13         3.33 o                         
  10  14   0          1.10          1.80         3.26 o                         
  11  14   0         14.18          7.47         5.18 o                         
   1  15   0         19.95         15.68         2.93 o                         
   2  15   0         90.92         84.28         9.63 o                         
   3  15   0         76.27         83.23         5.06 o                         
   4  15   0          0.19          1.59         2.32 o                         
   5  15   0        352.55        373.57         9.07 o                         
   6  15   0          2.10          6.06         2.84 o                         
   7  15   0        140.28        153.23         6.40 o                         
   8  15   0         15.60         13.08         3.63 o                         
   9  15   0         17.85         16.85         5.77 o                         
   0  16   0         94.53         57.44        46.53 o                         
   1  16   0          1.21          1.85         1.95 o                         
   3  16   0          3.40          1.30         1.97 o                         
   4  16   0         95.36         47.70        22.89 o                         
   5  16   0          1.98          1.35         2.51 o                         
   6  16   0        236.81        236.44         8.74 o                         
   7  16   0          1.12          5.05         2.44 o                         
   8  16   0         53.67         24.04        22.21 o                         
   1  17   0         39.40         23.89         7.99 o                         
   2  17   0          3.29          2.53         2.43 o                         
   3  17   0         23.50          6.22         4.40 o                         
   4  17   0          0.02          1.03         2.09 o                         
   5  17   0         68.82         10.68         8.71 o                         
   6  17   0          9.87          5.34         4.51 o                         
   0  18   0         20.15          5.86         4.33 o                         
   1  18   0          0.00         -0.37         2.18 o                         
   3   0   1        653.99        685.39         5.92 o                         
   5   0   1        228.04        179.38         2.24 o                         
   7   0   1          2.74          2.90         1.19 o                         
   9   0   1        422.73        397.61         4.87 o                         
  11   0   1        383.58        409.62         5.76 o                         
  13   0   1         45.62         49.46         2.72 o                         
  15   0   1         66.51         67.07         4.54 o                         
  17   0   1         46.91         43.72         4.23 o                         
   1   1   1        516.88        504.79         2.84 o                         
   2   1   1       7873.86       7508.01        42.72 o                         
   3   1   1       1870.36       2014.48         7.89 o                         
   4   1   1          7.58          6.41         0.81 o                         
   5   1   1        102.76        100.21         1.39 o                         
   6   1   1        636.37        570.34         3.12 o                         
   7   1   1         24.41         26.68         1.20 o                         
   8   1   1       1750.52       1730.69         8.59 o                         
   9   1   1         43.16         44.86         1.65 o                         
  10   1   1        175.41        175.40         2.82 o                         
  11   1   1          1.78          2.67         1.12 o                         
  12   1   1        185.76        193.50         3.21 o                         
  13   1   1          0.75          1.30         1.24 o                         
  14   1   1         53.00         49.23         2.33 o                         
  15   1   1          0.89          1.30         1.93 o                         
  16   1   1         35.40         43.48         3.10 o                         
  17   1   1          1.78          2.96         1.95 o                         
   1   2   1       7179.46       7021.11        39.29 o                         
   2   2   1       4879.47       4742.37        23.68 o                         
   3   2   1       3516.59       3535.24        22.91 o                         
   4   2   1        192.42        181.59         1.80 o                         
   5   2   1       5374.00       5441.09        23.32 o                         
   6   2   1          1.18          1.06         0.70 o                         
   7   2   1        634.93        615.69         4.14 o                         
   8   2   1         79.49         82.82         1.67 o                         
   9   2   1       1075.88       1089.89         6.59 o                         
  10   2   1         26.84         33.48         1.64 o                         
  11   2   1        486.03        485.70         4.28 o                         
  12   2   1         66.16         64.39         2.62 o                         
  13   2   1         41.01         40.55         1.97 o                         
  14   2   1          0.31         -0.25         1.35 o                         
  15   2   1        124.14        132.23         3.40 o                         
  16   2   1          8.72         10.48         2.18 o                         
  17   2   1         55.74         62.07         3.35 o                         
   0   3   1       2096.84       2034.00        12.19 o                         
   1   3   1       2393.09       2235.51         8.77 o                         
   2   3   1        111.06        102.72         1.46 o                         
   3   3   1       1383.13       1355.94         6.05 o                         
   4   3   1        476.49        464.33         2.86 o                         
   5   3   1        405.93        441.25         2.71 o                         
   6   3   1        710.03        639.82         3.60 o                         
   7   3   1        122.72        124.77         1.69 o                         
   8   3   1        586.40        576.35         3.90 o                         
   9   3   1         13.20         16.22         1.35 o                         
  10   3   1        687.24        697.14         5.04 o                         
  11   3   1          4.83          4.89         1.24 o                         
  12   3   1        307.91        318.56         3.56 o                         
  13   3   1         73.44         79.67         2.87 o                         
  14   3   1        133.00        141.28         3.11 o                         
  15   3   1          0.39          1.70         1.43 o                         
  16   3   1         33.91         40.12         2.74 o                         
  17   3   1          4.69         10.82         3.32 o                         
   1   4   1       1692.54       1799.48         7.43 o                         
   2   4   1        640.26        628.17         3.17 o                         
   3   4   1        321.31        262.92         2.28 o                         
   4   4   1        159.40        158.78         1.81 o                         
   5   4   1        439.93        537.98         3.14 o                         
   6   4   1        179.41        177.48         2.01 o                         
   7   4   1        504.70        494.94         3.35 o                         
   8   4   1         64.55         73.47         1.69 o                         
   9   4   1        604.91        600.38         4.37 o                         
  10   4   1          5.58          6.30         1.25 o                         
  11   4   1        364.94        372.40         3.77 o                         
  12   4   1          1.80          1.09         1.04 o                         
  13   4   1        112.86        121.28         3.25 o                         
  14   4   1          3.29          1.46         1.33 o                         
  15   4   1          2.82          3.63         1.80 o                         
  16   4   1          0.00          5.75         1.75 o                         
  17   4   1         19.57         20.83         3.01 o                         
   0   5   1       2764.01       2580.75        15.22 o                         
   1   5   1        210.06        216.99         2.05 o                         
   2   5   1       1892.40       1931.50         8.20 o                         
   3   5   1          5.77          3.22         0.80 o                         
   4   5   1       2820.99       2887.13        12.31 o                         
   5   5   1         12.45         15.39         1.03 o                         
   6   5   1        846.81        807.45         4.36 o                         
   7   5   1          4.68          3.97         1.02 o                         
   8   5   1        312.31        293.60         3.10 o                         
   9   5   1         26.60         24.07         1.55 o                         
  10   5   1        338.88        359.06         3.58 o                         
  11   5   1         16.26         15.14         1.56 o                         
  12   5   1        102.34        114.82         2.79 o                         
  13   5   1          1.44          1.23         1.20 o                         
  14   5   1         58.94         59.86         3.29 o                         
  15   5   1         31.93         20.17         2.63 o                         
  16   5   1         36.21         28.01         3.72 o                         
   1   6   1       1315.98       1258.08         5.91 o                         
   2   6   1        171.07        178.43         1.98 o                         
   3   6   1       1990.97       2010.02         8.68 o                         
   4   6   1          1.26          0.46         0.69 o                         
   5   6   1        900.01        908.23         4.91 o                         
   6   6   1        225.92        218.57         2.47 o                         
   7   6   1       2009.23       2000.91        10.05 o                         
   8   6   1         35.13         36.96         1.72 o                         
   9   6   1        323.55        325.18         2.98 o                         
  10   6   1          4.37          6.14         1.24 o                         
  11   6   1         72.60         74.48         2.43 o                         
  12   6   1          0.96          1.59         1.29 o                         
  13   6   1        205.90        209.42         3.51 o                         
  14   6   1          6.43          4.16         1.51 o                         
  15   6   1         60.77         53.48         4.46 o                         
  16   6   1          0.11          2.84         2.09 o                         
   0   7   1        849.14        759.26         5.69 o                         
   1   7   1        481.69        493.73         3.31 o                         
   2   7   1         25.95         20.31         1.11 o                         
   3   7   1        358.07        385.69         2.87 o                         
   4   7   1       1245.72       1175.82         6.29 o                         
   5   7   1          1.31          3.54         0.86 o                         
   6   7   1        548.56        584.44         4.03 o                         
   7   7   1        227.24        226.02         2.60 o                         
   8   7   1         24.42         22.19         1.61 o                         
   9   7   1        139.39        133.92         2.44 o                         
  10   7   1        351.40        358.69         3.80 o                         
  11   7   1         36.28         32.57         1.89 o                         
  12   7   1         22.77         20.34         1.91 o                         
  13   7   1         23.04         18.27         1.92 o                         
  14   7   1         76.72         80.75         3.86 o                         
  15   7   1          1.24          1.71         1.99 o                         
  16   7   1        105.99        115.30         6.53 o                         
   1   8   1        959.60        910.30         5.04 o                         
   2   8   1          7.67          7.88         1.32 o                         
   3   8   1        550.83        542.17         3.76 o                         
   4   8   1        151.27        169.60         2.14 o                         
   5   8   1        165.17        170.37         2.24 o                         
   6   8   1        301.04        303.40         3.06 o                         
   7   8   1        157.82        177.53         2.44 o                         
   8   8   1         31.59         36.54         1.65 o                         
   9   8   1          6.04          7.53         1.45 o                         
  10   8   1          5.32          4.96         1.37 o                         
  11   8   1         43.98         50.97         2.02 o                         
  12   8   1          5.73          5.48         1.64 o                         
  13   8   1        140.95        151.94         5.21 o                         
  14   8   1         43.53         38.23         3.85 o                         
  15   8   1         28.88         31.37         3.16 o                         
   0   9   1       1153.30       1164.57         9.05 o                         
   1   9   1         82.45         90.11         1.87 o                         
   2   9   1       1031.71       1030.32         6.45 o                         
   3   9   1         18.50         13.49         1.29 o                         
   4   9   1        379.83        411.99         3.89 o                         
   5   9   1          4.92          6.28         1.35 o                         
   6   9   1        187.94        199.35         2.76 o                         
   7   9   1          5.16          3.93         1.30 o                         
   8   9   1        256.60        276.85         3.27 o                         
   9   9   1          9.80          7.02         1.43 o                         
  10   9   1        293.63        297.80         3.66 o                         
  11   9   1         43.07         36.74         2.12 o                         
  12   9   1        196.23        202.57         3.77 o                         
  13   9   1          2.10          3.82         1.93 o                         
  14   9   1         42.99         40.57         4.43 o                         
  15   9   1          0.71          5.17         3.20 o                         
   1  10   1         85.73         91.20         2.29 o                         
   2  10   1         60.93         60.84         2.10 o                         
   3  10   1        464.05        476.31         4.41 o                         
   4  10   1          3.45          4.61         1.32 o                         
   5  10   1        779.25        773.77         5.20 o                         
   6  10   1         17.45         15.53         1.54 o                         
   7  10   1        546.45        553.74         4.77 o                         
   8  10   1          4.92          7.07         1.36 o                         
   9  10   1        224.30        232.88         3.58 o                         
  10  10   1         31.70         29.95         2.13 o                         
  11  10   1        123.71        127.22         3.77 o                         
  12  10   1          5.90          2.58         1.83 o                         
  13  10   1        179.05        204.00         7.28 o                         
  14  10   1          0.40          4.50         2.03 o                         
   0  11   1          2.69          2.29         1.82 o                         
   1  11   1         76.23         79.05         2.11 o                         
   2  11   1        172.93        185.45         2.64 o                         
   3  11   1         19.04         20.90         1.61 o                         
   4  11   1        383.71        396.57         3.99 o                         
   5  11   1         10.95         10.72         1.43 o                         
   6  11   1        383.81        392.75         3.96 o                         
   7  11   1         22.49         22.89         1.74 o                         
   8  11   1        166.63        174.71         3.00 o                         
   9  11   1         11.18         11.80         1.63 o                         
  10  11   1         12.99         13.78         2.01 o                         
  11  11   1          0.19          1.55         1.66 o                         
  12  11   1         51.60         59.02         3.91 o                         
  13  11   1          1.18          2.36         2.23 o                         
  14  11   1         31.26          4.78         3.52 o                         
   1  12   1        175.79        192.56         3.17 o                         
   2  12   1         52.34         49.45         1.99 o                         
   3  12   1         83.27         94.58         2.44 o                         
   4  12   1        106.43         99.19         2.67 o                         
   5  12   1        466.55        498.97         4.47 o                         
   6  12   1          5.59          4.75         1.39 o                         
   7  12   1         28.56         32.49         2.09 o                         
   8  12   1          5.89          5.19         1.62 o                         
   9  12   1         48.29         43.39         2.89 o                         
  10  12   1          0.16          3.36         1.81 o                         
  11  12   1         25.19         19.14         2.83 o                         
  12  12   1          2.74          8.80         2.93 o                         
  13  12   1          3.56          1.39         2.91 o                         
   0  13   1         93.92        101.67         3.41 o                         
   1  13   1          1.11          1.27         1.35 o                         
   2  13   1        305.12        317.86         4.20 o                         
   3  13   1         34.60         28.85         2.11 o                         
   4  13   1        228.99        238.27         3.72 o                         
   5  13   1          3.78          3.44         1.53 o                         
   6  13   1        194.59        197.96         3.22 o                         
   7  13   1          4.50          4.46         1.81 o                         
   8  13   1         97.16        106.34         3.48 o                         
   9  13   1         12.89         10.36         2.21 o                         
  10  13   1         16.95         18.31         2.88 o                         
  11  13   1          9.96          6.29         2.63 o                         
  12  13   1         99.61        113.06         8.32 o                         
   1  14   1        220.91        229.10         3.41 o                         
   2  14   1         11.58         12.42         1.86 o                         
   3  14   1        238.77        241.57         3.79 o                         
   4  14   1         13.66         12.50         1.92 o                         
   5  14   1        183.57        192.90         3.59 o                         
   6  14   1          7.09          5.03         1.54 o                         
   7  14   1         67.10         66.46         3.09 o                         
   8  14   1          0.90          2.07         1.68 o                         
   9  14   1         52.66         63.46         4.23 o                         
  10  14   1          0.70          1.18         2.10 o                         
  11  14   1         53.79         48.39        16.41 o                         
   0  15   1         50.69         41.04         5.76 o                         
   1  15   1          7.36          5.11         1.53 o                         
   2  15   1        122.84        141.58         5.27 o                         
   3  15   1          0.15          0.55         1.45 o                         
   4  15   1        111.01        124.20         4.20 o                         
   5  15   1          0.97          0.06         1.18 o                         
   6  15   1         60.17         49.59         5.19 o                         
   7  15   1          1.35          1.05         1.72 o                         
   8  15   1         24.76         14.46         2.85 o                         
   9  15   1          3.12          3.43         3.16 o                         
   1  16   1         22.15          9.31         3.07 o                         
   2  16   1          0.19          1.97         1.41 o                         
   3  16   1         64.56          6.37         2.58 o                         
   4  16   1         31.07         16.42         3.99 o                         
   5  16   1         46.25         25.92         5.18 o                         
   6  16   1         17.93         13.54         2.48 o                         
   7  16   1         18.76         10.12         3.27 o                         
   8  16   1          1.81          8.52         2.84 o                         
   1  17   1         18.82          7.10         1.81 o                         
   2  17   1         23.74          7.30         2.34 o                         
   3  17   1          7.58          5.79         1.82 o                         
   4  17   1         61.20          7.43         2.71 o                         
   5  17   1          0.55          0.89         1.62 o                         
   1  18   1         21.36          8.42         2.89 o                         
   0   0   2      14118.52      12695.51       325.31 o                         
   2   0   2       2989.88       3316.24        23.18 o                         
   4   0   2       4432.89       4506.08        25.94 o                         
   6   0   2        213.85        181.74         2.25 o                         
   8   0   2        221.66        211.12         3.31 o                         
  10   0   2        786.53        765.91         7.36 o                         
  12   0   2         96.99         90.95         3.70 o                         
  14   0   2        590.53        610.94         7.96 o                         
  16   0   2        140.78        150.37         5.04 o                         
   1   1   2        673.61        632.25         2.90 o                         
   2   1   2       5894.52       5884.77        41.50 o                         
   3   1   2      11530.33      11752.50        54.06 o                         
   4   1   2         49.49         54.65         1.14 o                         
   5   1   2         27.92         17.16         0.93 o                         
   6   1   2        409.50        428.04         2.60 o                         
   7   1   2        241.54        203.58         1.94 o                         
   8   1   2        153.27        163.80         2.07 o                         
   9   1   2        630.82        598.73         3.86 o                         
  10   1   2        103.03        100.94         2.05 o                         
  11   1   2        101.81        110.72         2.27 o                         
  12   1   2         19.11         16.60         1.50 o                         
  13   1   2        171.46        178.00         3.22 o                         
  14   1   2          1.94          2.88         1.43 o                         
  15   1   2        127.46        139.43         3.33 o                         
  16   1   2          0.14          2.56         1.93 o                         
  17   1   2         51.44         54.01         2.84 o                         
   0   2   2       1196.97       1336.38         8.05 o                         
   1   2   2       1024.68       1133.27         6.37 o                         
   2   2   2        542.43        592.92         4.02 o                         
   3   2   2       1028.77       1044.45         5.48 o                         
   4   2   2       2539.29       2490.43         9.62 o                         
   5   2   2         48.16         57.15         1.22 o                         
   6   2   2        916.18        903.66         4.32 o                         
   7   2   2         55.13         57.47         1.50 o                         
   8   2   2        644.01        598.54         4.05 o                         
   9   2   2          0.02          1.10         0.90 o                         
  10   2   2         48.96         55.24         1.72 o                         
  11   2   2        185.93        184.17         2.72 o                         
  12   2   2          6.51          9.21         1.47 o                         
  13   2   2          3.84          3.04         1.35 o                         
  14   2   2        157.92        170.68         3.29 o                         
  15   2   2          0.41          0.67         1.49 o                         
  16   2   2         48.70         50.73         2.74 o                         
  17   2   2          4.23         10.52         2.57 o                         
   1   3   2        183.51        207.39         1.74 o                         
   2   3   2        730.21        745.12         4.30 o                         
   3   3   2       2973.47       3003.07        12.52 o                         
   4   3   2        869.68        889.33         3.80 o                         
   5   3   2       1528.18       1474.37         6.17 o                         
   6   3   2        119.21        141.69         1.66 o                         
   7   3   2       1518.06       1505.87         7.53 o                         
   8   3   2         10.89         11.88         1.19 o                         
   9   3   2        664.73        676.69         4.56 o                         
  10   3   2         47.37         45.02         1.75 o                         
  11   3   2        141.89        157.75         2.75 o                         
  12   3   2         34.06         34.34         1.74 o                         
  13   3   2        167.84        182.64         3.27 o                         
  14   3   2          4.48          4.00         1.55 o                         
  15   3   2         83.55         79.54         4.50 o                         
  16   3   2         17.45         19.06         2.58 o                         
  17   3   2         28.56         27.13         4.00 o                         
   0   4   2       1802.99       1894.37        10.54 o                         
   1   4   2          4.68         13.93         0.93 o                         
   2   4   2       2035.32       1996.12         8.00 o                         
   3   4   2         41.73         30.11         0.83 o                         
   4   4   2       1251.97       1200.19         5.17 o                         
   5   4   2        985.49        997.61         4.48 o                         
   6   4   2       1193.89       1169.54         5.74 o                         
   7   4   2         35.08         30.07         1.25 o                         
   8   4   2       1061.99       1038.88         5.86 o                         
   9   4   2        236.50        233.48         2.83 o                         
  10   4   2        663.46        689.03         5.32 o                         
  11   4   2         75.84         76.62         2.08 o                         
  12   4   2        357.00        360.15         4.47 o                         
  13   4   2         49.96         50.12         3.16 o                         
  14   4   2        107.48        117.35         3.51 o                         
  15   4   2          0.07         -0.55         1.44 o                         
  16   4   2         38.84         33.48         3.21 o                         
  17   4   2         20.25         21.34         3.67 o                         
   1   5   2       2738.26       2656.00        10.94 o                         
   2   5   2        466.88        507.26         2.93 o                         
   3   5   2         17.61          8.80         0.77 o                         
   4   5   2        795.93        840.44         4.01 o                         
   5   5   2       2162.59       2029.10         8.81 o                         
   6   5   2          0.25          1.02         0.67 o                         
   7   5   2        228.79        229.83         2.47 o                         
   8   5   2         43.60         46.38         1.65 o                         
   9   5   2        167.91        178.93         2.39 o                         
  10   5   2         26.07         23.20         1.57 o                         
  11   5   2        271.21        270.96         3.04 o                         
  12   5   2        124.73        125.26         2.59 o                         
  13   5   2         78.45         78.57         2.44 o                         
  14   5   2          6.24          3.82         1.36 o                         
  15   5   2         80.97         84.12         4.36 o                         
  16   5   2          9.92          4.95         2.42 o                         
   0   6   2        610.90        599.66         4.95 o                         
   1   6   2        831.79        846.43         4.18 o                         
   2   6   2        902.54        808.94         4.17 o                         
   3   6   2         15.96         20.49         1.07 o                         
   4   6   2        182.49        170.48         1.85 o                         
   5   6   2        384.85        390.61         2.84 o                         
   6   6   2        406.19        394.08         3.02 o                         
   7   6   2          9.97         10.00         1.10 o                         
   8   6   2         85.75         95.35         1.84 o                         
   9   6   2         33.72         35.95         1.54 o                         
  10   6   2         10.49         10.29         1.31 o                         
  11   6   2          8.18          8.23         1.45 o                         
  12   6   2        220.42        229.02         3.51 o                         
  13   6   2         32.26         25.71         1.98 o                         
  14   6   2         15.70         12.03         2.39 o                         
  15   6   2          0.07          2.35         2.11 o                         
  16   6   2         42.23         23.23         5.62 o                         
   1   7   2       2462.46       2432.82        10.68 o                         
   2   7   2         19.59         27.32         1.11 o                         
   3   7   2         78.01         64.55         1.54 o                         
   4   7   2          1.59          2.40         0.87 o                         
   5   7   2       1167.46       1152.99         6.04 o                         
   6   7   2          0.26          2.72         0.96 o                         
   7   7   2        451.64        455.08         3.33 o                         
   8   7   2         14.57         13.47         1.24 o                         
   9   7   2         19.60         21.91         1.49 o                         
  10   7   2          5.53          6.77         1.29 o                         
  11   7   2        180.40        193.41         2.91 o                         
  12   7   2          2.34          4.00         1.47 o                         
  13   7   2        142.05        161.14         4.96 o                         
  14   7   2          0.00          0.01         1.92 o                         
  15   7   2         72.85         64.00         8.93 o                         
  16   7   2         10.70          5.92         3.61 o                         
   0   8   2       1990.74       1918.64        12.77 o                         
   1   8   2         67.31         71.47         2.04 o                         
   2   8   2       1374.35       1350.23         7.18 o                         
   3   8   2         62.08         53.90         1.43 o                         
   4   8   2        549.88        567.41         3.78 o                         
   5   8   2         73.83         63.75         1.83 o                         
   6   8   2        639.56        639.33         4.22 o                         
   7   8   2          1.48          3.31         1.00 o                         
   8   8   2        270.36        276.43         2.88 o                         
   9   8   2         23.67         23.65         1.56 o                         
  10   8   2        156.60        162.41         2.61 o                         
  11   8   2          0.42          0.38         1.17 o                         
  12   8   2        316.29        322.94         9.00 o                         
  13   8   2          9.65          8.20         2.21 o                         
  14   8   2         32.33         26.90         3.02 o                         
  15   8   2          7.09          1.82         2.37 o                         
   1   9   2        857.24        876.10         5.34 o                         
   2   9   2          1.06          0.70         0.96 o                         
   3   9   2          4.33          3.80         1.13 o                         
   4   9   2        448.56        454.33         3.92 o                         
   5   9   2        414.07        430.16         3.44 o                         
   6   9   2        103.67        102.07         2.22 o                         
   7   9   2        374.30        389.98         3.60 o                         
   8   9   2          9.72         10.31         1.45 o                         
   9   9   2        146.00        154.66         2.52 o                         
  10   9   2          1.05          2.58         1.14 o                         
  11   9   2        203.83        213.59         3.94 o                         
  12   9   2         28.07         21.68         3.06 o                         
  13   9   2         34.22         29.08         3.22 o                         
  14   9   2          0.87          0.84         2.15 o                         
  15   9   2          7.11          4.46         3.45 o                         
   0  10   2        219.69        247.19         4.35 o                         
   1  10   2          1.66          2.14         1.19 o                         
   2  10   2          2.10          1.53         1.03 o                         
   3  10   2          7.75          8.47         1.35 o                         
   4  10   2        175.56        191.49         2.49 o                         
   5  10   2         59.34         58.96         1.84 o                         
   6  10   2        473.72        501.21         4.05 o                         
   7  10   2         20.64         17.60         1.73 o                         
   8  10   2        112.38        120.75         3.38 o                         
   9  10   2         39.40         34.60         1.90 o                         
  10  10   2        206.37        225.23         4.03 o                         
  11  10   2         63.92         67.28         4.18 o                         
  12  10   2         36.28         35.30         3.21 o                         
  13  10   2          7.02          5.71         2.47 o                         
  14  10   2          4.33          6.44         2.55 o                         
   1  11   2        348.47        363.44         3.25 o                         
   2  11   2         85.40         85.12         2.27 o                         
   3  11   2        351.39        356.45         3.74 o                         
   4  11   2          0.14         -0.07         0.90 o                         
   5  11   2        170.67        178.05         2.86 o                         
   6  11   2         40.84         37.73         1.77 o                         
   7  11   2        444.79        459.85         4.23 o                         
   8  11   2          1.35          1.52         1.17 o                         
   9  11   2        162.60        179.88         3.91 o                         
  10  11   2         54.64         57.29         3.87 o                         
  11  11   2        126.06        139.44         5.56 o                         
  12  11   2          0.01         -1.00         1.82 o                         
  13  11   2         56.29         50.86         5.35 o                         
   0  12   2        995.60       1010.18         9.16 o                         
   1  12   2        112.16        112.04         2.77 o                         
   2  12   2        438.40        446.63         3.85 o                         
   3  12   2         74.87         80.78         2.46 o                         
   4  12   2        173.23        184.98         3.22 o                         
   5  12   2          0.01         -1.20         1.20 o                         
   6  12   2         82.13         83.77         2.44 o                         
   7  12   2         19.88         17.77         1.82 o                         
   8  12   2        123.86        122.49         3.71 o                         
   9  12   2          0.52          2.78         1.84 o                         
  10  12   2        211.74        239.98         5.90 o                         
  11  12   2         11.02          6.48         2.41 o                         
  12  12   2         71.80         71.53         5.84 o                         
   1  13   2        220.55        232.52         3.43 o                         
   2  13   2          2.99         -0.53         1.06 o                         
   3  13   2        319.45        337.69         4.09 o                         
   4  13   2         27.42         27.60         2.19 o                         
   5  13   2          6.56          6.87         1.76 o                         
   6  13   2         10.14         10.85         1.83 o                         
   7  13   2         20.34         21.55         2.42 o                         
   8  13   2         21.06         15.39         1.90 o                         
   9  13   2         91.12         97.47         4.68 o                         
  10  13   2          1.02         -0.37         2.09 o                         
  11  13   2         32.10         31.43         3.62 o                         
  12  13   2          3.51          6.48         4.03 o                         
   0  14   2        221.54        233.03         5.63 o                         
   1  14   2         14.68         14.59         1.86 o                         
   2  14   2         81.27         85.59         2.62 o                         
   3  14   2         50.71         54.88         2.66 o                         
   4  14   2         72.99         82.51         2.75 o                         
   5  14   2         30.65         26.34         2.23 o                         
   6  14   2         28.47         31.61         2.82 o                         
   7  14   2         16.03         11.61         2.17 o                         
   8  14   2         36.28         34.57         3.58 o                         
   9  14   2          0.01          1.00         1.75 o                         
  10  14   2         54.59         34.09         7.89 o                         
   1  15   2         64.60         64.75         3.49 o                         
   2  15   2          0.55         -0.58         1.19 o                         
   3  15   2        261.12        280.00         6.91 o                         
   4  15   2          4.13          1.92         1.49 o                         
   6  15   2         25.67         13.88         2.98 o                         
   7  15   2         77.83         56.78        10.94 o                         
   8  15   2          0.71          3.29         2.12 o                         
   9  15   2        118.87         93.18         8.55 o                         
   0  16   2         32.43         27.74         6.70 o                         
   1  16   2          7.14          1.15         1.42 o                         
   2  16   2        127.66        134.78         6.06 o                         
   3  16   2          6.16          3.36         1.62 o                         
   4  16   2         65.79         44.96         8.38 o                         
   5  16   2          0.98         -0.55         1.46 o                         
   6  16   2         49.55         33.94         5.85 o                         
   7  16   2          6.89          3.85         2.46 o                         
   1  17   2         29.42         14.75         4.21 o                         
   2  17   2          1.58         -0.21         1.44 o                         
   3  17   2         37.08         11.72         5.01 o                         
   4  17   2         14.66          6.11         2.53 o                         
   5  17   2          5.09          2.08         2.48 o                         
   1   0   3       3671.42       3824.24        20.72 o                         
   3   0   3       1463.62       1489.66         8.35 o                         
   5   0   3       1145.51       1125.00         7.04 o                         
   7   0   3         26.16         16.37         1.57 o                         
   9   0   3         51.94         52.40         2.40 o                         
  11   0   3         63.44         64.83         3.23 o                         
  13   0   3         14.28         15.63         2.76 o                         
  15   0   3         61.38         62.52         3.83 o                         
  17   0   3         27.90         31.22         6.30 o                         
   0   1   3        213.72        222.17         2.22 o                         
   1   1   3          0.03          1.31         0.64 o                         
   2   1   3       1454.60       1350.74         5.70 o                         
   3   1   3          0.40          0.81         0.48 o                         
   4   1   3       2376.98       2299.70         9.04 o                         
   5   1   3         42.90         53.69         1.08 o                         
   6   1   3       2141.73       2138.20         9.05 o                         
   7   1   3         40.00         43.35         1.38 o                         
   8   1   3        382.53        371.05         3.07 o                         
   9   1   3         37.89         39.70         1.52 o                         
  10   1   3         32.87         29.64         1.52 o                         
  11   1   3         18.76         18.47         1.48 o                         
  12   1   3        351.20        364.20         3.97 o                         
  13   1   3          3.77          0.82         1.24 o                         
  14   1   3        321.30        329.20         4.46 o                         
  15   1   3          0.84          2.10         1.59 o                         
  16   1   3         66.69         64.99         3.88 o                         
  17   1   3          0.02          8.36         2.91 o                         
   1   2   3        164.80        126.33         1.44 o                         
   2   2   3        191.01        201.60         1.89 o                         
   3   2   3       1171.30       1110.19         6.02 o                         
   4   2   3       2211.91       2248.97        10.30 o                         
   5   2   3       4896.09       4944.68        20.82 o                         
   6   2   3        153.07        152.72         1.73 o                         
   7   2   3        749.21        730.95         4.31 o                         
   8   2   3          8.14          8.84         1.06 o                         
   9   2   3        425.59        429.04         3.65 o                         
  10   2   3         55.32         50.34         1.77 o                         
  11   2   3        422.14        412.83         3.84 o                         
  12   2   3         17.63         18.57         1.70 o                         
  13   2   3        227.22        239.84         3.37 o                         
  14   2   3          0.66         -1.06         1.31 o                         
  15   2   3        270.79        286.73         5.92 o                         
  16   2   3         62.19         58.59         3.91 o                         
  17   2   3         52.94         49.47         3.95 o                         
   0   3   3       3070.80       3029.80        16.71 o                         
   1   3   3        566.02        552.71         2.79 o                         
   2   3   3        998.07        935.16         6.81 o                         
   3   3   3        149.75        150.69         2.12 o                         
   4   3   3       1523.87       1491.84         8.24 o                         
   5   3   3          2.50          3.28         1.15 o                         
   6   3   3       1237.13       1161.29         5.56 o                         
   7   3   3        277.18        266.04         2.76 o                         
   8   3   3        312.50        310.13         2.57 o                         
   9   3   3          0.57          0.77         0.80 o                         
  10   3   3        170.52        169.83         2.45 o                         
  11   3   3         38.18         38.18         1.75 o                         
  12   3   3        125.22        130.91         3.37 o                         
  13   3   3         38.22         35.26         2.02 o                         
  14   3   3        113.92        126.60         3.51 o                         
  15   3   3          2.41          2.67         1.87 o                         
  16   3   3         30.31         29.70         3.99 o                         
   1   4   3         52.11         44.37         1.08 o                         
   2   4   3          2.38          7.43         0.61 o                         
   3   4   3       1473.23       1395.63         7.32 o                         
   4   4   3        100.43         92.44         2.41 o                         
   5   4   3        443.02        427.56         3.90 o                         
   6   4   3        513.49        541.92         3.44 o                         
   7   4   3        390.17        399.50         2.96 o                         
   8   4   3        422.54        388.47         2.68 o                         
   9   4   3         31.29         34.60         1.35 o                         
  10   4   3          2.25          2.14         0.97 o                         
  11   4   3        122.80        127.75         3.38 o                         
  12   4   3         45.10         45.58         1.96 o                         
  13   4   3        227.85        231.96         3.56 o                         
  14   4   3          4.99          1.61         1.93 o                         
  15   4   3         29.22         21.29         3.66 o                         
  16   4   3         10.92          5.64         2.37 o                         
   0   5   3        798.42        746.96         5.01 o                         
   1   5   3        819.78        849.63         4.01 o                         
   2   5   3        323.36        286.60         2.05 o                         
   3   5   3        592.82        644.75         3.16 o                         
   4   5   3        452.82        438.56         2.77 o                         
   5   5   3         42.05         46.60         0.92 o                         
   6   5   3        391.54        369.69         2.71 o                         
   7   5   3        376.31        373.48         3.15 o                         
   8   5   3        566.01        546.00         3.55 o                         
   9   5   3         70.30         69.27         1.61 o                         
  10   5   3        659.13        653.56         6.84 o                         
  11   5   3         81.01         78.26         2.14 o                         
  12   5   3        142.71        139.64         3.39 o                         
  13   5   3         36.41         29.77         3.16 o                         
  14   5   3         92.62         92.32         7.41 o                         
  15   5   3          1.75          0.29         1.81 o                         
  16   5   3         67.73         57.78         7.01 o                         
   1   6   3        736.67        726.39         3.81 o                         
   2   6   3          1.14          1.09         0.61 o                         
   3   6   3       2634.44       2623.76        11.38 o                         
   4   6   3        298.27        282.51         2.56 o                         
   5   6   3       1214.38       1119.72         5.84 o                         
   6   6   3         12.04         10.55         0.93 o                         
   7   6   3       1467.35       1422.90         7.15 o                         
   8   6   3         11.86         13.80         0.84 o                         
   9   6   3        130.11        130.26         1.83 o                         
  10   6   3         18.30         13.00         1.14 o                         
  11   6   3         18.67         17.70         1.89 o                         
  12   6   3         33.56         30.10         3.57 o                         
  13   6   3        168.38        176.29         4.51 o                         
  14   6   3          9.83          4.77         2.26 o                         
  15   6   3         69.56         42.71         7.63 o                         
  16   6   3         12.86          3.19         2.92 o                         
   0   7   3       1509.17       1436.27         9.33 o                         
   1   7   3          0.92          1.39         0.79 o                         
   2   7   3        528.86        533.11         3.58 o                         
   3   7   3         75.48         82.46         1.60 o                         
   4   7   3       1398.52       1348.16         7.39 o                         
   5   7   3        149.51        145.82         1.56 o                         
   6   7   3        371.67        388.33         2.78 o                         
   7   7   3        328.31        324.02         2.32 o                         
   8   7   3         11.05          9.68         0.72 o                         
   9   7   3          3.68          3.04         0.75 o                         
  10   7   3        243.07        236.80         4.76 o                         
  11   7   3         29.44         30.03         3.49 o                         
  12   7   3          1.26          0.30         1.67 o                         
  13   7   3          3.89          0.06         1.89 o                         
  14   7   3         30.75         28.55         4.88 o                         
  15   7   3         22.21         10.41         2.89 o                         
   1   8   3        827.12        846.62         5.21 o                         
   2   8   3         33.74         44.61         1.57 o                         
   3   8   3         53.90         57.81         1.63 o                         
   4   8   3        137.69        127.24         1.88 o                         
   5   8   3         51.73         48.80         1.34 o                         
   6   8   3         21.71         22.43         1.16 o                         
   7   8   3        129.38        140.33         2.14 o                         
   8   8   3         19.57         18.09         0.97 o                         
   9   8   3        267.65        261.83         4.71 o                         
  10   8   3          0.96          0.11         1.00 o                         
  11   8   3        132.68        155.37         4.88 o                         
  12   8   3          1.59          0.61         1.52 o                         
  13   8   3         76.96         78.27         4.39 o                         
  14   8   3         23.83         14.90         2.83 o                         
  15   8   3         22.36          9.74         3.29 o                         
   0   9   3        543.30        555.23         5.67 o                         
   1   9   3         22.72         24.96         1.61 o                         
   2   9   3        732.87        719.29         4.94 o                         
   3   9   3        474.93        476.92         3.88 o                         
   4   9   3        309.47        310.17         2.99 o                         
   5   9   3        104.72        100.61         2.00 o                         
   6   9   3         95.36         96.69         2.39 o                         
   7   9   3         10.84          9.90         1.00 o                         
   8   9   3        234.78        241.52         3.01 o                         
   9   9   3          0.31         -0.73         1.03 o                         
  10   9   3        350.40        391.09         6.39 o                         
  11   9   3          0.19          1.65         1.98 o                         
  12   9   3        180.50        208.98         5.35 o                         
  13   9   3         10.51          5.35         2.20 o                         
  14   9   3         33.00         21.77         4.03 o                         
   1  10   3       1123.66       1138.42         6.61 o                         
   2  10   3        464.67        466.80         3.93 o                         
   3  10   3        440.72        439.02         3.82 o                         
   4  10   3          5.89          4.45         1.18 o                         
   5  10   3        149.49        154.16         2.56 o                         
   6  10   3         29.97         23.69         1.51 o                         
   7  10   3        391.48        404.48         3.64 o                         
   8  10   3         75.27         68.80         2.46 o                         
   9  10   3        518.80        546.34         6.82 o                         
  10  10   3          6.86          6.14         2.44 o                         
  11  10   3        125.72        125.27         4.99 o                         
  12  10   3          8.44          4.18         2.23 o                         
  13  10   3         21.96         15.18         3.36 o                         
  14  10   3          0.07         -0.89         2.74 o                         
   0  11   3         40.27         38.24         2.70 o                         
   1  11   3        101.06        103.12         2.09 o                         
   2  11   3        136.00        156.39         2.57 o                         
   3  11   3         14.02         13.81         1.40 o                         
   4  11   3         58.97         71.47         2.14 o                         
   5  11   3         10.26          8.64         1.22 o                         
   6  11   3        124.84        133.04         2.43 o                         
   7  11   3         52.39         50.55         2.97 o                         
   8  11   3        314.87        328.46         5.55 o                         
   9  11   3          1.91          0.14         1.86 o                         
  10  11   3        106.31        113.45         4.53 o                         
  11  11   3         13.98         11.87         2.91 o                         
  12  11   3         43.45         39.50         4.03 o                         
  13  11   3          3.41          3.14         2.35 o                         
   1  12   3        173.02        188.53         2.88 o                         
   2  12   3         11.16         10.24         1.42 o                         
   3  12   3          4.09          4.22         1.29 o                         
   4  12   3         16.67         15.20         1.67 o                         
   5  12   3        101.67        110.78         2.68 o                         
   6  12   3          5.77          5.96         1.75 o                         
   7  12   3         16.74         21.79         2.45 o                         
   8  12   3          5.48          5.28         2.20 o                         
   9  12   3        181.41        220.82         5.28 o                         
  10  12   3          5.52          2.69         2.52 o                         
  11  12   3         97.25        120.06         5.21 o                         
  12  12   3          2.15          1.03         2.66 o                         
   0  13   3        914.61        933.19         9.75 o                         
   1  13   3          0.49          0.19         1.12 o                         
   2  13   3        575.97        580.71         5.15 o                         
   3  13   3         35.06         31.83         2.13 o                         
   4  13   3         21.08         22.26         1.90 o                         
   5  13   3          0.05          0.03         1.04 o                         
   6  13   3         36.09         36.79         3.19 o                         
   7  13   3         11.41         14.88         2.78 o                         
   8  13   3        211.25        236.35         6.57 o                         
   9  13   3          1.21          2.62         2.13 o                         
  10  13   3         89.51         91.50         7.14 o                         
  11  13   3          2.30          1.65         2.54 o                         
   1  14   3        355.23        371.98         4.54 o                         
   2  14   3         11.42          8.07         1.91 o                         
   3  14   3        163.02        179.55         3.32 o                         
   4  14   3          5.62          5.47         1.81 o                         
   5  14   3         82.86         95.21         4.51 o                         
   6  14   3          7.83          4.88         2.40 o                         
   7  14   3         51.47         40.45         5.66 o                         
   8  14   3          0.30         -0.09         1.48 o                         
   9  14   3         83.61         40.14        10.92 o                         
  10  14   3          9.85          6.50         2.94 o                         
   0  15   3        122.68        131.94         5.88 o                         
   1  15   3          3.10          1.20         1.46 o                         
   2  15   3         65.06         66.99         3.83 o                         
   3  15   3          1.67          0.27         1.32 o                         
   4  15   3          1.35         -0.06         1.54 o                         
   5  15   3          0.91         -0.82         1.92 o                         
   6  15   3          7.86          5.08         2.52 o                         
   7  15   3         13.24          9.36         2.73 o                         
   8  15   3         65.95         59.59         7.09 o                         
   1  16   3         99.89        113.57         4.05 o                         
   2  16   3         34.07         19.77         4.10 o                         
   3  16   3         35.30         29.41         5.67 o                         
   4  16   3         15.25          9.75         2.77 o                         
   5  16   3          9.96          5.32         2.15 o                         
   6  16   3         14.53          5.24         2.24 o                         
   7  16   3         20.48         19.32         5.60 o                         
   0  17   3        170.66        193.25         8.74 o                         
   1  17   3          0.33          0.40         1.44 o                         
   2  17   3         45.43         24.34         6.44 o                         
   3  17   3          6.62          1.00         1.89 o                         
   4  17   3         56.65         21.90         9.05 o                         
   0   0   4       9482.75       9846.49       104.40 o                         
   2   0   4         57.71         42.14         1.41 o                         
   4   0   4       1283.98       1298.45         8.38 o                         
   6   0   4       2985.22       2987.29        18.12 o                         
   8   0   4          9.84          8.42         1.61 o                         
  10   0   4        321.36        297.15         4.73 o                         
  12   0   4        600.72        612.23         7.78 o                         
  14   0   4        395.93        401.21         6.22 o                         
  16   0   4        104.14        116.44         7.92 o                         
   1   1   4       2491.92       2498.39        10.21 o                         
   2   1   4       1540.28       1658.00         6.44 o                         
   3   1   4       1148.37       1112.63         4.66 o                         
   4   1   4        920.57       1033.60         4.43 o                         
   5   1   4        687.38        650.75         3.31 o                         
   6   1   4        203.25        236.51         2.06 o                         
   7   1   4        612.30        611.94         3.68 o                         
   8   1   4        170.80        168.94         1.87 o                         
   9   1   4         26.74         23.05         1.33 o                         
  10   1   4          5.15          4.86         1.07 o                         
  11   1   4        233.33        229.64         2.74 o                         
  12   1   4         21.36         16.77         1.63 o                         
  13   1   4        144.19        147.46         2.96 o                         
  14   1   4         21.78         22.18         2.45 o                         
  15   1   4         19.68         23.01         2.66 o                         
  16   1   4          0.01         -0.31         2.88 o                         
   0   2   4        793.44        734.13         5.13 o                         
   1   2   4        386.08        411.41         2.35 o                         
   2   2   4         38.76         29.36         0.91 o                         
   3   2   4         69.73         75.61         1.17 o                         
   4   2   4       1036.02        939.64         4.81 o                         
   5   2   4        165.43        152.23         1.46 o                         
   6   2   4       2297.47       2295.57         9.99 o                         
   7   2   4        140.12        128.89         1.39 o                         
   8   2   4         50.38         55.79         1.48 o                         
   9   2   4          0.02         -0.14         0.73 o                         
  10   2   4          1.97          1.92         1.03 o                         
  11   2   4         65.43         70.56         3.12 o                         
  12   2   4         54.44         60.16         2.09 o                         
  13   2   4         18.68         17.12         2.07 o                         
  14   2   4         49.29         44.83         3.40 o                         
  15   2   4          4.99          7.03         2.65 o                         
  16   2   4         29.25         31.75         3.72 o                         
   1   3   4         49.91         92.64         1.27 o                         
   2   3   4        122.90        133.64         1.12 o                         
   3   3   4        658.50        587.07         4.26 o                         
   4   3   4         41.85         48.36         1.58 o                         
   5   3   4       1789.30       1793.94         9.68 o                         
   6   3   4         12.42         10.20         1.47 o                         
   7   3   4       1160.61       1179.96         8.17 o                         
   8   3   4        394.96        392.35         4.99 o                         
   9   3   4        228.92        231.11         2.75 o                         
  10   3   4         82.94         76.97         1.78 o                         
  11   3   4        264.83        283.12         3.19 o                         
  12   3   4         27.23         20.38         1.94 o                         
  13   3   4        240.46        251.87         4.26 o                         
  14   3   4         52.71         51.54         2.79 o                         
  15   3   4         63.55         66.85         5.17 o                         
  16   3   4          0.14         -1.07         2.29 o                         
   0   4   4       1448.07       1463.07         8.71 o                         
   1   4   4        809.59        779.64         3.82 o                         
   2   4   4       1536.09       1533.81         6.01 o                         
   3   4   4        146.94        163.58         2.36 o                         
   4   4   4        600.85        559.51         4.29 o                         
   5   4   4         84.81        101.12         2.89 o                         
   6   4   4        643.21        638.75         4.99 o                         
   7   4   4        140.77        136.39         3.19 o                         
   8   4   4       1069.91       1072.39         7.79 o                         
   9   4   4        337.82        326.85         4.42 o                         
  10   4   4        616.54        602.28         7.51 o                         
  11   4   4          6.87          3.99         0.95 o                         
  12   4   4        241.72        245.14         4.49 o                         
  13   4   4          2.56          2.65         1.82 o                         
  14   4   4         81.28         77.78         4.74 o                         
  15   4   4          1.02         -0.28         1.61 o                         
  16   4   4         49.11         37.11         7.55 o                         
   1   5   4       1317.61       1273.94         5.93 o                         
   2   5   4        156.52        169.77         1.65 o                         
   3   5   4        928.04        878.55         5.73 o                         
   4   5   4         35.53         33.67         1.66 o                         
   5   5   4       1447.65       1426.99         9.34 o                         
   6   5   4          9.63          9.43         1.60 o                         
   7   5   4         54.86         61.18         2.69 o                         
   8   5   4        352.75        360.69         4.73 o                         
   9   5   4        129.21        131.03         3.38 o                         
  10   5   4         32.45         27.85         2.62 o                         
  11   5   4         67.97         70.89         3.29 o                         
  12   5   4         62.38         55.36         3.03 o                         
  13   5   4         45.12         41.17         3.01 o                         
  14   5   4          1.05          2.13         2.07 o                         
  15   5   4         98.68         97.14         6.11 o                         
  16   5   4          1.44          2.22         2.58 o                         
   0   6   4         11.74         25.00         1.74 o                         
   1   6   4         45.25         45.49         1.24 o                         
   2   6   4       1065.80        999.23         5.02 o                         
   3   6   4         55.96         63.65         1.27 o                         
   4   6   4        366.52        368.64         3.70 o                         
   5   6   4        114.51        113.94         2.54 o                         
   6   6   4          4.39          2.91         1.51 o                         
   7   6   4        632.38        636.49         5.64 o                         
   8   6   4        317.58        330.15         4.54 o                         
   9   6   4         28.26         24.68         2.46 o                         
  10   6   4         61.61         68.05         3.04 o                         
  11   6   4         81.29         84.48         5.50 o                         
  12   6   4         41.73         35.98         3.76 o                         
  13   6   4          1.21         -0.28         1.77 o                         
  14   6   4         43.67         37.46         5.41 o                         
  15   6   4          0.62          0.42         1.73 o                         
   1   7   4        575.04        559.96         3.70 o                         
   2   7   4         14.95         12.72         1.04 o                         
   3   7   4        707.70        674.49         3.75 o                         
   4   7   4        105.17        109.68         1.50 o                         
   5   7   4        231.61        233.10         4.06 o                         
   6   7   4         22.28         19.81         2.02 o                         
   7   7   4        189.37        195.82         3.96 o                         
   8   7   4          8.35          7.13         2.02 o                         
   9   7   4        364.94        372.83         4.98 o                         
  10   7   4          0.63         -1.79         1.79 o                         
  11   7   4         59.42         57.24         4.62 o                         
  12   7   4          0.02          1.02         1.92 o                         
  13   7   4         89.15         79.74         9.83 o                         
  14   7   4          0.01          0.65         1.95 o                         
  15   7   4        174.98        196.59        11.97 o                         
   0   8   4        231.79        223.83         3.72 o                         
   1   8   4        144.20        151.27         2.09 o                         
   2   8   4       2224.03       2217.66        10.87 o                         
   3   8   4        194.03        179.55         2.07 o                         
   4   8   4       1215.53       1214.80         6.12 o                         
   5   8   4         46.86         42.98         1.26 o                         
   6   8   4         40.81         41.00         2.90 o                         
   7   8   4          0.11          2.12         1.75 o                         
   8   8   4        388.60        403.15         5.66 o                         
   9   8   4          8.83          9.17         2.41 o                         
  10   8   4        146.91        156.64         3.95 o                         
  11   8   4          6.11          3.36         2.36 o                         
  12   8   4         71.39         72.46         4.07 o                         
  13   8   4          2.58          3.59         2.12 o                         
  14   8   4         72.58         73.33         4.88 o                         
   1   9   4        497.92        514.73         3.72 o                         
   2   9   4         66.41         60.68         1.78 o                         
   3   9   4        187.51        208.37         2.28 o                         
   4   9   4         39.58         40.95         1.22 o                         
   5   9   4         23.42         25.96         1.38 o                         
   6   9   4        174.81        167.68         2.80 o                         
   7   9   4        182.35        196.96         4.40 o                         
   8   9   4          2.08          3.05         2.01 o                         
   9   9   4        481.61        498.78         6.27 o                         
  10   9   4         35.91         40.39         3.16 o                         
  11   9   4         58.88         48.42         3.98 o                         
  12   9   4         17.83         10.82         2.78 o                         
  13   9   4          5.45          7.21         2.32 o                         
  14   9   4          8.09          4.08         2.66 o                         
   0  10   4         18.10         11.18         1.74 o                         
   1  10   4        107.70        104.32         2.32 o                         
   2  10   4          2.50          2.72         1.13 o                         
   3  10   4         12.13         10.09         1.21 o                         
   4  10   4        188.15        195.45         2.36 o                         
   5  10   4          3.09          2.99         0.79 o                         
   6  10   4        127.22        133.96         2.38 o                         
   7  10   4         25.02         18.90         2.43 o                         
   8  10   4        198.60        218.21         4.42 o                         
   9  10   4         55.20         56.58         3.25 o                         
  10  10   4        230.00        252.94         6.02 o                         
  11  10   4          3.38          8.10         2.35 o                         
  12  10   4         19.47         21.09         3.19 o                         
  13  10   4          3.96          1.66         2.42 o                         
   1  11   4        302.92        320.01         3.36 o                         
   2  11   4         79.55         80.12         2.17 o                         
   3  11   4        398.61        399.26         3.90 o                         
   4  11   4         45.07         40.01         2.25 o                         
   5  11   4         69.94         70.97         2.49 o                         
   6  11   4         17.44         10.33         2.29 o                         
   7  11   4        315.87        343.94         5.10 o                         
   8  11   4         41.95         43.36         3.61 o                         
   9  11   4        206.39        231.06         5.56 o                         
  10  11   4          7.03          6.68         2.53 o                         
  11  11   4         83.69         85.09         4.96 o                         
  12  11   4          5.08          3.75         2.42 o                         
   0  12   4       1220.44       1241.54        10.93 o                         
   1  12   4          0.93          0.81         1.21 o                         
   2  12   4        429.09        441.63         4.33 o                         
   3  12   4        123.72        127.07         2.65 o                         
   4  12   4         95.53        101.08         4.18 o                         
   5  12   4         77.28         68.19         2.73 o                         
   6  12   4         86.82         90.30         3.47 o                         
   7  12   4         15.27         17.55         2.45 o                         
   8  12   4        103.75        103.52         3.92 o                         
   9  12   4          8.05          7.69         2.52 o                         
  10  12   4        150.82        143.29         9.09 o                         
  11  12   4          4.75          3.14         2.51 o                         
  12  12   4         45.69          0.25         4.16 o                         
   1  13   4        165.40        188.16         3.59 o                         
   2  13   4         21.81         23.39         1.97 o                         
   3  13   4         97.71        105.82         4.05 o                         
   4  13   4         15.44         10.21         2.17 o                         
   5  13   4          0.91          0.65         1.72 o                         
   6  13   4         11.91         10.20         2.65 o                         
   7  13   4         30.12         31.06         3.59 o                         
   8  13   4          2.44          2.35         2.04 o                         
   9  13   4         32.46         25.83         5.30 o                         
  10  13   4         13.98          7.56         2.30 o                         
   0  14   4        463.20        464.17         8.05 o                         
   1  14   4          2.78          1.63         1.57 o                         
   2  14   4         23.42         19.34         2.58 o                         
   3  14   4         47.98         32.73         4.41 o                         
   4  14   4          5.00          5.13         2.24 o                         
   5  14   4         10.07          8.21         2.52 o                         
   6  14   4         77.35         89.50         5.30 o                         
   7  14   4          2.32          2.86         2.24 o                         
   8  14   4         19.27         15.32         3.64 o                         
   9  14   4          0.33          3.19         2.63 o                         
   1  15   4        165.58        171.67         4.78 o                         
   2  15   4          0.00         -0.82         1.70 o                         
   3  15   4         96.29        103.11         8.17 o                         
   4  15   4          9.78          3.79         2.20 o                         
   5  15   4        180.89        206.16         6.96 o                         
   6  15   4         41.12         20.55         5.10 o                         
   7  15   4         91.57         66.16        12.46 o                         
   8  15   4          0.30          2.77         2.94 o                         
   0  16   4        115.46        127.99         6.44 o                         
   1  16   4         11.55         10.10         2.49 o                         
   2  16   4         51.70         36.57         7.03 o                         
   3  16   4          8.20          6.39         2.48 o                         
   4  16   4         24.80          9.39         3.16 o                         
   5  16   4          1.87          3.17         2.69 o                         
   6  16   4        103.31         16.39        13.89 o                         
   1  17   4         38.52         25.29         9.20 o                         
   2  17   4         16.10         14.36         4.28 o                         
   1   0   5       1631.62       1556.06         9.49 o                         
   3   0   5        553.47        521.37         4.96 o                         
   5   0   5        132.44        104.23         2.89 o                         
   7   0   5          3.11          4.80         1.21 o                         
   9   0   5        319.49        333.40         4.37 o                         
  11   0   5         86.86         98.16         3.14 o                         
  13   0   5          0.68          1.20         2.96 o                         
  15   0   5         50.76         28.47         8.48 o                         
   0   1   5        602.47        512.87         4.19 o                         
   1   1   5         56.89         53.51         1.39 o                         
   2   1   5       1824.41       1749.49         7.59 o                         
   3   1   5         26.68         21.15         0.96 o                         
   4   1   5        482.46        441.94         2.51 o                         
   5   1   5          0.01         -0.47         0.54 o                         
   6   1   5        229.96        268.17         2.08 o                         
   7   1   5          3.97          4.47         0.77 o                         
   8   1   5        639.99        637.23         3.82 o                         
   9   1   5         10.82         10.43         1.09 o                         
  10   1   5         82.61         85.89         1.79 o                         
  11   1   5          9.92          8.41         1.24 o                         
  12   1   5        164.06        171.09         3.59 o                         
  13   1   5          0.19          0.23         1.53 o                         
  14   1   5         75.31         66.27         6.30 o                         
  15   1   5          1.79          1.42         3.09 o                         
  16   1   5         32.06         25.51         7.92 o                         
   1   2   5        923.31        895.92         4.05 o                         
   2   2   5         17.81         16.41         0.96 o                         
   3   2   5        984.30        970.19         4.33 o                         
   4   2   5        245.80        266.16         2.18 o                         
   5   2   5       1406.87       1410.26         7.09 o                         
   6   2   5          6.45          4.46         0.78 o                         
   7   2   5        441.81        448.90         3.12 o                         
   8   2   5         50.32         43.61         1.33 o                         
   9   2   5        740.15        733.57         5.46 o                         
  10   2   5          0.05          1.66         0.72 o                         
  11   2   5        335.05        330.82         3.78 o                         
  12   2   5         15.17         13.78         2.43 o                         
  13   2   5         52.85         45.75         3.27 o                         
  14   2   5          0.75         -0.64         2.08 o                         
  15   2   5        117.76        126.09         7.76 o                         
  16   2   5         18.19         20.01        12.16 o                         
   0   3   5       1274.35       1280.81         8.15 o                         
   1   3   5        195.51        207.47         1.95 o                         
   2   3   5        523.90        494.49         2.83 o                         
   3   3   5        147.88        170.98         1.63 o                         
   4   3   5        388.53        369.43         3.35 o                         
   5   3   5         19.91         16.67         1.70 o                         
   6   3   5        386.54        397.41         5.09 o                         
   7   3   5        342.18        352.95         4.63 o                         
   8   3   5        422.35        429.79         4.67 o                         
   9   3   5          3.69          3.13         1.69 o                         
  10   3   5        302.38        298.34         4.06 o                         
  11   3   5          2.67          6.95         1.88 o                         
  12   3   5         85.94         94.12         3.41 o                         
  13   3   5         28.28         26.48         2.67 o                         
  14   3   5         53.13         58.99         3.88 o                         
  15   3   5          0.14          4.67         2.54 o                         
   1   4   5        414.76        365.72         2.47 o                         
   2   4   5         97.37        109.47         1.67 o                         
   3   4   5        459.48        424.79         3.74 o                         
   4   4   5          4.08          4.67         1.29 o                         
   5   4   5         27.37         27.54         2.12 o                         
   6   4   5         16.55         16.24         2.01 o                         
   7   4   5        218.13        221.30         3.34 o                         
   8   4   5          0.42         -0.18         1.12 o                         
   9   4   5        187.72        194.08         3.42 o                         
  10   4   5         13.64         14.61         2.06 o                         
  11   4   5        191.29        198.88         3.61 o                         
  12   4   5          0.39          0.36         1.34 o                         
  13   4   5         99.79        118.28         3.77 o                         
  14   4   5          8.78          6.20         2.53 o                         
  15   4   5          3.08          6.74         2.34 o                         
   0   5   5        900.53        868.26         6.59 o                         
   1   5   5        146.78        146.77         1.71 o                         
   2   5   5        382.52        343.90         2.22 o                         
   3   5   5          0.24          0.30         1.08 o                         
   4   5   5        392.87        388.69         4.26 o                         
   5   5   5         70.83         73.67         2.54 o                         
   6   5   5        448.19        439.42         5.40 o                         
   7   5   5          0.40          1.49         1.39 o                         
   8   5   5        361.07        369.48         4.98 o                         
   9   5   5         14.86         13.10         1.92 o                         
  10   5   5        384.25        396.55         5.87 o                         
  11   5   5          1.76          5.29         2.05 o                         
  12   5   5         79.76         86.38         3.67 o                         
  13   5   5          3.66          5.68         2.38 o                         
  14   5   5         50.85         51.23         5.03 o                         
  15   5   5         13.00          9.06         3.12 o                         
   1   6   5        619.82        637.90         3.72 o                         
   2   6   5         50.68         54.38         1.11 o                         
   3   6   5       1063.57       1071.46         7.61 o                         
   4   6   5          1.33          2.21         1.29 o                         
   5   6   5        591.34        599.83         5.64 o                         
   6   6   5          0.79          1.28         1.66 o                         
   7   6   5        922.08        941.96         7.79 o                         
   8   6   5          4.69          2.84         1.74 o                         
   9   6   5         90.76         98.40         3.72 o                         
  10   6   5          5.56          5.19         1.86 o                         
  11   6   5         46.73         35.68         4.80 o                         
  12   6   5          0.29          0.04         1.49 o                         
  13   6   5        153.59        166.26         7.20 o                         
  14   6   5          9.77          6.20         2.55 o                         
  15   6   5         36.43         39.12         4.30 o                         
   0   7   5        903.10        910.35         7.13 o                         
   1   7   5         56.55         59.88         1.58 o                         
   2   7   5        222.88        240.55         2.09 o                         
   3   7   5         56.55         54.98         1.19 o                         
   4   7   5        669.38        679.08         5.96 o                         
   5   7   5         36.30         38.67         2.33 o                         
   6   7   5        374.33        375.31         5.50 o                         
   7   7   5          5.80          4.79         1.63 o                         
   8   7   5          2.78          4.43         1.75 o                         
   9   7   5         48.09         39.16         5.15 o                         
  10   7   5        120.62        124.30         4.32 o                         
  11   7   5          5.86          5.93         2.19 o                         
  12   7   5         14.33         11.06         2.74 o                         
  13   7   5          5.99          5.46         2.36 o                         
  14   7   5         36.00         25.21         6.42 o                         
   1   8   5        497.46        496.46         3.65 o                         
   2   8   5          9.12          7.68         0.90 o                         
   3   8   5         89.94         88.80         1.28 o                         
   4   8   5        115.56        114.74         3.37 o                         
   5   8   5         41.85         45.32         2.85 o                         
   6   8   5        105.33        101.25         2.84 o                         
   7   8   5        150.03        167.25         4.31 o                         
   8   8   5          3.98          2.71         2.24 o                         
   9   8   5         33.93         32.54         4.35 o                         
  10   8   5          2.32          2.94         1.77 o                         
  11   8   5         54.13         43.04         4.22 o                         
  12   8   5          8.05          6.94         2.95 o                         
  13   8   5         97.89        104.41         7.44 o                         
  14   8   5         16.28         12.99         4.00 o                         
   0   9   5        351.26        360.44         4.51 o                         
   1   9   5          9.70          8.31         1.11 o                         
   2   9   5        364.16        370.18         3.08 o                         
   3   9   5         50.47         50.86         1.36 o                         
   4   9   5        271.60        272.24         3.58 o                         
   5   9   5         64.96         70.26         2.65 o                         
   6   9   5        185.47        192.34         4.25 o                         
   7   9   5          0.21          1.53         1.92 o                         
   8   9   5         96.73        103.00         4.83 o                         
   9   9   5          0.01          0.19         1.58 o                         
  10   9   5        168.25        186.29         5.16 o                         
  11   9   5         16.29         12.35         2.83 o                         
  12   9   5        189.16        204.82         5.74 o                         
  13   9   5          0.50          1.62         2.50 o                         
   1  10   5        278.90        292.46         3.38 o                         
   2  10   5         59.01         58.39         1.74 o                         
   3  10   5        262.98        257.89         2.47 o                         
   4  10   5          0.27          0.79         0.86 o                         
   5  10   5        398.75        418.31         5.85 o                         
   6  10   5          3.07          2.85         1.75 o                         
   7  10   5        332.02        353.62         5.30 o                         
   8  10   5          9.30          7.66         2.29 o                         
   9  10   5        145.77        155.22         4.54 o                         
  10  10   5          4.35          2.81         2.49 o                         
  11  10   5         65.98         58.09         7.15 o                         
  12  10   5          0.50         -1.36         2.52 o                         
   0  11   5          1.37          3.52         1.73 o                         
   1  11   5         98.36         98.88         2.15 o                         
   2  11   5         83.96         94.65         2.33 o                         
   3  11   5         10.70          9.02         1.21 o                         
   4  11   5        206.20        224.12         4.47 o                         
   5  11   5          0.54          1.42         1.58 o                         
   6  11   5        235.66        254.29         5.31 o                         
   7  11   5         26.90         26.46         3.22 o                         
   8  11   5        114.62        132.14         4.02 o                         
   9  11   5          0.03         -0.01         1.50 o                         
  10  11   5         13.10          8.78         2.92 o                         
  11  11   5          3.34          1.50         1.98 o                         
  12  11   5         48.13         37.87         6.53 o                         
   1  12   5         48.11         59.84         2.18 o                         
   2  12   5          9.21          9.33         1.52 o                         
   3  12   5         34.31         29.55         2.83 o                         
   4  12   5         21.49         18.04         2.20 o                         
   5  12   5        238.61        257.05         4.93 o                         
   6  12   5          5.49          2.38         1.87 o                         
   7  12   5         18.22         20.06         2.62 o                         
   8  12   5          0.74         -1.00         1.99 o                         
   9  12   5         44.58         34.63         6.39 o                         
  10  12   5          5.32          0.64         2.14 o                         
  11  12   5         43.21         33.86         6.77 o                         
   0  13   5        182.46        187.75         4.65 o                         
   1  13   5          0.10          1.36         1.47 o                         
   2  13   5        272.28        280.09         4.33 o                         
   3  13   5         10.32          6.47         2.27 o                         
   4  13   5        120.16        129.29         5.35 o                         
   5  13   5          1.59          3.39         2.13 o                         
   6  13   5         86.52         88.92         4.37 o                         
   7  13   5          0.00          2.34         2.22 o                         
   8  13   5         84.43         58.15        11.73 o                         
   9  13   5          1.91          1.90         2.51 o                         
  10  13   5         14.87         12.27         4.69 o                         
   1  14   5        147.05        157.11         5.70 o                         
   2  14   5          0.03          0.87         1.81 o                         
   3  14   5        201.77        215.66         5.84 o                         
   4  14   5          3.53         -1.66         2.21 o                         
   5  14   5        151.90        170.93         6.11 o                         
   6  14   5         11.07          7.86         2.92 o                         
   7  14   5         32.14         25.62         4.49 o                         
   8  14   5          1.32          2.67         2.34 o                         
   0  15   5         17.76         21.60         4.30 o                         
   1  15   5          6.19          5.85         2.19 o                         
   2  15   5         52.94         45.98         4.72 o                         
   3  15   5          0.62         -0.61         1.92 o                         
   4  15   5         48.71         45.44         6.46 o                         
   5  15   5          0.01          0.32         1.78 o                         
   6  15   5         27.57         15.31         4.01 o                         
   1  16   5         18.76          9.32         6.33 o                         
   2  16   5          0.20          0.17         2.23 o                         
   3  16   5         50.06         34.50        12.06 o                         
   4  16   5         24.46          8.27         6.18 o                         
   0   0   6       6095.43       6270.17        93.33 o                         
   2   0   6       2293.87       2219.19        14.17 o                         
   4   0   6        311.01        333.00         3.71 o                         
   6   0   6          3.82          3.59         1.49 o                         
   8   0   6        361.22        337.52         3.73 o                         
  10   0   6        839.80        796.79         8.78 o                         
  12   0   6         25.55         23.67         7.43 o                         
  14   0   6         69.85         63.68        12.89 o                         
   1   1   6        563.53        572.15         3.50 o                         
   2   1   6        142.17        157.71         2.11 o                         
   3   1   6       1787.09       1747.56         8.41 o                         
   4   1   6         32.54         25.68         1.05 o                         
   5   1   6          3.52          3.56         0.69 o                         
   6   1   6         69.85         71.45         1.34 o                         
   7   1   6        167.98        156.12         1.89 o                         
   8   1   6         19.16         15.50         0.99 o                         
   9   1   6        544.00        538.95         3.57 o                         
  10   1   6         91.98         90.60         3.50 o                         
  11   1   6         98.16         90.49         5.30 o                         
  12   1   6          5.88          5.41         2.90 o                         
  13   1   6         52.64         49.62         7.31 o                         
  14   1   6          3.51          3.54         3.51 o                         
  15   1   6         36.44         34.51         8.45 o                         
   0   2   6        109.92         99.60         2.21 o                         
   1   2   6        108.29         97.13         1.67 o                         
   2   2   6        217.12        204.64         2.14 o                         
   3   2   6        177.10        193.64         1.80 o                         
   4   2   6        127.66        130.51         1.95 o                         
   5   2   6          3.64          8.13         0.81 o                         
   6   2   6         93.91        105.03         2.23 o                         
   7   2   6         53.45         59.02         2.03 o                         
   8   2   6        472.72        481.21         4.92 o                         
   9   2   6          6.29          6.39         1.55 o                         
  10   2   6        265.65        263.44         4.05 o                         
  11   2   6         79.69         84.10         4.18 o                         
  12   2   6         11.62         11.75         2.26 o                         
  13   2   6          2.95          4.01         2.79 o                         
  14   2   6         31.24         32.67         4.32 o                         
  15   2   6          0.07          0.89         3.97 o                         
   1   3   6        629.09        586.68         3.52 o                         
   2   3   6         14.39         15.66         0.94 o                         
   3   3   6        764.70        730.46         4.23 o                         
   4   3   6        444.76        422.07         3.79 o                         
   5   3   6        179.65        181.32         2.82 o                         
   6   3   6        353.65        334.31         4.08 o                         
   7   3   6        513.26        510.13         4.58 o                         
   8   3   6        174.58        171.99         3.44 o                         
   9   3   6        637.32        652.82         6.27 o                         
  10   3   6         27.88         29.84         2.37 o                         
  11   3   6        147.73        162.23         4.10 o                         
  12   3   6          6.02          3.75         2.33 o                         
  13   3   6         22.58         18.37         3.31 o                         
  14   3   6          7.98          6.71         3.82 o                         
  15   3   6          7.16          5.06         7.54 o                         
   0   4   6        793.42        756.43         5.70 o                         
   1   4   6         32.62         38.28         1.34 o                         
   2   4   6        821.28        796.72         4.21 o                         
   3   4   6        147.26        155.25         2.77 o                         
   4   4   6        425.64        415.20         4.39 o                         
   5   4   6        269.71        275.28         3.40 o                         
   6   4   6        429.91        446.13         4.70 o                         
   7   4   6         38.11         35.79         2.45 o                         
   8   4   6        548.55        551.28         5.68 o                         
   9   4   6         44.70         41.89         2.53 o                         
  10   4   6        329.18        334.27         5.02 o                         
  11   4   6        143.82        149.84         3.73 o                         
  12   4   6        179.66        178.59         4.79 o                         
  13   4   6          3.01          2.30         1.97 o                         
  14   4   6         40.45         36.63         3.94 o                         
   1   5   6        970.12        971.49         5.39 o                         
   2   5   6          0.93          1.26         0.56 o                         
   3   5   6          1.69          0.98         1.29 o                         
   4   5   6        314.98        295.58         4.13 o                         
   5   5   6        256.68        268.13         3.78 o                         
   6   5   6         43.13         39.24         2.50 o                         
   7   5   6         90.42         92.45         2.75 o                         
   8   5   6         11.35          9.04         2.01 o                         
   9   5   6        249.01        254.64         4.55 o                         
  10   5   6         31.96         31.18         3.23 o                         
  11   5   6        270.54        280.85         5.10 o                         
  12   5   6          4.83          2.16         2.03 o                         
  13   5   6         40.10         38.36         3.39 o                         
  14   5   6          1.97          1.74         2.39 o                         
   0   6   6        352.06        351.22         3.94 o                         
   1   6   6          3.48          4.18         0.83 o                         
   2   6   6        410.14        415.69         2.55 o                         
   3   6   6        133.12        143.73         2.80 o                         
   4   6   6        227.48        235.70         3.82 o                         
   5   6   6         16.74         19.00         1.97 o                         
   6   6   6        239.80        244.28         5.11 o                         
   7   6   6        197.84        197.67         4.34 o                         
   8   6   6         53.03         54.05         3.06 o                         
   9   6   6          9.20         10.48         2.33 o                         
  10   6   6          1.36          2.71         1.83 o                         
  11   6   6         19.93         17.61         3.00 o                         
  12   6   6         95.34         95.34         5.53 o                         
  13   6   6          0.27          1.81         2.22 o                         
  14   6   6         10.64          7.63         3.87 o                         
   1   7   6        934.86        909.99         5.08 o                         
   2   7   6         47.99         51.97         1.18 o                         
   3   7   6        141.47        142.10         3.42 o                         
   4   7   6         23.45         22.68         2.09 o                         
   5   7   6        754.76        766.60         6.49 o                         
   6   7   6          5.09          6.01         1.74 o                         
   7   7   6        189.99        195.78         3.78 o                         
   8   7   6         20.20         13.60         2.41 o                         
   9   7   6          2.65          1.49         1.58 o                         
  10   7   6         23.19         20.36         2.90 o                         
  11   7   6         77.89         75.74         4.61 o                         
  12   7   6         14.01         13.11         2.72 o                         
  13   7   6         74.08         63.96         4.88 o                         
   0   8   6        469.03        472.20         5.23 o                         
   1   8   6         15.69         13.37         1.18 o                         
   2   8   6        358.56        369.98         3.86 o                         
   3   8   6         63.21         65.46         2.19 o                         
   4   8   6        227.27        239.74         3.81 o                         
   5   8   6         26.19         25.69         2.24 o                         
   6   8   6        282.32        281.13         4.28 o                         
   7   8   6         82.44         81.54         3.23 o                         
   8   8   6        115.06        117.32         3.88 o                         
   9   8   6          1.12          1.14         1.91 o                         
  10   8   6         83.45         84.48         5.91 o                         
  11   8   6         24.43         20.10         3.05 o                         
  12   8   6        217.13        231.24         6.20 o                         
  13   8   6         50.31         42.22         6.23 o                         
   1   9   6        107.98        113.61         2.41 o                         
   2   9   6         31.03         30.95         1.18 o                         
   3   9   6         32.59         33.14         1.18 o                         
   4   9   6        146.97        147.63         3.81 o                         
   5   9   6        514.14        546.51         6.15 o                         
   6   9   6          6.05          5.84         2.30 o                         
   7   9   6        202.50        226.20         4.90 o                         
   8   9   6         25.66         16.92         3.39 o                         
   9   9   6          7.65          7.91         2.53 o                         
  10   9   6          1.28          3.38         2.23 o                         
  11   9   6         62.94         44.36         7.49 o                         
  12   9   6         47.03         22.34         6.25 o                         
   0  10   6         62.10         69.92         2.49 o                         
   1  10   6          4.36          2.51         1.07 o                         
   2  10   6         13.52         13.06         1.29 o                         
   3  10   6         21.60         19.78         2.22 o                         
   4  10   6        273.68        294.08         5.58 o                         
   5  10   6         15.71         11.84         2.13 o                         
   6  10   6        352.65        367.23         5.30 o                         
   7  10   6          1.00          0.80         1.76 o                         
   8  10   6         30.00         28.49         4.27 o                         
   9  10   6         16.07         10.54         2.72 o                         
  10  10   6         43.37         31.09         6.25 o                         
  11  10   6          9.72          3.65         2.21 o                         
  12  10   6         26.87         16.40         4.45 o                         
   1  11   6         13.67         15.04         1.59 o                         
   2  11   6        162.40        164.48         3.76 o                         
   3  11   6        228.03        237.76         5.28 o                         
   4  11   6         15.22         15.67         2.47 o                         
   5  11   6        286.72        301.03         5.69 o                         
   6  11   6         11.23          7.84         2.67 o                         
   7  11   6        252.63        271.26         6.46 o                         
   8  11   6          1.09         -0.43         1.80 o                         
   9  11   6         24.40         13.98         3.29 o                         
  10  11   6         11.23          4.78         2.78 o                         
  11  11   6         40.37         28.10         4.46 o                         
   0  12   6        112.32        122.14         4.83 o                         
   1  12   6         33.66         28.18         2.55 o                         
   2  12   6        120.75        128.60         4.04 o                         
   3  12   6         12.84          9.44         2.08 o                         
   4  12   6        282.58        298.70         5.96 o                         
   5  12   6          1.45         -0.03         1.46 o                         
   6  12   6        153.05        159.55         4.98 o                         
   7  12   6          5.21          3.91         2.25 o                         
   8  12   6         19.01          9.34         2.57 o                         
   9  12   6          0.36         -0.36         2.15 o                         
  10  12   6         39.20         29.38         4.85 o                         
   1  13   6         81.40         97.01         4.20 o                         
   2  13   6          0.62          0.36         1.71 o                         
   3  13   6        287.85        302.02         7.16 o                         
   4  13   6          7.65          7.92         2.71 o                         
   5  13   6         28.27         21.00         2.98 o                         
   6  13   6          5.40          3.11         2.34 o                         
   7  13   6         19.40         13.36         2.96 o                         
   8  13   6          9.61          5.23         2.68 o                         
   0  14   6          9.67          6.23         6.93 o                         
   1  14   6          2.53          2.17         2.24 o                         
   2  14   6         31.60         27.72         4.08 o                         
   3  14   6         25.81         20.18         3.53 o                         
   4  14   6        154.33        176.21         5.48 o                         
   5  14   6          2.65          1.03         1.96 o                         
   6  14   6         70.62         46.50        10.24 o                         
   7  14   6         29.98         21.59         5.05 o                         
   1  15   6          4.73          7.95         4.92 o                         
   2  15   6         29.13         10.35         6.65 o                         
   3  15   6        160.03        163.34         7.18 o                         
   4  15   6          1.79          8.97         3.56 o                         
   5  15   6        115.87        103.16         9.28 o                         
   1   0   7        302.72        322.71         4.08 o                         
   3   0   7         25.59         28.90         1.98 o                         
   5   0   7        194.76        190.89         3.01 o                         
   7   0   7         18.44         19.65         1.54 o                         
   9   0   7         91.55         87.35         4.24 o                         
  11   0   7        194.60        203.10        10.40 o                         
  13   0   7         49.48         34.60        10.01 o                         
   0   1   7       1663.67       1615.00        11.55 o                         
   1   1   7         69.88         71.37         1.56 o                         
   2   1   7        979.55        981.79         5.27 o                         
   3   1   7        193.69        190.97         2.28 o                         
   4   1   7         29.97         31.84         1.25 o                         
   5   1   7         85.45         86.66         1.88 o                         
   6   1   7        159.63        154.77         1.78 o                         
   7   1   7         13.14         11.54         1.16 o                         
   8   1   7        429.27        414.59         3.53 o                         
   9   1   7          4.55          3.28         1.40 o                         
  10   1   7         86.62         85.80         3.97 o                         
  11   1   7          8.77          8.99         3.08 o                         
  12   1   7        108.70        112.78         6.30 o                         
  13   1   7          1.46          3.87         3.19 o                         
  14   1   7          7.79          9.47         6.11 o                         
   1   2   7       1208.15       1172.18         6.08 o                         
   2   2   7        411.55        398.13         3.02 o                         
   3   2   7        479.27        474.82         3.19 o                         
   4   2   7         29.63         24.41         0.96 o                         
   5   2   7        840.56        806.46         4.84 o                         
   6   2   7          2.74          1.69         1.22 o                         
   7   2   7        288.24        286.39         3.41 o                         
   8   2   7          8.66          8.64         1.60 o                         
   9   2   7        251.70        260.50         4.23 o                         
  10   2   7         12.51          9.99         2.17 o                         
  11   2   7        169.26        157.59         9.18 o                         
  12   2   7         47.71         45.09         4.55 o                         
  13   2   7         22.04         17.65         4.20 o                         
  14   2   7          0.69          5.09         4.92 o                         
   0   3   7        231.88        239.43         3.56 o                         
   1   3   7         18.16         18.07         1.14 o                         
   2   3   7         74.43         72.49         1.43 o                         
   3   3   7         73.47         74.67         1.12 o                         
   4   3   7        123.67        125.55         2.14 o                         
   5   3   7         16.51         13.69         1.91 o                         
   6   3   7        264.01        267.78         3.98 o                         
   7   3   7          0.88          0.40         1.16 o                         
   8   3   7        245.57        241.87         3.97 o                         
   9   3   7         11.51         16.57         1.97 o                         
  10   3   7        255.25        248.80         4.43 o                         
  11   3   7          6.26          4.25         2.04 o                         
  12   3   7        157.48        155.24         6.54 o                         
  13   3   7         35.87         33.09         4.34 o                         
  14   3   7         51.57         44.60         9.15 o                         
   1   4   7        416.95        437.97         3.11 o                         
   2   4   7        198.65        188.39         1.91 o                         
   3   4   7         82.35         94.91         1.49 o                         
   4   4   7         66.81         68.79         2.41 o                         
   5   4   7          8.07          7.01         1.62 o                         
   6   4   7         55.80         56.56         2.52 o                         
   7   4   7        184.10        183.91         3.46 o                         
   8   4   7         33.84         29.25         2.57 o                         
   9   4   7        309.76        312.39         4.70 o                         
  10   4   7          4.32          3.29         1.86 o                         
  11   4   7        172.68        173.67         5.79 o                         
  12   4   7          4.82          5.63         2.72 o                         
  13   4   7         36.15         31.06         4.41 o                         
   0   5   7        580.47        581.69         5.79 o                         
   1   5   7          6.04          6.96         1.14 o                         
   2   5   7        529.82        499.57         3.47 o                         
   3   5   7         43.10         47.93         2.39 o                         
   4   5   7        705.08        679.84         6.60 o                         
   5   5   7          0.00          1.54         1.41 o                         
   6   5   7        288.39        294.74         4.35 o                         
   7   5   7          1.30          3.44         1.73 o                         
   8   5   7         85.42         96.04         3.06 o                         
   9   5   7          6.82          8.60         1.97 o                         
  10   5   7        125.10        130.65         3.65 o                         
  11   5   7          0.39          4.32         2.44 o                         
  12   5   7         27.32         25.62         3.12 o                         
  13   5   7          1.15          3.79         3.28 o                         
   1   6   7        287.51        271.36         2.36 o                         
   2   6   7         82.70         81.88         1.30 o                         
   3   6   7        572.02        566.38         5.28 o                         
   4   6   7          9.09         10.31         1.90 o                         
   5   6   7        156.25        167.11         3.60 o                         
   6   6   7         64.83         64.97         3.03 o                         
   7   6   7        412.67        414.70         5.42 o                         
   8   6   7         31.51         29.25         2.60 o                         
   9   6   7        162.32        175.68         3.95 o                         
  10   6   7          0.10         -1.00         1.99 o                         
  11   6   7         45.08         51.55         3.50 o                         
  12   6   7          0.79          2.50         2.20 o                         
  13   6   7         75.16         53.66         8.91 o                         
   0   7   7        138.24        151.42         3.17 o                         
   1   7   7        132.03        130.42         1.97 o                         
   2   7   7         76.46         79.01         2.47 o                         
   3   7   7         91.59         95.10         3.20 o                         
   4   7   7        307.50        328.79         4.56 o                         
   5   7   7         14.16         10.35         2.04 o                         
   6   7   7        112.22        117.79         4.04 o                         
   7   7   7        104.84         96.68         3.97 o                         
   8   7   7         27.83         28.11         3.90 o                         
   9   7   7         54.38         45.30         4.73 o                         
  10   7   7        136.27        156.28         5.05 o                         
  11   7   7         18.03         13.57         2.81 o                         
  12   7   7         10.57          5.92         2.37 o                         
   1   8   7        241.51        251.14         2.72 o                         
   2   8   7          1.07         -0.21         1.40 o                         
   3   8   7        413.55        437.29         5.64 o                         
   4   8   7          9.87          8.79         1.93 o                         
   5   8   7        101.46        118.35         3.68 o                         
   6   8   7         90.49         85.77         3.58 o                         
   7   8   7         43.09         35.15         3.21 o                         
   8   8   7         15.83          8.46         2.53 o                         
   9   8   7          9.72          4.94         1.86 o                         
  10   8   7          1.09         -2.14         2.41 o                         
  11   8   7          9.86          6.04         2.67 o                         
  12   8   7          5.02          3.82         3.23 o                         
   0   9   7        238.59        233.84         4.05 o                         
   1   9   7         16.43         15.42         1.43 o                         
   2   9   7        320.49        321.59         4.68 o                         
   3   9   7          0.00         -1.06         1.41 o                         
   4   9   7        168.51        188.55         3.92 o                         
   5   9   7          0.06          0.19         1.43 o                         
   6   9   7         62.11         54.66         4.23 o                         
   7   9   7          2.14          0.83         1.78 o                         
   8   9   7        124.05        117.05         6.05 o                         
   9   9   7          1.09         -0.20         1.44 o                         
  10   9   7        133.16        140.82         7.70 o                         
  11   9   7         38.11         22.29         5.67 o                         
   1  10   7          2.49          2.72         1.42 o                         
   2  10   7         10.39          9.91         1.97 o                         
   3  10   7        168.78        179.04         3.96 o                         
   4  10   7          9.59         10.05         2.49 o                         
   5  10   7        306.37        326.37         6.46 o                         
   6  10   7         16.58          9.96         2.37 o                         
   7  10   7        183.08        201.80         5.60 o                         
   8  10   7          0.43          0.16         1.66 o                         
   9  10   7        104.30         93.86        11.19 o                         
  10  10   7         15.16          6.80         2.64 o                         
   0  11   7          1.03          1.05         3.17 o                         
   1  11   7          2.29          1.11         1.52 o                         
   2  11   7         90.11        109.59         3.84 o                         
   3  11   7          5.26          5.01         1.85 o                         
   4  11   7        188.99        213.24         5.46 o                         
   5  11   7          0.01          0.58         1.58 o                         
   6  11   7        142.22        149.11         5.52 o                         
   7  11   7          0.31          1.72         2.07 o                         
   8  11   7         75.44         73.36         7.36 o                         
   9  11   7          9.03          3.74         2.32 o                         
   1  12   7         83.65         85.50         4.31 o                         
   2  12   7         16.29          8.82         2.18 o                         
   3  12   7         62.81         62.41         3.70 o                         
   4  12   7         73.07         68.85         4.20 o                         
   5  12   7        183.98        204.94         6.90 o                         
   6  12   7          3.78          1.53         2.35 o                         
   7  12   7         21.30         15.60         2.78 o                         
   8  12   7          4.39          3.74         2.55 o                         
   0  13   7         20.10         20.83         5.76 o                         
   1  13   7          3.43          1.78         3.54 o                         
   2  13   7         97.65        103.60         6.29 o                         
   3  13   7          6.10          4.86         2.33 o                         
   4  13   7        108.79        107.90         7.19 o                         
   5  13   7          7.95          7.85         2.27 o                         
   6  13   7         87.85         84.39         4.71 o                         
   7  13   7          1.63          3.76         3.13 o                         
   1  14   7         97.45        108.96         6.63 o                         
   2  14   7         14.84          8.25         4.21 o                         
   3  14   7         75.47         89.37         7.28 o                         
   4  14   7          8.88          6.06         2.83 o                         
   5  14   7        102.09         71.93        25.80 o                         
   0   0   8       3684.14       3599.20        35.34 o                         
   2   0   8        457.87        461.21         5.04 o                         
   4   0   8        228.71        241.87         3.83 o                         
   6   0   8        463.17        462.37         4.79 o                         
   8   0   8         15.31          9.90         4.12 o                         
  10   0   8        119.99        117.21        12.69 o                         
  12   0   8         72.69         55.22         7.28 o                         
   1   1   8        276.71        286.12         2.88 o                         
   2   1   8          3.15          4.73         0.97 o                         
   3   1   8        329.97        334.75         3.02 o                         
   4   1   8          6.26          6.96         1.00 o                         
   5   1   8        302.47        294.48         2.58 o                         
   6   1   8          7.36          6.33         1.07 o                         
   7   1   8        163.01        158.92         3.05 o                         
   8   1   8         81.43         77.21         3.13 o                         
   9   1   8          4.55          4.38         2.40 o                         
  10   1   8         17.65         16.97         3.46 o                         
  11   1   8        126.20        124.56         5.77 o                         
  12   1   8          0.83          2.49         2.93 o                         
  13   1   8        119.52        113.21        10.97 o                         
   0   2   8        110.85        115.29         2.94 o                         
   1   2   8          1.22          2.10         0.91 o                         
   2   2   8          2.32          3.18         1.00 o                         
   3   2   8        227.46        217.99         2.34 o                         
   4   2   8        116.38        115.03         2.15 o                         
   5   2   8         58.81         59.62         1.63 o                         
   6   2   8        452.69        455.60         5.37 o                         
   7   2   8         37.47         31.93         2.21 o                         
   8   2   8         75.34         74.65         2.81 o                         
   9   2   8         20.16         17.16         2.83 o                         
  10   2   8         55.91         54.22         4.44 o                         
  11   2   8          0.02         -1.11         2.81 o                         
  12   2   8         65.93         53.54         5.68 o                         
  13   2   8          7.96         10.60         8.21 o                         
   1   3   8        256.83        253.43         2.68 o                         
   2   3   8         65.37         64.18         1.59 o                         
   3   3   8        267.63        260.35         2.42 o                         
   4   3   8         20.20         16.60         1.59 o                         
   5   3   8        381.86        378.31         4.79 o                         
   6   3   8         94.63         85.40         2.82 o                         
   7   3   8        332.88        335.91         4.90 o                         
   8   3   8          4.32          7.35         1.94 o                         
   9   3   8        118.85        126.35         3.65 o                         
  10   3   8         12.68          9.66         3.02 o                         
  11   3   8         67.68         60.36         5.73 o                         
  12   3   8          0.01          1.45         3.22 o                         
  13   3   8         34.10         25.21        10.16 o                         
   0   4   8        192.53        197.62         3.69 o                         
   1   4   8        150.05        147.31         2.38 o                         
   2   4   8        435.64        425.45         3.14 o                         
   3   4   8          0.42          0.32         0.70 o                         
   4   4   8        450.59        431.83         4.95 o                         
   5   4   8         16.28         19.80         2.02 o                         
   6   4   8        266.13        266.19         4.18 o                         
   7   4   8        173.73        173.21         3.76 o                         
   8   4   8        192.37        204.31         4.69 o                         
   9   4   8         21.82         17.28         2.17 o                         
  10   4   8        135.54        133.03         4.59 o                         
  11   4   8          0.52          1.89         2.58 o                         
  12   4   8        130.98        121.06         8.20 o                         
   1   5   8        201.81        206.05         2.34 o                         
   2   5   8         11.72          8.94         1.06 o                         
   3   5   8         44.81         54.18         2.31 o                         
   4   5   8          0.40          2.02         1.48 o                         
   5   5   8        120.31        140.50         3.80 o                         
   6   5   8         15.72         16.20         2.35 o                         
   7   5   8         76.36         78.88         3.58 o                         
   8   5   8         77.87         84.67         3.20 o                         
   9   5   8        243.56        252.78         4.96 o                         
  10   5   8         17.00         15.27         2.47 o                         
  11   5   8         86.38         72.22         6.83 o                         
  12   5   8         13.38          8.24         3.85 o                         
   0   6   8          2.75          5.91         1.66 o                         
   1   6   8          3.27          2.54         0.89 o                         
   2   6   8        407.67        423.72         5.36 o                         
   3   6   8          2.97          2.59         1.47 o                         
   4   6   8        244.30        254.21         4.79 o                         
   5   6   8         16.05         11.36         1.98 o                         
   6   6   8         15.70          9.79         2.34 o                         
   7   6   8          2.99          3.57         1.92 o                         
   8   6   8         82.25         85.31         4.56 o                         
   9   6   8          1.53          0.12         1.58 o                         
  10   6   8          6.75          2.80         1.88 o                         
  11   6   8          7.58          4.49         2.33 o                         
  12   6   8         20.46         15.10         6.05 o                         
   1   7   8        399.12        396.27         4.26 o                         
   2   7   8          0.12          0.18         1.09 o                         
   3   7   8        428.89        431.64         5.40 o                         
   4   7   8          3.65          1.38         1.69 o                         
   5   7   8        179.44        187.94         4.21 o                         
   6   7   8         29.59         24.71         2.73 o                         
   7   7   8         40.54         29.15         5.75 o                         
   8   7   8          2.59          4.29         2.21 o                         
   9   7   8         77.09         54.94         7.32 o                         
  10   7   8          3.56          6.32         2.31 o                         
  11   7   8         11.54         13.13         2.87 o                         
   0   8   8         79.73         81.87         4.18 o                         
   1   8   8          5.04          4.88         1.57 o                         
   2   8   8        401.75        415.01         5.15 o                         
   3   8   8          1.24          0.68         1.55 o                         
   4   8   8        147.03        160.14         4.12 o                         
   5   8   8          0.72          1.29         1.69 o                         
   6   8   8         15.09          8.80         2.07 o                         
   7   8   8          1.72          3.11         2.22 o                         
   8   8   8        240.58        256.49         6.36 o                         
   9   8   8         11.33         10.77         2.62 o                         
  10   8   8        107.07        110.86         4.99 o                         
  11   8   8          2.71          2.94         3.97 o                         
   1   9   8         39.27         38.98         2.99 o                         
   2   9   8         39.80         32.80         2.43 o                         
   3   9   8        116.99        126.25         3.26 o                         
   4   9   8         60.95         50.16         6.09 o                         
   5   9   8         58.84         52.73         7.55 o                         
   6   9   8          0.33         -0.09         1.44 o                         
   7   9   8         60.51         65.02         4.97 o                         
   8   9   8          9.17          3.31         2.22 o                         
   9   9   8        111.81        112.00        14.94 o                         
  10   9   8          4.71          8.01         3.31 o                         
   0  10   8         63.31         60.82         6.89 o                         
   1  10   8         56.33         52.10         4.56 o                         
   2  10   8         66.19         66.40         3.31 o                         
   3  10   8          0.33          0.95         1.52 o                         
   4  10   8         89.79         92.73         8.01 o                         
   5  10   8          4.27          4.50         2.50 o                         
   6  10   8         57.75         43.09         6.86 o                         
   7  10   8          3.39          1.14         1.93 o                         
   8  10   8         99.40         96.23        10.40 o                         
   9  10   8         10.37         10.14         3.78 o                         
   1  11   8         54.95         49.77         4.91 o                         
   2  11   8          4.80          2.64         2.50 o                         
   3  11   8        135.87        148.86         4.61 o                         
   4  11   8         59.84         45.32         5.78 o                         
   5  11   8         60.38         60.10         4.78 o                         
   6  11   8         13.07         12.56         2.64 o                         
   7  11   8        147.74        170.43         9.91 o                         
   8  11   8          3.27         -0.19         2.61 o                         
   0  12   8        189.97        209.46        12.16 o                         
   1  12   8          3.88          3.51         3.22 o                         
   2  12   8         63.25         65.80         5.64 o                         
   3  12   8          7.69          4.99         2.39 o                         
   4  12   8         56.71         56.79         4.09 o                         
   5  12   8         19.98         13.63         3.22 o                         
   6  12   8         58.75         42.02         9.06 o                         
   1  13   8        158.59        163.44         9.14 o                         
   2  13   8          6.88          9.21         4.51 o                         
   3  13   8         59.71         55.94        10.60 o                         
   4  13   8          2.48          2.60         3.45 o                         
   1   0   9        103.09        115.58         3.02 o                         
   3   0   9        332.36        330.28         4.26 o                         
   5   0   9        255.99        251.34         5.39 o                         
   7   0   9          1.61          2.29         4.05 o                         
   9   0   9         30.14         32.50         6.97 o                         
  11   0   9         34.12         25.11         6.68 o                         
   0   1   9          7.64          6.39         1.85 o                         
   1   1   9         42.50         41.24         1.65 o                         
   2   1   9        349.08        341.30         3.24 o                         
   3   1   9         29.26         23.37         1.48 o                         
   4   1   9        368.72        384.21         3.91 o                         
   5   1   9          0.29          0.57         1.13 o                         
   6   1   9        173.53        181.11         4.14 o                         
   7   1   9          0.39         -0.53         2.27 o                         
   8   1   9        113.78         98.64         6.20 o                         
   9   1   9          1.40          0.85         3.07 o                         
  10   1   9          1.19          1.44         2.91 o                         
  11   1   9          0.22          1.21         3.07 o                         
  12   1   9         39.28         35.96        10.62 o                         
   1   2   9         79.54         79.43         2.16 o                         
   2   2   9         16.57         18.21         1.37 o                         
   3   2   9        405.99        419.09         4.00 o                         
   4   2   9         60.63         65.68         2.79 o                         
   5   2   9        598.09        586.55         6.05 o                         
   6   2   9          6.11          7.74         1.84 o                         
   7   2   9        122.24        112.80         5.38 o                         
   8   2   9          0.06         -2.10         2.38 o                         
   9   2   9         82.57         88.24         6.50 o                         
  10   2   9          2.59          4.57         3.38 o                         
  11   2   9         49.91         40.31         5.23 o                         
   0   3   9         36.84         37.88         2.56 o                         
   1   3   9        112.90        108.91         2.19 o                         
   2   3   9        121.37        131.48         2.20 o                         
   3   3   9          0.69          0.22         1.09 o                         
   4   3   9        298.15        308.76         4.58 o                         
   5   3   9         31.66         26.90         2.12 o                         
   6   3   9        206.78        214.29         4.42 o                         
   7   3   9          6.42          7.10         1.97 o                         
   8   3   9        102.37        102.69         4.80 o                         
   9   3   9          0.75         -1.31         2.67 o                         
  10   3   9         63.07         49.43         5.01 o                         
  11   3   9          4.74         -1.46         2.82 o                         
   1   4   9         41.27         30.06         1.88 o                         
   2   4   9         18.59         20.61         1.91 o                         
   3   4   9        129.92        146.67         3.49 o                         
   4   4   9          4.23          5.80         1.56 o                         
   5   4   9         87.02        102.84         3.37 o                         
   6   4   9         40.55         43.33         2.88 o                         
   7   4   9        140.54        140.27         3.68 o                         
   8   4   9          4.15          3.66         1.88 o                         
   9   4   9         48.16         40.69         5.04 o                         
  10   4   9          1.34          0.90         2.34 o                         
  11   4   9         38.97         16.55         6.58 o                         
   0   5   9        244.08        252.81         4.18 o                         
   1   5   9        104.50        107.76         3.22 o                         
   2   5   9        119.67        120.10         3.14 o                         
   3   5   9         36.82         35.21         2.19 o                         
   4   5   9        202.50        184.54         3.99 o                         
   5   5   9         27.87         20.16         3.08 o                         
   6   5   9        144.40        152.55         4.39 o                         
   7   5   9         22.58         17.41         2.67 o                         
   8   5   9         46.35         44.83         4.00 o                         
   9   5   9         13.36          8.10         3.41 o                         
  10   5   9         90.49         51.29        15.21 o                         
  11   5   9         11.19          0.35         7.36 o                         
   1   6   9        225.03        222.32         4.05 o                         
   2   6   9         31.54         23.59         2.13 o                         
   3   6   9        260.94        264.40         4.16 o                         
   4   6   9          0.05          1.69         1.70 o                         
   5   6   9        179.35        193.47         5.24 o                         
   6   6   9         47.54         24.99         5.71 o                         
   7   6   9        271.55        288.41         6.33 o                         
   8   6   9         10.56          9.03         2.71 o                         
   9   6   9         29.81         23.70         5.12 o                         
  10   6   9          1.64          0.46         2.21 o                         
   0   7   9        318.49        331.34        10.47 o                         
   1   7   9          3.03          4.57         2.39 o                         
   2   7   9         62.95         75.60         4.49 o                         
   3   7   9         14.11         13.39         2.33 o                         
   4   7   9        123.44        132.01         6.75 o                         
   5   7   9          7.11          8.56         2.19 o                         
   6   7   9        127.16        130.80         6.30 o                         
   7   7   9         17.00          9.92         2.42 o                         
   8   7   9         12.81         14.80         3.64 o                         
   9   7   9          0.12          6.40         2.84 o                         
  10   7   9         49.64         39.97         7.61 o                         
   1   8   9        222.57        239.13         5.80 o                         
   2   8   9         45.29         29.55         2.87 o                         
   3   8   9         32.62         23.15         3.52 o                         
   4   8   9          0.01          1.85         1.78 o                         
   5   8   9          5.47          3.74         2.26 o                         
   6   8   9          3.03          2.39         1.99 o                         
   7   8   9         43.74         36.19         4.08 o                         
   8   8   9          3.35          4.09         2.00 o                         
   9   8   9         25.98         14.75         5.16 o                         
   0   9   9        315.97        305.24        10.64 o                         
   1   9   9          0.29         -2.91         2.91 o                         
   2   9   9        126.99        139.22         5.33 o                         
   3   9   9         64.31         62.70         4.02 o                         
   4   9   9         32.44         23.79         5.24 o                         
   5   9   9          9.03          8.97         2.36 o                         
   6   9   9         70.45         50.26         6.26 o                         
   7   9   9         17.39         12.70         2.79 o                         
   8   9   9         78.85         51.87         7.85 o                         
   1  10   9        149.07        170.01         6.27 o                         
   2  10   9         28.64         27.25         4.24 o                         
   3  10   9         38.44         26.74         4.39 o                         
   4  10   9          1.65          3.24         2.37 o                         
   5  10   9         71.27         64.27         5.94 o                         
   6  10   9          1.58          0.19         1.85 o                         
   7  10   9        109.61        112.60        12.68 o                         
   0  11   9         41.40         37.39         6.64 o                         
   1  11   9         11.98         14.27         3.82 o                         
   2  11   9         43.60         46.14         5.85 o                         
   3  11   9          0.09         -0.86         2.89 o                         
   4  11   9         10.09         10.42         3.67 o                         
   5  11   9          0.00          4.29         2.26 o                         
   1  12   9        114.50        112.42        11.77 o                         
   2  12   9          5.90          5.42         4.67 o                         
   3  12   9         10.14          1.12         5.45 o                         
   0   0  10        108.08         98.45         5.14 o                         
   2   0  10        144.94        142.62         3.43 o                         
   4   0  10        351.09        375.46         9.16 o                         
   6   0  10         93.19         96.10        10.40 o                         
   8   0  10         27.71         21.13         6.36 o                         
  10   0  10         48.53         43.19        14.14 o                         
   1   1  10        102.72        109.40         2.28 o                         
   2   1  10        138.32        134.07         2.93 o                         
   3   1  10        502.90        518.41         5.84 o                         
   4   1  10         23.20         19.12         2.37 o                         
   5   1  10         55.83         50.51         4.23 o                         
   6   1  10         18.53         18.26         3.52 o                         
   7   1  10         67.14         63.00         5.18 o                         
   8   1  10          2.45         -0.58         2.42 o                         
   9   1  10         54.10         49.81         5.35 o                         
  10   1  10          1.44          1.46         3.65 o                         
   0   2  10          9.13         10.43         1.67 o                         
   1   2  10          4.18          2.40         1.18 o                         
   2   2  10         94.84         99.16         2.79 o                         
   3   2  10         13.90          7.87         1.71 o                         
   4   2  10        297.32        296.28         4.83 o                         
   5   2  10          3.13          3.59         1.92 o                         
   6   2  10        153.98        173.06         5.84 o                         
   7   2  10          1.11         -0.66         2.17 o                         
   8   2  10         54.25         46.29         4.94 o                         
   9   2  10          0.10         -1.81         2.98 o                         
  10   2  10          9.71          6.66         5.28 o                         
   1   3  10          1.01          1.44         1.48 o                         
   2   3  10         69.22         73.31         3.14 o                         
   3   3  10        149.81        155.70         3.49 o                         
   4   3  10         27.19         24.19         2.41 o                         
   5   3  10        202.64        206.28         5.24 o                         
   6   3  10          0.03          2.83         2.28 o                         
   7   3  10        151.20        152.37         7.12 o                         
   8   3  10          6.99          8.06         4.36 o                         
   9   3  10         73.56         55.54         6.49 o                         
  10   3  10          4.58          0.42         3.60 o                         
   0   4  10        119.52        138.39         5.94 o                         
   1   4  10          7.05          7.85         1.67 o                         
   2   4  10        154.53        168.42         3.54 o                         
   3   4  10         13.79         13.17         2.25 o                         
   4   4  10        106.82        109.63         3.96 o                         
   5   4  10         15.71         13.27         2.51 o                         
   6   4  10        122.88        125.57         4.93 o                         
   7   4  10          1.52          2.46         2.41 o                         
   8   4  10        146.66        159.99         9.17 o                         
   9   4  10         12.14          1.55         3.40 o                         
   1   5  10        189.75        199.93         5.22 o                         
   2   5  10         34.43         30.29         2.89 o                         
   3   5  10         74.48         85.84         3.34 o                         
   4   5  10         30.85         28.73         2.33 o                         
   5   5  10        277.39        303.22         4.98 o                         
   6   5  10          6.83          8.21         2.50 o                         
   7   5  10         57.27         43.08         5.23 o                         
   8   5  10         12.71         10.33         2.37 o                         
   9   5  10         16.90          4.54         3.17 o                         
   0   6  10         74.89         75.45         7.94 o                         
   1   6  10         34.55         33.30         4.01 o                         
   2   6  10         93.29         96.81         4.14 o                         
   3   6  10          8.57          6.16         1.71 o                         
   4   6  10         35.69         31.00         2.91 o                         
   5   6  10         40.56         36.52         4.46 o                         
   6   6  10         62.17         55.33         3.75 o                         
   7   6  10         41.55         30.11         6.02 o                         
   8   6  10         30.80         13.85         5.08 o                         
   1   7  10        208.78        229.32         7.04 o                         
   2   7  10          5.05          3.55         2.39 o                         
   3   7  10         14.96         12.27         2.97 o                         
   4   7  10          3.96          3.65         2.02 o                         
   5   7  10        132.32        149.12         6.64 o                         
   6   7  10          0.04          0.26         1.94 o                         
   7   7  10         45.94         44.84         3.97 o                         
   8   7  10          2.77          2.09         2.32 o                         
   0   8  10        285.27        305.97        10.50 o                         
   1   8  10         19.80         19.33         3.75 o                         
   2   8  10        191.60        220.16         7.95 o                         
   3   8  10         21.63         18.29         3.31 o                         
   4   8  10         89.36         86.76         5.57 o                         
   5   8  10          7.68          5.34         2.04 o                         
   6   8  10         91.88         96.10         5.09 o                         
   7   8  10          1.48          2.43         3.30 o                         
   1   9  10        149.76        180.05         6.63 o                         
   2   9  10          1.97          0.40         2.88 o                         
   3   9  10          4.89          6.78         3.74 o                         
   4   9  10         33.95         21.17         5.12 o                         
   5   9  10         27.81         23.89         5.88 o                         
   0  10  10         29.46         23.92         6.35 o                         
   1  10  10          1.13          0.66         2.94 o                         
   2  10  10          2.10          2.85         3.54 o                         
   3  10  10          1.00          2.53         4.60 o                         
   4  10  10         16.90          9.08         4.44 o                         
   1   0  11        410.93        405.02         6.43 o                         
   3   0  11         35.55         36.76         7.28 o                         
   5   0  11         65.09         54.33         5.69 o                         
   7   0  11         16.74         18.19         6.18 o                         
   0   1  11        105.30        109.70         4.08 o                         
   1   1  11          0.00          1.16         1.38 o                         
   2   1  11        121.87        121.23         4.12 o                         
   3   1  11          0.86          4.97         2.31 o                         
   4   1  11         59.43         52.91         4.14 o                         
   5   1  11          0.63          0.10         1.91 o                         
   6   1  11        102.98        107.05         6.08 o                         
   7   1  11          1.02          3.05         3.33 o                         
   8   1  11         51.00         39.50         5.22 o                         
   1   2  11         85.17         90.60         3.70 o                         
   2   2  11          0.40          2.41         1.55 o                         
   3   2  11         32.38         33.99         2.69 o                         
   4   2  11         69.24         67.27         3.67 o                         
   5   2  11        158.84        164.03         6.51 o                         
   6   2  11          0.00          1.26         2.53 o                         
   7   2  11        104.56        104.61         9.02 o                         
   8   2  11          0.14          0.75         2.98 o                         
   0   3  11        177.04        182.48         8.44 o                         
   1   3  11          0.19          0.27         1.84 o                         
   2   3  11         95.88        100.79         3.25 o                         
   3   3  11         11.41         11.21         2.74 o                         
   4   3  11         66.21         62.52         3.56 o                         
   5   3  11         16.77         10.01         2.89 o                         
   6   3  11         98.75         90.75         7.01 o                         
   7   3  11         18.54         14.55         4.41 o                         
   1   4  11         50.77         47.45         3.87 o                         
   2   4  11         41.94         46.02         3.42 o                         
   3   4  11         85.09         85.23         4.03 o                         
   4   4  11          0.61          0.54         2.19 o                         
   5   4  11         44.39         49.07         4.21 o                         
   6   4  11         20.73         21.24         3.99 o                         
   7   4  11         54.49         46.32         5.18 o                         
   0   5  11         92.82         94.49         8.26 o                         
   1   5  11          0.02          0.15         2.20 o                         
   2   5  11         36.05         39.00         3.75 o                         
   3   5  11          0.89          1.47         1.96 o                         
   4   5  11         42.45         39.89         2.92 o                         
   5   5  11          0.10          0.39         2.61 o                         
   6   5  11         41.28         41.31         5.05 o                         
   1   6  11         82.96         83.98         4.76 o                         
   2   6  11         11.81         13.66         3.38 o                         
   3   6  11        222.15        231.78         7.96 o                         
   4   6  11          5.20          4.85         2.65 o                         
   5   6  11         70.97         70.17         4.37 o                         
   6   6  11          4.44          5.30         5.25 o                         
   0   7  11        118.63        129.40        10.02 o                         
   1   7  11          4.92          3.25         2.89 o                         
   2   7  11        101.03        109.89         6.25 o                         
   3   7  11          0.80          0.44         3.03 o                         
   4   7  11        138.83        146.26         7.38 o                         
   1   8  11         38.96         35.24         4.87 o                         
   2   8  11          0.92          2.94         3.99 o                         
   3   8  11         54.59         60.78         7.35 o                         
   2   0  12         70.83         69.79         4.86 o                         
   4   0  12         21.93         22.43         5.33 o                         
   1   1  12        206.87        200.75         7.25 o                         
   2   1  12          6.15         11.19         3.07 o                         
   3   1  12         39.00         46.11         3.58 o                         
   4   1  12         10.94          7.76         3.10 o                         
   0   2  12        172.09        178.01         6.97 o                         
   1   2  12         19.68         21.26         3.41 o                         
   2   2  12         33.37         38.31         4.45 o                         
   3   2  12          1.46          5.02         3.73 o                         
   4   2  12         21.11         20.76         3.40 o                         
   1   3  12         56.38         66.66         3.84 o                         
   2   3  12         21.17         25.66         4.30 o                         
   3   3  12         28.55         26.65         5.14 o                         
   4   3  12          2.91          7.00         6.19 o                         
   0   4  12         85.94         87.56         5.44 o                         
   1   4  12         48.49         51.69         4.23 o                         
   2   4  12         78.98         82.14         6.39 o                         
   3   4  12          5.61          5.04         4.36 o                         
                                                                                
